# Supplementary material for: Identification of Key Tissue-Specific, Biological Processes by Integrating Enhancer Information in Maize Gene Regulatory Networks
Source: Front Genet. 2021 Jan 11;11:606285. doi: 10.3389/fgene.2020.606285 (PMC7834273; doi:10.3389/fgene.2020.606285)
Supplement: Supplementary file 2 [file Table_2.XLSX]

## Sheet: Table S2 Legend
enh.pos	Enhancer position (chromosome:start-end)
enh.husk	Name of enhancer in HUSK
enh.V2	Name of enhancer in V2-IST
tissue	Tissue in which the enhancer has been identified. Can be HUSK, V2-IST or Both
tfbs.start	TFBS Start position
tfbs.end	TFBS End position
score	FIMO score
strand	Strand on which the TFBS was identified
Alias	TFBS Alias (gene symbol)
Name	Name of the TFBS as given by FIMO (motif name + enhancer name + TFBS position in enhancer)
pvalue	p value
qvalue	Benjamini-Hochberg-corrected p-value
sequence	TFBS sequence
expressed.TF	Indicates whether the gene coding for the TF is expressed in our data set (1) or not (0)

## Sheet: Table S2
enh.pos	enh.husk	enh.V2	tissue	tfbs.start	tfbs.end	score	strand	Alias	Name	pvalue	qvalue	sequence	expressed.TF
10:103794104-103795764	H816	NA	HUSK	1200	1220	59.6	+	ERF10	Name=MA1240.1_H816::10:103794104-103795764+	1.09e-06	0.00996	sequence=GCCCCGCCGGCCGCCGCCGCG	0
10:103794104-103795764	H816	NA	HUSK	1202	1220	60.1	+	ERF104	Name=MA1239.1_H816::10:103794104-103795764+	9.75e-07	0.00819	sequence=CCCGCCGGCCGCCGCCGCG	1
10:103794104-103795764	H816	NA	HUSK	1203	1219	59.7	-	AT4G18450	Name=MA1228.1_H816::10:103794104-103795764-	1.07e-06	0.00992	sequence=GCGGCGGCGGCCGGCGG	1
10:10406302-10407764	H828	NA	HUSK	677	697	62.3	+	ERF10	Name=MA1240.1_H828::10:10406302-10407764+	5.89e-07	0.00674	sequence=GACAGCTCATCCGCCGCCGGC	0
10:10406302-10407764	H828	NA	HUSK	679	697	63.7	+	ERF104	Name=MA1239.1_H828::10:10406302-10407764+	4.3e-07	0.00506	sequence=CAGCTCATCCGCCGCCGGC	1
10:10406302-10407764	H828	NA	HUSK	680	696	60.1	-	AT4G18450	Name=MA1228.1_H828::10:10406302-10407764-	9.71e-07	0.00938	sequence=CCGGCGGCGGATGAGCT	1
10:10406302-10407764	H828	NA	HUSK	683	703	61.1	+	LEP	Name=MA1246.1_H828::10:10406302-10407764+	7.78e-07	0.00747	sequence=TCATCCGCCGCCGGCCTCTCC	1
10:10406302-10407764	H828	NA	HUSK	684	698	70.7	+	RAP211	Name=MA1266.1_H828::10:10406302-10407764+	8.56e-08	0.00334	sequence=CATCCGCCGCCGGCC	1
10:10406302-10407764	H828	NA	HUSK	686	706	59.3	+	LEP	Name=MA1246.1_H828::10:10406302-10407764+	1.18e-06	0.00938	sequence=TCCGCCGCCGGCCTCTCCTAC	1
10:10406302-10407764	H828	NA	HUSK	958	978	62.9	+	OBP3	Name=MA1274.1_H828::10:10406302-10407764+	5.1e-07	0.00956	sequence=ATTTCTTTTTTCTTCTTCTTC	1
10:10406302-10407764	H828	NA	HUSK	965	993	73	+	AT5G66940	Name=MA1267.1_H828::10:10406302-10407764+	5.04e-08	0.00231	sequence=TTTTCTTCTTCTTCTTCTTTTTAATAGAT	1
10:10406302-10407764	H828	NA	HUSK	966	986	78.6	+	OBP1	Name=MA1278.1_H828::10:10406302-10407764+	1.37e-08	0.00218	sequence=TTTCTTCTTCTTCTTCTTTTT	1
10:10406302-10407764	H828	NA	HUSK	967	987	67.9	-	AT5G02460	Name=MA1281.1_H828::10:10406302-10407764-	1.63e-07	0.00647	sequence=TAAAAAGAAGAAGAAGAAGAA	1
10:10406302-10407764	H828	NA	HUSK	1315	1329	60	+	ERF5	Name=MA1225.1_H828::10:10406302-10407764+	9.96e-07	0.00946	sequence=CAGCCGCCGCCGTAA	1
10:10406302-10407764	H828	NA	HUSK	1315	1329	63	-	AT1G28160	Name=MA1247.1_H828::10:10406302-10407764-	4.94e-07	0.00767	sequence=TTACGGCGGCGGCTG	1
10:10406302-10407764	H828	NA	HUSK	1315	1329	64.4	-	ESE1	Name=MA1264.1_H828::10:10406302-10407764-	3.58e-07	0.00463	sequence=TTACGGCGGCGGCTG	1
10:10406302-10407764	H828	NA	HUSK	1315	1329	66.3	+	PUCHI	Name=MA1252.1_H828::10:10406302-10407764+	2.32e-07	0.00496	sequence=CAGCCGCCGCCGTAA	1
10:10406302-10407764	H828	NA	HUSK	1315	1329	67.6	+	AT2G33710	Name=MA1245.1_H828::10:10406302-10407764+	1.72e-07	0.00393	sequence=CAGCCGCCGCCGTAA	1
10:10406302-10407764	H828	NA	HUSK	1315	1329	69	-	RAP26	Name=MA1221.1_H828::10:10406302-10407764-	1.26e-07	0.00345	sequence=TTACGGCGGCGGCTG	1
10:113915588-113916380	H373	NA	HUSK	99	119	62.1	+	ERF2	Name=MA1262.1_H373::10:113915588-113916380+	6.08e-07	0.0066	sequence=GTGTTGCTGGCGCCGCCGCCA	1
10:113915588-113916380	H373	NA	HUSK	100	118	60.1	+	ERF104	Name=MA1239.1_H373::10:113915588-113916380+	9.64e-07	0.00816	sequence=TGTTGCTGGCGCCGCCGCC	1
10:113915588-113916380	H373	NA	HUSK	101	117	62.3	-	AT4G18450	Name=MA1228.1_H373::10:113915588-113916380-	5.85e-07	0.00687	sequence=GCGGCGGCGCCAGCAAC	1
10:113915588-113916380	H373	NA	HUSK	104	120	63.8	-	AT4G18450	Name=MA1228.1_H373::10:113915588-113916380-	4.12e-07	0.00576	sequence=CTGGCGGCGGCGCCAGC	1
10:113915588-113916380	H373	NA	HUSK	105	119	64.6	+	PUCHI	Name=MA1252.1_H373::10:113915588-113916380+	3.43e-07	0.00653	sequence=CTGGCGCCGCCGCCA	1
10:113915588-113916380	H373	NA	HUSK	105	119	66.5	-	ESE1	Name=MA1264.1_H373::10:113915588-113916380-	2.23e-07	0.00344	sequence=TGGCGGCGGCGCCAG	1
10:113915588-113916380	H373	NA	HUSK	105	119	66.9	-	RAP26	Name=MA1221.1_H373::10:113915588-113916380-	2.03e-07	0.00504	sequence=TGGCGGCGGCGCCAG	1
10:113915588-113916380	H373	NA	HUSK	105	119	67.3	+	AT2G33710	Name=MA1245.1_H373::10:113915588-113916380+	1.86e-07	0.00409	sequence=CTGGCGCCGCCGCCA	1
10:113915588-113916380	H373	NA	HUSK	105	119	68.8	-	AT1G28160	Name=MA1247.1_H373::10:113915588-113916380-	1.33e-07	0.00322	sequence=TGGCGGCGGCGCCAG	1
10:113915588-113916380	H373	NA	HUSK	105	119	70.1	+	ERF5	Name=MA1225.1_H373::10:113915588-113916380+	9.76e-08	0.00238	sequence=CTGGCGCCGCCGCCA	1
10:113915588-113916380	H373	NA	HUSK	285	305	59.1	-	LEP	Name=MA1246.1_H373::10:113915588-113916380-	1.23e-06	0.00965	sequence=GCCGCCGCCGCAACCTCGCGG	1
10:113915588-113916380	H373	NA	HUSK	287	305	68.6	+	ESE3	Name=MA1236.1_H373::10:113915588-113916380+	1.38e-07	0.00355	sequence=GCGAGGTTGCGGCGGCGGC	1
10:113915588-113916380	H373	NA	HUSK	290	304	84.2	+	AT5G67000	Name=MA1261.1_H373::10:113915588-113916380+	3.77e-09	0.00273	sequence=AGGTTGCGGCGGCGG	0
10:113915588-113916380	H373	NA	HUSK	291	305	65.5	+	AT1G22810	Name=MA1255.1_H373::10:113915588-113916380+	2.82e-07	0.00899	sequence=GGTTGCGGCGGCGGC	1
10:113915588-113916380	H373	NA	HUSK	291	305	68.4	+	AT5G18450	Name=MA1226.1_H373::10:113915588-113916380+	1.44e-07	0.00697	sequence=GGTTGCGGCGGCGGC	1
10:113915588-113916380	H373	NA	HUSK	292	306	62.5	+	ERF105	Name=MA1000.2_H373::10:113915588-113916380+	5.54e-07	0.00779	sequence=GTTGCGGCGGCGGCC	1
10:115191608-115192710	H701	NA	HUSK	1	29	67.9	+	AT5G66940	Name=MA1267.1_H701::10:115191608-115192710+	1.62e-07	0.00524	sequence=TTTTCTATCGATTTCACTTTTCCTTTTTT	1
10:115191608-115192710	H701	NA	HUSK	11	31	77.5	-	COG1	Name=MA1279.1_H701::10:115191608-115192710-	1.77e-08	0.0085	sequence=ATAAAAAAGGAAAAGTGAAAT	0
10:115191608-115192710	H701	NA	HUSK	11	37	70.6	+	AT1G69570	Name=MA1268.1_H701::10:115191608-115192710+	8.7e-08	0.00352	sequence=ATTTCACTTTTCCTTTTTTATAACCGT	0
10:115191608-115192710	H701	NA	HUSK	13	33	64.1	+	OBP3	Name=MA1274.1_H701::10:115191608-115192710+	3.85e-07	0.00822	sequence=TTCACTTTTCCTTTTTTATAA	1
10:118515105-118516179	H978	NA	HUSK	472	492	61.8	-	ERF2	Name=MA1262.1_H978::10:118515105-118516179-	6.53e-07	0.00685	sequence=CCCCCCCTGTCGCCGTCGCCG	1
10:118515105-118516179	H978	NA	HUSK	473	491	60.8	-	ERF104	Name=MA1239.1_H978::10:118515105-118516179-	8.23e-07	0.00763	sequence=CCCCCCTGTCGCCGTCGCC	1
10:118515105-118516179	H978	NA	HUSK	473	493	65.1	-	ERF10	Name=MA1240.1_H978::10:118515105-118516179-	3.06e-07	0.00462	sequence=GCCCCCCCTGTCGCCGTCGCC	0
10:118515105-118516179	H978	NA	HUSK	585	599	67	-	RAP211	Name=MA1266.1_H978::10:118515105-118516179-	2.01e-07	0.00544	sequence=CATTCTCCGCCGGCG	1
10:120231148-120231881	H141	NA	HUSK	119	142	57.6	+	BPC1	Name=MA1404.1_H141::10:120231148-120231881+	1.73e-06	0.00438	sequence=GCGAGAGATCTAGAGAGAGAGACG	1
10:120231148-120231881	H141	NA	HUSK	121	141	56.5	-	BPC6	Name=MA1402.1_H141::10:120231148-120231881-	2.22e-06	0.00614	sequence=GTCTCTCTCTCTAGATCTCTC	1
10:120231148-120231881	H141	NA	HUSK	121	144	66.9	+	BPC1	Name=MA1404.1_H141::10:120231148-120231881+	2.01e-07	0.00076	sequence=GAGAGATCTAGAGAGAGAGACGTA	1
10:120231148-120231881	H141	NA	HUSK	123	143	55.5	-	BPC6	Name=MA1402.1_H141::10:120231148-120231881-	2.8e-06	0.0074	sequence=ACGTCTCTCTCTCTAGATCTC	1
10:120231148-120231881	H141	NA	HUSK	129	142	56.4	+	RAMOSA1	Name=MA1416.1_H141::10:120231148-120231881+	2.26e-06	0.00659	sequence=TAGAGAGAGAGACG	0
10:122001794-122002860	H341	NA	HUSK	9	28	60.2	-	AT1G71450	Name=MA1233.1_H341::10:122001794-122002860-	9.54e-07	0.00905	sequence=CAGCACCACCACCACCAGCA	1
10:122914196-122917084	NA	V128	V2-IST	950	970	58.8	-	ERF9	Name=MA1257.1_V128::10:122914196-122917084-	1.31e-06	0.0065	sequence=TGGCGGCAATGATGGCGACGA	1
10:122914196-122917084	NA	V128	V2-IST	951	970	65.4	+	AT1G71450	Name=MA1233.1_V128::10:122914196-122917084+	2.89e-07	0.00332	sequence=CGTCGCCATCATTGCCGCCA	1
10:122914196-122917084	NA	V128	V2-IST	2354	2377	57.9	-	BPC1	Name=MA1404.1_V128::10:122914196-122917084-	1.62e-06	0.00594	sequence=GAAAGGAAGAAAGGAGGAGGGAGG	1
10:122914196-122917084	NA	V128	V2-IST	2356	2379	55.1	-	BPC1	Name=MA1404.1_V128::10:122914196-122917084-	3.11e-06	0.00954	sequence=AGGAAAGGAAGAAAGGAGGAGGGA	1
10:123353954-123354958	H413	NA	HUSK	318	338	72	+	ERF9	Name=MA1257.1_H413::10:123353954-123354958+	6.35e-08	0.00164	sequence=CTGGGGCTGGGGCGGCGGAGA	1
10:123353954-123354958	H413	NA	HUSK	319	339	65.7	-	LEP	Name=MA1246.1_H413::10:123353954-123354958-	2.69e-07	0.00388	sequence=CTCTCCGCCGCCCCAGCCCCA	1
10:123353954-123354958	H413	NA	HUSK	321	339	63.7	+	ESE3	Name=MA1236.1_H413::10:123353954-123354958+	4.22e-07	0.00682	sequence=GGGCTGGGGCGGCGGAGAG	1
10:123353954-123354958	H413	NA	HUSK	395	413	60.4	-	ERF104	Name=MA1239.1_H413::10:123353954-123354958-	9.11e-07	0.00794	sequence=CGGCGCCCCCACCGCCGCG	1
10:123353954-123354958	H413	NA	HUSK	395	415	61.9	-	ERF10	Name=MA1240.1_H413::10:123353954-123354958-	6.5e-07	0.00704	sequence=GTCGGCGCCCCCACCGCCGCG	0
10:123353954-123354958	H413	NA	HUSK	398	417	62.9	+	AT4G28140	Name=MA1232.1_H413::10:123353954-123354958+	5.1e-07	0.00868	sequence=GGCGGTGGGGGCGCCGACCG	1
10:123355588-123357254	H280	NA	HUSK	203	232	55.6	-	BPC5	Name=MA1403.1_H280::10:123355588-123357254-	2.73e-06	0.00692	sequence=AGACGCAGAGAGAGAGAGAGGGCGGGCTAC	1
10:123355588-123357254	H280	NA	HUSK	204	227	58.1	-	BPC1	Name=MA1404.1_H280::10:123355588-123357254-	1.53e-06	0.00398	sequence=CAGAGAGAGAGAGAGGGCGGGCTA	1
10:123355588-123357254	H280	NA	HUSK	205	225	57.8	+	BPC6	Name=MA1402.1_H280::10:123355588-123357254+	1.67e-06	0.00489	sequence=AGCCCGCCCTCTCTCTCTCTC	1
10:123355588-123357254	H280	NA	HUSK	205	234	60.7	-	BPC5	Name=MA1403.1_H280::10:123355588-123357254-	8.47e-07	0.00276	sequence=AAAGACGCAGAGAGAGAGAGAGGGCGGGCT	1
10:123355588-123357254	H280	NA	HUSK	206	229	61.7	-	BPC1	Name=MA1404.1_H280::10:123355588-123357254-	6.67e-07	0.00205	sequence=CGCAGAGAGAGAGAGAGGGCGGGC	1
10:123355588-123357254	H280	NA	HUSK	207	227	72.3	+	BPC6	Name=MA1402.1_H280::10:123355588-123357254+	5.92e-08	0.000286	sequence=CCCGCCCTCTCTCTCTCTCTG	1
10:123355588-123357254	H280	NA	HUSK	207	236	86.4	-	BPC5	Name=MA1403.1_H280::10:123355588-123357254-	2.26e-09	1.57e-05	sequence=GGAAAGACGCAGAGAGAGAGAGAGGGCGGG	1
10:123355588-123357254	H280	NA	HUSK	208	231	70.8	-	BPC1	Name=MA1404.1_H280::10:123355588-123357254-	8.21e-08	0.000351	sequence=GACGCAGAGAGAGAGAGAGGGCGG	1
10:123355588-123357254	H280	NA	HUSK	209	238	71.9	-	BPC5	Name=MA1403.1_H280::10:123355588-123357254-	6.49e-08	0.000316	sequence=GGGGAAAGACGCAGAGAGAGAGAGAGGGCG	1
10:123355588-123357254	H280	NA	HUSK	210	223	66.2	-	RAMOSA1	Name=MA1416.1_H280::10:123355588-123357254-	2.41e-07	0.00102	sequence=GAGAGAGAGAGGGC	0
10:123355588-123357254	H280	NA	HUSK	210	233	76.2	-	BPC1	Name=MA1404.1_H280::10:123355588-123357254-	2.37e-08	0.000118	sequence=AAGACGCAGAGAGAGAGAGAGGGC	1
10:123355588-123357254	H280	NA	HUSK	211	231	63.7	+	BPC6	Name=MA1402.1_H280::10:123355588-123357254+	4.25e-07	0.00155	sequence=CCCTCTCTCTCTCTCTGCGTC	1
10:123355588-123357254	H280	NA	HUSK	212	225	82	-	RAMOSA1	Name=MA1416.1_H280::10:123355588-123357254-	6.34e-09	4.34e-05	sequence=GAGAGAGAGAGAGG	0
10:123355588-123357254	H280	NA	HUSK	212	235	61	-	BPC1	Name=MA1404.1_H280::10:123355588-123357254-	7.88e-07	0.00236	sequence=GAAAGACGCAGAGAGAGAGAGAGG	1
10:123355588-123357254	H280	NA	HUSK	213	233	60.8	+	BPC6	Name=MA1402.1_H280::10:123355588-123357254+	8.38e-07	0.00274	sequence=CTCTCTCTCTCTCTGCGTCTT	1
10:123355588-123357254	H280	NA	HUSK	214	227	74.4	-	RAMOSA1	Name=MA1416.1_H280::10:123355588-123357254-	3.63e-08	0.000202	sequence=CAGAGAGAGAGAGA	0
10:123355588-123357254	H280	NA	HUSK	216	229	57.5	-	RAMOSA1	Name=MA1416.1_H280::10:123355588-123357254-	1.76e-06	0.0053	sequence=CGCAGAGAGAGAGA	0
10:123355588-123357254	H280	NA	HUSK	216	239	54.6	-	BPC1	Name=MA1404.1_H280::10:123355588-123357254-	3.48e-06	0.00754	sequence=AGGGGAAAGACGCAGAGAGAGAGA	1
10:123355588-123357254	H280	NA	HUSK	1194	1214	64.1	+	OBP3	Name=MA1274.1_H280::10:123355588-123357254+	3.85e-07	0.00822	sequence=GTTTTTTTTTTTTTTTTTGTT	1
10:123355588-123357254	H280	NA	HUSK	1195	1215	63.8	+	OBP3	Name=MA1274.1_H280::10:123355588-123357254+	4.13e-07	0.00851	sequence=TTTTTTTTTTTTTTTTTGTTC	1
10:123355588-123357254	H280	NA	HUSK	1196	1216	63.2	+	OBP3	Name=MA1274.1_H280::10:123355588-123357254+	4.75e-07	0.00933	sequence=TTTTTTTTTTTTTTTTGTTCT	1
10:123355588-123357254	H280	NA	HUSK	1349	1378	59	+	BPC5	Name=MA1403.1_H280::10:123355588-123357254+	1.25e-06	0.00377	sequence=AGCGAGCGAGAGAGAGAAGTACGAGGTGAT	1
10:123355588-123357254	H280	NA	HUSK	1350	1363	55.8	+	RAMOSA1	Name=MA1416.1_H280::10:123355588-123357254+	2.65e-06	0.00753	sequence=GCGAGCGAGAGAGA	0
10:123355588-123357254	H280	NA	HUSK	1352	1365	73	+	RAMOSA1	Name=MA1416.1_H280::10:123355588-123357254+	4.98e-08	0.000264	sequence=GAGCGAGAGAGAGA	0
10:123355588-123357254	H280	NA	HUSK	1354	1367	60.4	+	RAMOSA1	Name=MA1416.1_H280::10:123355588-123357254+	9.02e-07	0.00314	sequence=GCGAGAGAGAGAAG	0
10:127711337-127713241	H1254	V8	Both	587	607	58.6	-	ERF2	Name=MA1262.1_V8::10:127711337-127713241-	1.38e-06	0.00677	sequence=TCGGCGTCGCTGCCGCCGCAT	1
10:127711337-127713241	H1254	V8	Both	588	606	56.8	-	ERF104	Name=MA1239.1_V8::10:127711337-127713241-	2.06e-06	0.00798	sequence=CGGCGTCGCTGCCGCCGCA	1
10:127711337-127713241	H1254	V8	Both	589	605	56.7	+	AT4G18450	Name=MA1228.1_V8::10:127711337-127713241+	2.15e-06	0.00869	sequence=GCGGCGGCAGCGACGCC	1
10:127711337-127713241	H1254	V8	Both	590	609	57.6	-	AT1G71450	Name=MA1233.1_V8::10:127711337-127713241-	1.73e-06	0.00963	sequence=CGTCGGCGTCGCTGCCGCCG	1
10:127711337-127713241	H1254	V8	Both	672	686	56.6	-	ERF5	Name=MA1225.1_V8::10:127711337-127713241-	2.19e-06	0.00926	sequence=CCACCACCACCACCA	1
10:127711337-127713241	H1254	V8	Both	672	686	61.1	-	AT1G75490	Name=MA1250.1_V8::10:127711337-127713241-	7.82e-07	0.00993	sequence=CCACCACCACCACCA	1
10:127711337-127713241	H1254	V8	Both	672	691	65.5	-	AT1G71450	Name=MA1233.1_V8::10:127711337-127713241-	2.82e-07	0.00331	sequence=CATGGCCACCACCACCACCA	1
10:127711337-127713241	H1254	V8	Both	673	687	63.4	+	AT5G18450	Name=MA1226.1_V8::10:127711337-127713241+	4.52e-07	0.0082	sequence=GGTGGTGGTGGTGGC	1
10:127711337-127713241	H1254	V8	Both	673	687	67.2	+	AT1G22810	Name=MA1255.1_V8::10:127711337-127713241+	1.88e-07	0.00502	sequence=GGTGGTGGTGGTGGC	1
10:127711337-127713241	H1254	V8	Both	715	733	58.1	+	ERF104	Name=MA1239.1_V8::10:127711337-127713241+	1.56e-06	0.00669	sequence=CGGGGGCCCCGCCGCCGTA	1
10:127711337-127713241	H1254	V8	Both	716	732	55.1	-	AT4G18450	Name=MA1228.1_V8::10:127711337-127713241-	3.07e-06	0.01	sequence=ACGGCGGCGGGGCCCCC	1
10:127711337-127713241	H1254	V8	Both	719	739	55	+	LEP	Name=MA1246.1_V8::10:127711337-127713241+	3.15e-06	0.00988	sequence=GGCCCCGCCGCCGTACCCGTG	1
10:127711337-127713241	H1254	V8	Both	721	735	57.6	-	ERF105	Name=MA1000.2_V8::10:127711337-127713241-	1.73e-06	0.00899	sequence=GGTACGGCGGCGGGG	1
10:127711337-127713241	H1254	V8	Both	722	742	59.3	+	LEP	Name=MA1246.1_V8::10:127711337-127713241+	1.18e-06	0.00571	sequence=CCCGCCGCCGTACCCGTGTCC	1
10:127711337-127713241	H1254	V8	Both	723	737	67.2	-	AT5G67000	Name=MA1261.1_V8::10:127711337-127713241-	1.89e-07	0.00866	sequence=CGGGTACGGCGGCGG	0
10:127711337-127713241	H1254	V8	Both	779	799	67.4	+	RAP212	Name=MA1256.1_V8::10:127711337-127713241+	1.82e-07	0.00315	sequence=GGACGATGACGACGGCGGCGG	1
10:127711337-127713241	H1254	V8	Both	779	799	76.5	+	ERF9	Name=MA1257.1_V8::10:127711337-127713241+	2.25e-08	0.000599	sequence=GGACGATGACGACGGCGGCGG	1
10:127711337-127713241	H1254	V8	Both	780	798	70.1	+	ABR1	Name=MA1244.1_V8::10:127711337-127713241+	9.85e-08	0.00283	sequence=GACGATGACGACGGCGGCG	1
10:127711337-127713241	H1254	V8	Both	780	800	78.7	-	LEP	Name=MA1246.1_V8::10:127711337-127713241-	1.35e-08	0.000386	sequence=ACCGCCGCCGTCGTCATCGTC	1
10:127711337-127713241	H1254	V8	Both	782	800	70.9	+	ESE3	Name=MA1236.1_V8::10:127711337-127713241+	8.16e-08	0.00186	sequence=CGATGACGACGGCGGCGGT	1
10:127711337-127713241	H1254	V8	Both	782	802	61.8	+	ERF9	Name=MA1257.1_V8::10:127711337-127713241+	6.64e-07	0.00452	sequence=CGATGACGACGGCGGCGGTTC	1
10:127711337-127713241	H1254	V8	Both	782	802	65.2	+	RAP212	Name=MA1256.1_V8::10:127711337-127713241+	3.01e-07	0.00381	sequence=CGATGACGACGGCGGCGGTTC	1
10:127711337-127713241	H1254	V8	Both	785	799	61.9	-	ERF5	Name=MA1225.1_V8::10:127711337-127713241-	6.5e-07	0.00461	sequence=CCGCCGCCGTCGTCA	1
10:127711337-127713241	H1254	V8	Both	785	799	67.1	+	ESE1	Name=MA1264.1_V8::10:127711337-127713241+	1.92e-07	0.00195	sequence=TGACGACGGCGGCGG	1
10:127711337-127713241	H1254	V8	Both	786	804	60.3	-	ERF104	Name=MA1239.1_V8::10:127711337-127713241-	9.22e-07	0.00516	sequence=GGGAACCGCCGCCGTCGTC	1
10:127711337-127713241	H1254	V8	Both	787	801	61.4	+	ERF105	Name=MA1000.2_V8::10:127711337-127713241+	7.18e-07	0.00518	sequence=ACGACGGCGGCGGTT	1
10:127711337-127713241	H1254	V8	Both	787	803	56.1	+	AT4G18450	Name=MA1228.1_V8::10:127711337-127713241+	2.45e-06	0.00888	sequence=ACGACGGCGGCGGTTCC	1
10:127711337-127713241	H1254	V8	Both	788	802	57.9	+	ESE1	Name=MA1264.1_V8::10:127711337-127713241+	1.6e-06	0.00684	sequence=CGACGGCGGCGGTTC	1
10:127711337-127713241	H1254	V8	Both	788	802	59.1	+	RAP26	Name=MA1221.1_V8::10:127711337-127713241+	1.23e-06	0.00852	sequence=CGACGGCGGCGGTTC	1
10:127711337-127713241	H1254	V8	Both	788	802	59.2	-	PUCHI	Name=MA1252.1_V8::10:127711337-127713241-	1.21e-06	0.00934	sequence=GAACCGCCGCCGTCG	1
10:127711337-127713241	H1254	V8	Both	788	802	60.3	-	ERF5	Name=MA1225.1_V8::10:127711337-127713241-	9.41e-07	0.00571	sequence=GAACCGCCGCCGTCG	1
10:127711337-127713241	H1254	V8	Both	788	802	62	-	AT2G33710	Name=MA1245.1_V8::10:127711337-127713241-	6.28e-07	0.00503	sequence=GAACCGCCGCCGTCG	1
10:127711337-127713241	H1254	V8	Both	788	802	62.7	+	AT1G28160	Name=MA1247.1_V8::10:127711337-127713241+	5.31e-07	0.00468	sequence=CGACGGCGGCGGTTC	1
10:127711337-127713241	H1254	V8	Both	788	808	55.8	-	ERF2	Name=MA1262.1_V8::10:127711337-127713241-	2.62e-06	0.00909	sequence=GCCGGGGAACCGCCGCCGTCG	1
10:127711337-127713241	H1254	V8	Both	828	844	55.2	-	AT4G18450	Name=MA1228.1_V8::10:127711337-127713241-	3.02e-06	0.00989	sequence=GCGGCGGCAGTGAGGGC	1
10:127711337-127713241	H1254	V8	Both	832	852	63.6	-	ERF9	Name=MA1257.1_V8::10:127711337-127713241-	4.3e-07	0.00352	sequence=CGGCGGGGGCGGCGGCAGTGA	1
10:127711337-127713241	H1254	V8	Both	833	852	66.5	+	AT1G71450	Name=MA1233.1_V8::10:127711337-127713241+	2.23e-07	0.00297	sequence=CACTGCCGCCGCCCCCGCCG	1
10:127711337-127713241	H1254	V8	Both	834	852	70	-	ESE3	Name=MA1236.1_V8::10:127711337-127713241-	9.9e-08	0.00205	sequence=CGGCGGGGGCGGCGGCAGT	1
10:127711337-127713241	H1254	V8	Both	834	854	78.5	+	LEP	Name=MA1246.1_V8::10:127711337-127713241+	1.4e-08	0.000388	sequence=ACTGCCGCCGCCCCCGCCGCC	1
10:127711337-127713241	H1254	V8	Both	835	854	78.2	-	AT4G28140	Name=MA1232.1_V8::10:127711337-127713241-	1.51e-08	0.000484	sequence=GGCGGCGGGGGCGGCGGCAG	1
10:127711337-127713241	H1254	V8	Both	835	855	79.1	-	ERF9	Name=MA1257.1_V8::10:127711337-127713241-	1.22e-08	0.000436	sequence=AGGCGGCGGGGGCGGCGGCAG	1
10:127711337-127713241	H1254	V8	Both	836	854	63.7	-	ABR1	Name=MA1244.1_V8::10:127711337-127713241-	4.27e-07	0.00524	sequence=GGCGGCGGGGGCGGCGGCA	1
10:127711337-127713241	H1254	V8	Both	836	855	77.5	+	AT1G71450	Name=MA1233.1_V8::10:127711337-127713241+	1.78e-08	0.00057	sequence=TGCCGCCGCCCCCGCCGCCT	1
10:127711337-127713241	H1254	V8	Both	837	851	62	-	AT1G22810	Name=MA1255.1_V8::10:127711337-127713241-	6.23e-07	0.00854	sequence=GGCGGGGGCGGCGGC	1
10:127711337-127713241	H1254	V8	Both	837	857	87.3	+	ERF10	Name=MA1240.1_V8::10:127711337-127713241+	1.87e-09	0.00011	sequence=GCCGCCGCCCCCGCCGCCTCC	0
10:127711337-127713241	H1254	V8	Both	838	858	90.5	+	ERF2	Name=MA1262.1_V8::10:127711337-127713241+	8.79e-10	4.96e-05	sequence=CCGCCGCCCCCGCCGCCTCCG	1
10:127711337-127713241	H1254	V8	Both	839	857	85.7	+	ERF104	Name=MA1239.1_V8::10:127711337-127713241+	2.66e-09	8.93e-05	sequence=CGCCGCCCCCGCCGCCTCC	1
10:127711337-127713241	H1254	V8	Both	839	858	75.9	+	AT1G71450	Name=MA1233.1_V8::10:127711337-127713241+	2.54e-08	0.000684	sequence=CGCCGCCCCCGCCGCCTCCG	1
10:127711337-127713241	H1254	V8	Both	840	856	75.7	-	AT4G18450	Name=MA1228.1_V8::10:127711337-127713241-	2.67e-08	0.000545	sequence=GAGGCGGCGGGGGCGGC	1
10:127711337-127713241	H1254	V8	Both	841	855	59.6	+	RAP211	Name=MA1266.1_V8::10:127711337-127713241+	1.09e-06	0.00898	sequence=CCGCCCCCGCCGCCT	1
10:127711337-127713241	H1254	V8	Both	841	855	59.7	+	AT2G33710	Name=MA1245.1_V8::10:127711337-127713241+	1.06e-06	0.00709	sequence=CCGCCCCCGCCGCCT	1
10:127711337-127713241	H1254	V8	Both	841	855	60	-	AT1G28160	Name=MA1247.1_V8::10:127711337-127713241-	9.91e-07	0.00713	sequence=AGGCGGCGGGGGCGG	1
10:127711337-127713241	H1254	V8	Both	841	855	61.5	-	RAP26	Name=MA1221.1_V8::10:127711337-127713241-	7.01e-07	0.00587	sequence=AGGCGGCGGGGGCGG	1
10:127711337-127713241	H1254	V8	Both	841	861	57.8	+	ERF2	Name=MA1262.1_V8::10:127711337-127713241+	1.66e-06	0.00723	sequence=CCGCCCCCGCCGCCTCCGTGG	1
10:127711337-127713241	H1254	V8	Both	842	856	64.7	+	ERF15	Name=MA1231.1_V8::10:127711337-127713241+	3.37e-07	0.00345	sequence=CGCCCCCGCCGCCTC	1
10:127711337-127713241	H1254	V8	Both	842	860	55.4	+	ERF104	Name=MA1239.1_V8::10:127711337-127713241+	2.91e-06	0.0097	sequence=CGCCCCCGCCGCCTCCGTG	1
10:127711337-127713241	H1254	V8	Both	843	861	59.3	-	ESE3	Name=MA1236.1_V8::10:127711337-127713241-	1.17e-06	0.00817	sequence=CCACGGAGGCGGCGGGGGC	1
10:127711337-127713241	H1254	V8	Both	843	863	56.5	+	LEP	Name=MA1246.1_V8::10:127711337-127713241+	2.24e-06	0.00817	sequence=GCCCCCGCCGCCTCCGTGGGG	1
10:127711337-127713241	H1254	V8	Both	844	858	66	+	ERF5	Name=MA1225.1_V8::10:127711337-127713241+	2.52e-07	0.00269	sequence=CCCCCGCCGCCTCCG	1
10:127711337-127713241	H1254	V8	Both	844	858	67.8	-	ESE1	Name=MA1264.1_V8::10:127711337-127713241-	1.67e-07	0.0018	sequence=CGGAGGCGGCGGGGG	1
10:127711337-127713241	H1254	V8	Both	845	859	59.6	-	ERF105	Name=MA1000.2_V8::10:127711337-127713241-	1.11e-06	0.00672	sequence=ACGGAGGCGGCGGGG	1
10:134929292-134930501	NA	V377	V2-IST	144	164	63.5	+	ERF2	Name=MA1262.1_V377::10:134929292-134930501+	4.49e-07	0.0034	sequence=CCCTTCCTACAGCCGCCGCCG	1
10:134929292-134930501	NA	V377	V2-IST	146	166	57.5	+	ERF10	Name=MA1240.1_V377::10:134929292-134930501+	1.77e-06	0.00757	sequence=CTTCCTACAGCCGCCGCCGGC	0
10:134929292-134930501	NA	V377	V2-IST	148	162	57.6	+	ERF15	Name=MA1231.1_V377::10:134929292-134930501+	1.72e-06	0.00933	sequence=TCCTACAGCCGCCGC	1
10:134929292-134930501	NA	V377	V2-IST	148	166	61.3	+	ERF104	Name=MA1239.1_V377::10:134929292-134930501+	7.43e-07	0.00449	sequence=TCCTACAGCCGCCGCCGGC	1
10:134929292-134930501	NA	V377	V2-IST	149	165	60.7	-	AT4G18450	Name=MA1228.1_V377::10:134929292-134930501-	8.44e-07	0.00514	sequence=CCGGCGGCGGCTGTAGG	1
10:134929292-134930501	NA	V377	V2-IST	150	164	58.8	+	PUCHI	Name=MA1252.1_V377::10:134929292-134930501+	1.33e-06	0.0099	sequence=CTACAGCCGCCGCCG	1
10:134929292-134930501	NA	V377	V2-IST	150	164	61.1	-	ESE1	Name=MA1264.1_V377::10:134929292-134930501-	7.76e-07	0.00448	sequence=CGGCGGCGGCTGTAG	1
10:134929292-134930501	NA	V377	V2-IST	150	164	61.5	-	RAP26	Name=MA1221.1_V377::10:134929292-134930501-	7.01e-07	0.00587	sequence=CGGCGGCGGCTGTAG	1
10:134929292-134930501	NA	V377	V2-IST	150	164	61.8	-	AT1G28160	Name=MA1247.1_V377::10:134929292-134930501-	6.55e-07	0.00551	sequence=CGGCGGCGGCTGTAG	1
10:134929292-134930501	NA	V377	V2-IST	150	164	62.3	+	AT2G33710	Name=MA1245.1_V377::10:134929292-134930501+	5.83e-07	0.00476	sequence=CTACAGCCGCCGCCG	1
10:134929292-134930501	NA	V377	V2-IST	150	164	66.4	+	ERF5	Name=MA1225.1_V377::10:134929292-134930501+	2.3e-07	0.00259	sequence=CTACAGCCGCCGCCG	1
10:134929292-134930501	NA	V377	V2-IST	152	172	57	+	LEP	Name=MA1246.1_V377::10:134929292-134930501+	2e-06	0.00771	sequence=ACAGCCGCCGCCGGCCCTGGC	1
10:134929292-134930501	NA	V377	V2-IST	153	167	57.4	-	ESE1	Name=MA1264.1_V377::10:134929292-134930501-	1.82e-06	0.00739	sequence=GGCCGGCGGCGGCTG	1
10:134929292-134930501	NA	V377	V2-IST	153	167	75.8	+	RAP211	Name=MA1266.1_V377::10:134929292-134930501+	2.63e-08	0.00119	sequence=CAGCCGCCGCCGGCC	1
10:134929292-134930501	NA	V377	V2-IST	155	175	55.6	+	LEP	Name=MA1246.1_V377::10:134929292-134930501+	2.72e-06	0.00897	sequence=GCCGCCGCCGGCCCTGGCTCA	1
10:134929292-134930501	NA	V377	V2-IST	260	280	57.2	-	ERF2	Name=MA1262.1_V377::10:134929292-134930501-	1.92e-06	0.00781	sequence=CCGCCCGCACCGCCACCGGGG	1
10:134929292-134930501	NA	V377	V2-IST	263	283	56.7	-	ERF2	Name=MA1262.1_V377::10:134929292-134930501-	2.15e-06	0.00829	sequence=GTGCCGCCCGCACCGCCACCG	1
10:134929292-134930501	NA	V377	V2-IST	264	282	58.9	-	ERF104	Name=MA1239.1_V377::10:134929292-134930501-	1.27e-06	0.00604	sequence=TGCCGCCCGCACCGCCACC	1
10:134929292-134930501	NA	V377	V2-IST	266	285	57.5	-	AT1G71450	Name=MA1233.1_V377::10:134929292-134930501-	1.79e-06	0.0099	sequence=CGGTGCCGCCCGCACCGCCA	1
10:134929292-134930501	NA	V377	V2-IST	267	286	60.5	+	AT4G28140	Name=MA1232.1_V377::10:134929292-134930501+	8.84e-07	0.00788	sequence=GGCGGTGCGGGCGGCACCGG	1
10:134929292-134930501	NA	V377	V2-IST	516	536	56.1	+	ERF9	Name=MA1257.1_V377::10:134929292-134930501+	2.46e-06	0.00935	sequence=GAGCGGGCGTGGCGGCTGCGC	1
10:134934670-134937604	H837	NA	HUSK	2543	2563	66.2	+	ERF10	Name=MA1240.1_H837::10:134934670-134937604+	2.4e-07	0.00395	sequence=CCATCACTCGCCGCCGCCGTA	0
10:134934670-134937604	H837	NA	HUSK	2544	2564	69.4	+	ERF2	Name=MA1262.1_H837::10:134934670-134937604+	1.15e-07	0.00227	sequence=CATCACTCGCCGCCGCCGTAA	1
10:134934670-134937604	H837	NA	HUSK	2545	2563	61.5	+	ERF104	Name=MA1239.1_H837::10:134934670-134937604+	7.01e-07	0.00704	sequence=ATCACTCGCCGCCGCCGTA	1
10:134934670-134937604	H837	NA	HUSK	2546	2562	67.5	-	AT4G18450	Name=MA1228.1_H837::10:134934670-134937604-	1.76e-07	0.00336	sequence=ACGGCGGCGGCGAGTGA	1
10:134934670-134937604	H837	NA	HUSK	2547	2561	61.3	-	RAP26	Name=MA1221.1_H837::10:134934670-134937604-	7.38e-07	0.00996	sequence=CGGCGGCGGCGAGTG	1
10:134934670-134937604	H837	NA	HUSK	2547	2561	62.3	+	AT2G33710	Name=MA1245.1_H837::10:134934670-134937604+	5.89e-07	0.00832	sequence=CACTCGCCGCCGCCG	1
10:134934670-134937604	H837	NA	HUSK	2547	2561	64.1	+	ERF5	Name=MA1225.1_H837::10:134934670-134937604+	3.92e-07	0.00556	sequence=CACTCGCCGCCGCCG	1
10:134934670-134937604	H837	NA	HUSK	2547	2561	66	-	AT1G28160	Name=MA1247.1_H837::10:134934670-134937604-	2.53e-07	0.00472	sequence=CGGCGGCGGCGAGTG	1
10:134934670-134937604	H837	NA	HUSK	2548	2562	61	+	ERF15	Name=MA1231.1_H837::10:134934670-134937604+	7.93e-07	0.00986	sequence=ACTCGCCGCCGCCGT	1
10:134934670-134937604	H837	NA	HUSK	2550	2564	61.4	+	ERF5	Name=MA1225.1_H837::10:134934670-134937604+	7.2e-07	0.00782	sequence=TCGCCGCCGCCGTAA	1
10:134934670-134937604	H837	NA	HUSK	2550	2564	63	-	AT1G28160	Name=MA1247.1_H837::10:134934670-134937604-	4.94e-07	0.00767	sequence=TTACGGCGGCGGCGA	1
10:134934670-134937604	H837	NA	HUSK	2550	2564	67.9	+	PUCHI	Name=MA1252.1_H837::10:134934670-134937604+	1.61e-07	0.00398	sequence=TCGCCGCCGCCGTAA	1
10:134934670-134937604	H837	NA	HUSK	2550	2564	68.4	-	RAP26	Name=MA1221.1_H837::10:134934670-134937604-	1.43e-07	0.00381	sequence=TTACGGCGGCGGCGA	1
10:134934670-134937604	H837	NA	HUSK	2550	2564	68.7	+	AT2G33710	Name=MA1245.1_H837::10:134934670-134937604+	1.36e-07	0.00338	sequence=TCGCCGCCGCCGTAA	1
10:134934670-134937604	H837	NA	HUSK	2550	2564	69.6	-	ESE1	Name=MA1264.1_H837::10:134934670-134937604-	1.09e-07	0.00224	sequence=TTACGGCGGCGGCGA	1
10:134934670-134937604	H837	NA	HUSK	2551	2565	66.2	-	ERF105	Name=MA1000.2_H837::10:134934670-134937604-	2.36e-07	0.00461	sequence=TTTACGGCGGCGGCG	1
10:137271242-137276370	H619	V131	Both	94	114	62.6	+	ERF2	Name=MA1262.1_V131::10:137271242-137276370+	5.46e-07	0.0039	sequence=CACCAGGCACAGCCGCCGCAG	1
10:137271242-137276370	H619	V131	Both	96	112	56	-	AT4G18450	Name=MA1228.1_V131::10:137271242-137276370-	2.49e-06	0.00888	sequence=GCGGCGGCTGTGCCTGG	1
10:137271242-137276370	H619	V131	Both	98	112	57.8	+	ERF15	Name=MA1231.1_V131::10:137271242-137276370+	1.65e-06	0.00906	sequence=AGGCACAGCCGCCGC	1
10:137271242-137276370	H619	V131	Both	100	114	55.9	-	ESE1	Name=MA1264.1_V131::10:137271242-137276370-	2.57e-06	0.00924	sequence=CTGCGGCGGCTGTGC	1
10:137271242-137276370	H619	V131	Both	100	120	56.3	-	ERF9	Name=MA1257.1_V131::10:137271242-137276370-	2.35e-06	0.00912	sequence=GTGCGCCTGCGGCGGCTGTGC	1
10:137271242-137276370	H619	V131	Both	162	182	58.7	+	LEP	Name=MA1246.1_V131::10:137271242-137276370+	1.34e-06	0.00602	sequence=GCACCCGCCGCGACCGCCTCC	1
10:137271242-137276370	H619	V131	Both	164	183	58.2	+	AT1G71450	Name=MA1233.1_V131::10:137271242-137276370+	1.51e-06	0.00915	sequence=ACCCGCCGCGACCGCCTCCG	1
10:137271242-137276370	H619	V131	Both	1948	1977	53.7	+	BPC5	Name=MA1403.1_H619::10:137271242-137276370+	4.3e-06	0.0099	sequence=GGAGAGAAACGAAGCGAAGGAGGAAGAGAG	1
10:137271242-137276370	H619	V131	Both	1950	1979	68.5	+	BPC5	Name=MA1403.1_V131::10:137271242-137276370+	1.42e-07	0.00112	sequence=AGAGAAACGAAGCGAAGGAGGAAGAGAGAC	1
10:137271242-137276370	H619	V131	Both	1951	1974	59	+	BPC1	Name=MA1404.1_V131::10:137271242-137276370+	1.26e-06	0.00492	sequence=GAGAAACGAAGCGAAGGAGGAAGA	1
10:137271242-137276370	H619	V131	Both	1952	1981	59.8	+	BPC5	Name=MA1403.1_V131::10:137271242-137276370+	1.04e-06	0.00504	sequence=AGAAACGAAGCGAAGGAGGAAGAGAGACAG	1
10:137271242-137276370	H619	V131	Both	4131	4159	67.2	+	AT5G66940	Name=MA1267.1_V131::10:137271242-137276370+	1.89e-07	0.00692	sequence=TTTCTTTATTTTATAACTTTATTTTGTTG	1
10:139992602-139994383	H247	NA	HUSK	32	50	61.2	-	ERF104	Name=MA1239.1_H247::10:139992602-139994383-	7.51e-07	0.00725	sequence=TATCGTCACCGCCGTCGTC	1
10:139992602-139994383	H247	NA	HUSK	1111	1131	58.2	-	BPC6	Name=MA1402.1_H247::10:139992602-139994383-	1.52e-06	0.00451	sequence=CTCCTTTTTTTTCTTTCTTTA	1
10:139992602-139994383	H247	NA	HUSK	1112	1132	65.8	-	OBP3	Name=MA1274.1_H247::10:139992602-139994383-	2.65e-07	0.00686	sequence=GCTCCTTTTTTTTCTTTCTTT	1
10:139992602-139994383	H247	NA	HUSK	1324	1344	65.4	+	OBP3	Name=MA1274.1_H247::10:139992602-139994383+	2.85e-07	0.00719	sequence=TTTTTTTTTTCTTTCTTCTTT	1
10:140644898-140645521	H288	V270	Both	396	412	55.4	+	AT4G18450	Name=MA1228.1_V270::10:140644898-140645521+	2.88e-06	0.00973	sequence=CCGGCGGCGGAGTCCAG	1
10:141800190-141802021	H519	V223	Both	339	359	58.5	+	ERF10	Name=MA1240.1_V223::10:141800190-141802021+	1.4e-06	0.00673	sequence=TCCAGCGAAGCAGCCGCCGCC	0
10:141800190-141802021	H519	V223	Both	340	359	60.2	-	AT4G28140	Name=MA1232.1_V223::10:141800190-141802021-	9.42e-07	0.00811	sequence=GGCGGCGGCTGCTTCGCTGG	1
10:141800190-141802021	H519	V223	Both	340	360	67.7	+	ERF2	Name=MA1262.1_V223::10:141800190-141802021+	1.7e-07	0.00168	sequence=CCAGCGAAGCAGCCGCCGCCG	1
10:141800190-141802021	H519	V223	Both	341	359	59.9	+	ERF104	Name=MA1239.1_V223::10:141800190-141802021+	1.03e-06	0.00543	sequence=CAGCGAAGCAGCCGCCGCC	1
10:141800190-141802021	H519	V223	Both	341	360	58.4	+	AT1G71450	Name=MA1233.1_V223::10:141800190-141802021+	1.43e-06	0.00902	sequence=CAGCGAAGCAGCCGCCGCCG	1
10:141800190-141802021	H519	V223	Both	342	362	66.7	+	ERF10	Name=MA1240.1_V223::10:141800190-141802021+	2.12e-07	0.0024	sequence=AGCGAAGCAGCCGCCGCCGCA	0
10:141800190-141802021	H519	V223	Both	343	363	68.2	+	ERF2	Name=MA1262.1_V223::10:141800190-141802021+	1.5e-07	0.00159	sequence=GCGAAGCAGCCGCCGCCGCAA	1
10:141800190-141802021	H519	V223	Both	344	358	58.8	+	ERF15	Name=MA1231.1_V223::10:141800190-141802021+	1.31e-06	0.00782	sequence=CGAAGCAGCCGCCGC	1
10:141800190-141802021	H519	V223	Both	344	362	71	+	ERF104	Name=MA1239.1_V223::10:141800190-141802021+	7.88e-08	0.00115	sequence=CGAAGCAGCCGCCGCCGCA	1
10:141800190-141802021	H519	V223	Both	345	361	68.2	-	AT4G18450	Name=MA1228.1_V223::10:141800190-141802021-	1.51e-07	0.00184	sequence=GCGGCGGCGGCTGCTTC	1
10:141800190-141802021	H519	V223	Both	346	360	56.6	-	ESE1	Name=MA1264.1_V223::10:141800190-141802021-	2.16e-06	0.00824	sequence=CGGCGGCGGCTGCTT	1
10:141800190-141802021	H519	V223	Both	346	360	56.7	+	ERF5	Name=MA1225.1_V223::10:141800190-141802021+	2.11e-06	0.00905	sequence=AAGCAGCCGCCGCCG	1
10:141800190-141802021	H519	V223	Both	347	361	61.6	-	ERF105	Name=MA1000.2_V223::10:141800190-141802021-	6.94e-07	0.00514	sequence=GCGGCGGCGGCTGCT	1
10:141800190-141802021	H519	V223	Both	347	361	68.9	+	ERF15	Name=MA1231.1_V223::10:141800190-141802021+	1.29e-07	0.00213	sequence=AGCAGCCGCCGCCGC	1
10:141800190-141802021	H519	V223	Both	349	363	66.1	+	ERF5	Name=MA1225.1_V223::10:141800190-141802021+	2.44e-07	0.00263	sequence=CAGCCGCCGCCGCAA	1
10:141800190-141802021	H519	V223	Both	349	363	67.4	-	AT1G28160	Name=MA1247.1_V223::10:141800190-141802021-	1.81e-07	0.00231	sequence=TTGCGGCGGCGGCTG	1
10:141800190-141802021	H519	V223	Both	349	363	68.7	-	ESE1	Name=MA1264.1_V223::10:141800190-141802021-	1.33e-07	0.00156	sequence=TTGCGGCGGCGGCTG	1
10:141800190-141802021	H519	V223	Both	349	363	69.8	+	PUCHI	Name=MA1252.1_V223::10:141800190-141802021+	1.05e-07	0.00191	sequence=CAGCCGCCGCCGCAA	1
10:141800190-141802021	H519	V223	Both	349	363	73.2	+	AT2G33710	Name=MA1245.1_V223::10:141800190-141802021+	4.72e-08	0.00104	sequence=CAGCCGCCGCCGCAA	1
10:141800190-141802021	H519	V223	Both	349	363	75.2	-	RAP26	Name=MA1221.1_V223::10:141800190-141802021-	3.01e-08	0.000877	sequence=TTGCGGCGGCGGCTG	1
10:141800190-141802021	H519	V223	Both	350	364	62.6	-	ERF105	Name=MA1000.2_V223::10:141800190-141802021-	5.44e-07	0.00441	sequence=TTTGCGGCGGCGGCT	1
10:141800190-141802021	H519	V223	Both	352	366	65.9	-	AT5G67000	Name=MA1261.1_V223::10:141800190-141802021-	2.57e-07	0.00943	sequence=GTTTTGCGGCGGCGG	0
10:141800190-141802021	H519	V223	Both	395	409	56	+	ESE1	Name=MA1264.1_V223::10:141800190-141802021+	2.52e-06	0.00915	sequence=CCACGGCGGCGCCGC	1
10:141800190-141802021	H519	V223	Both	494	510	56.2	-	AT4G18450	Name=MA1228.1_V223::10:141800190-141802021-	2.4e-06	0.00881	sequence=GAGGCGGAGGCGAAGGC	1
10:141800190-141802021	H519	V223	Both	497	515	61.6	-	ESE3	Name=MA1236.1_V223::10:141800190-141802021-	6.91e-07	0.0061	sequence=AGGTTGAGGCGGAGGCGAA	1
10:141800190-141802021	H519	V223	Both	497	517	61.8	+	LEP	Name=MA1246.1_V223::10:141800190-141802021+	6.54e-07	0.00429	sequence=TTCGCCTCCGCCTCAACCTCC	1
10:141800190-141802021	H519	V223	Both	498	518	65.6	-	ERF9	Name=MA1257.1_V223::10:141800190-141802021-	2.72e-07	0.00255	sequence=TGGAGGTTGAGGCGGAGGCGA	1
10:141800190-141802021	H519	V223	Both	499	518	64.3	+	AT1G71450	Name=MA1233.1_V223::10:141800190-141802021+	3.71e-07	0.00398	sequence=CGCCTCCGCCTCAACCTCCA	1
10:141800190-141802021	H519	V223	Both	500	518	58.9	-	ESE3	Name=MA1236.1_V223::10:141800190-141802021-	1.3e-06	0.00872	sequence=TGGAGGTTGAGGCGGAGGC	1
10:141800190-141802021	H519	V223	Both	859	872	56.3	-	RAMOSA1	Name=MA1416.1_H519::10:141800190-141802021-	2.33e-06	0.00677	sequence=GGCGGAGAGAGAGG	0
10:141800190-141802021	H519	V223	Both	860	889	64.1	-	BPC5	Name=MA1403.1_V223::10:141800190-141802021-	3.85e-07	0.00247	sequence=GGAGGGAAGAAAATAGAGGCGGAGAGAGAG	1
10:141800190-141802021	H519	V223	Both	1101	1124	55.1	+	BPC1	Name=MA1404.1_V223::10:141800190-141802021+	3.06e-06	0.00944	sequence=GGCGGATGGAGAGGGAGAGATCGA	1
10:141800190-141802021	H519	V223	Both	1105	1125	54.6	-	BPC6	Name=MA1402.1_H519::10:141800190-141802021-	3.46e-06	0.0088	sequence=CTCGATCTCTCCCTCTCCATC	1
10:142342848-142343856	H467	NA	HUSK	498	512	68.9	+	AT5G18450	Name=MA1226.1_H467::10:142342848-142343856+	1.29e-07	0.00687	sequence=GGCGAAGGCGGCGGC	1
10:142427948-142429842	H1304	NA	HUSK	669	697	63.5	-	AT5G66940	Name=MA1267.1_H1304::10:142427948-142429842-	4.42e-07	0.00971	sequence=TATCTTTTTTCATGTACTTTTTTTTTACC	1
10:142606614-142610246	H1093	NA	HUSK	2194	2207	59.1	+	RAMOSA1	Name=MA1416.1_H1093::10:142606614-142610246+	1.24e-06	0.00398	sequence=GCGGGAGAGAGAAA	0
10:142606614-142610246	H1093	NA	HUSK	2194	2214	57.4	-	BPC6	Name=MA1402.1_H1093::10:142606614-142610246-	1.79e-06	0.0052	sequence=CTCGTCCTTTCTCTCTCCCGC	1
10:142606614-142610246	H1093	NA	HUSK	2196	2216	60.3	-	BPC6	Name=MA1402.1_H1093::10:142606614-142610246-	9.33e-07	0.00298	sequence=TCCTCGTCCTTTCTCTCTCCC	1
10:142606614-142610246	H1093	NA	HUSK	2373	2393	61.4	+	LEP	Name=MA1246.1_H1093::10:142606614-142610246+	7.26e-07	0.00717	sequence=CCCGCCGCCGCCCCTGAGGGC	1
10:142606614-142610246	H1093	NA	HUSK	2374	2384	65.5	+	AT3G57600	Name=MA1242.1_H1093::10:142606614-142610246+	2.83e-07	0.00669	sequence=CCGCCGCCGCC	1
10:142606614-142610246	H1093	NA	HUSK	2459	2479	59.7	+	ERF9	Name=MA1257.1_H1093::10:142606614-142610246+	1.06e-06	0.00883	sequence=TGGACGCCGTGACGGTGGCGG	1
10:142606614-142610246	H1093	NA	HUSK	2460	2480	60.8	-	LEP	Name=MA1246.1_H1093::10:142606614-142610246-	8.23e-07	0.00774	sequence=GCCGCCACCGTCACGGCGTCC	1
10:142606614-142610246	H1093	NA	HUSK	2468	2482	60.5	-	ERF5	Name=MA1225.1_H1093::10:142606614-142610246-	8.98e-07	0.00889	sequence=CTGCCGCCACCGTCA	1
10:142606614-142610246	H1093	NA	HUSK	2468	2482	65.1	-	AT1G75490	Name=MA1250.1_H1093::10:142606614-142610246-	3.07e-07	0.00776	sequence=CTGCCGCCACCGTCA	1
10:142606614-142610246	H1093	NA	HUSK	2468	2487	60.8	-	AT1G71450	Name=MA1233.1_H1093::10:142606614-142610246-	8.38e-07	0.0084	sequence=TGCGACTGCCGCCACCGTCA	1
10:142606614-142610246	H1093	NA	HUSK	2468	2488	61.9	-	ERF2	Name=MA1262.1_H1093::10:142606614-142610246-	6.46e-07	0.00685	sequence=CTGCGACTGCCGCCACCGTCA	1
10:142606614-142610246	H1093	NA	HUSK	2469	2488	69.9	+	AT4G28140	Name=MA1232.1_H1093::10:142606614-142610246+	1.02e-07	0.00291	sequence=GACGGTGGCGGCAGTCGCAG	1
10:142606614-142610246	H1093	NA	HUSK	2550	2570	59.8	+	ERF9	Name=MA1257.1_H1093::10:142606614-142610246+	1.04e-06	0.00868	sequence=CGACGACGACGACGACGGAGA	1
10:142606614-142610246	H1093	NA	HUSK	3197	3216	66.9	-	AT4G28140	Name=MA1232.1_H1093::10:142606614-142610246-	2.03e-07	0.00464	sequence=GGCGGTGGTTGCGGTCACGG	1
10:142606614-142610246	H1093	NA	HUSK	3348	3362	61.2	-	AT2G33710	Name=MA1245.1_H1093::10:142606614-142610246-	7.62e-07	0.00969	sequence=CTGCCGCCGCCGCCC	1
10:142606614-142610246	H1093	NA	HUSK	3348	3362	62.9	+	RAP26	Name=MA1221.1_H1093::10:142606614-142610246+	5.09e-07	0.00825	sequence=GGGCGGCGGCGGCAG	1
10:142606614-142610246	H1093	NA	HUSK	3348	3362	65.5	-	ERF5	Name=MA1225.1_H1093::10:142606614-142610246-	2.83e-07	0.00444	sequence=CTGCCGCCGCCGCCC	1
10:142606614-142610246	H1093	NA	HUSK	3348	3362	65.6	+	AT1G28160	Name=MA1247.1_H1093::10:142606614-142610246+	2.76e-07	0.005	sequence=GGGCGGCGGCGGCAG	1
10:142606614-142610246	H1093	NA	HUSK	3348	3362	67.9	-	PUCHI	Name=MA1252.1_H1093::10:142606614-142610246-	1.63e-07	0.00402	sequence=CTGCCGCCGCCGCCC	1
10:142606614-142610246	H1093	NA	HUSK	3348	3362	68.5	+	ESE1	Name=MA1264.1_H1093::10:142606614-142610246+	1.4e-07	0.00267	sequence=GGGCGGCGGCGGCAG	1
10:142606614-142610246	H1093	NA	HUSK	3348	3362	69.1	-	RAP211	Name=MA1266.1_H1093::10:142606614-142610246-	1.22e-07	0.0039	sequence=CTGCCGCCGCCGCCC	1
10:142606614-142610246	H1093	NA	HUSK	3348	3367	61.4	-	AT1G71450	Name=MA1233.1_H1093::10:142606614-142610246-	7.18e-07	0.00781	sequence=TGCCACTGCCGCCGCCGCCC	1
10:142606614-142610246	H1093	NA	HUSK	3348	3368	70.7	-	ERF2	Name=MA1262.1_H1093::10:142606614-142610246-	8.4e-08	0.00181	sequence=ATGCCACTGCCGCCGCCGCCC	1
10:142606614-142610246	H1093	NA	HUSK	3349	3359	65.5	-	AT3G57600	Name=MA1242.1_H1093::10:142606614-142610246-	2.83e-07	0.00669	sequence=CCGCCGCCGCC	1
10:142606614-142610246	H1093	NA	HUSK	3349	3367	83.4	-	ERF104	Name=MA1239.1_H1093::10:142606614-142610246-	4.57e-09	0.000218	sequence=TGCCACTGCCGCCGCCGCC	1
10:142606614-142610246	H1093	NA	HUSK	3349	3368	73.5	+	AT4G28140	Name=MA1232.1_H1093::10:142606614-142610246+	4.47e-08	0.00171	sequence=GGCGGCGGCGGCAGTGGCAT	1
10:142606614-142610246	H1093	NA	HUSK	3349	3369	77	-	ERF10	Name=MA1240.1_H1093::10:142606614-142610246-	2e-08	0.000717	sequence=CATGCCACTGCCGCCGCCGCC	0
10:142606614-142610246	H1093	NA	HUSK	3350	3364	78	-	ERF15	Name=MA1231.1_H1093::10:142606614-142610246-	1.58e-08	0.00068	sequence=CACTGCCGCCGCCGC	1
10:142606614-142610246	H1093	NA	HUSK	3350	3366	83.9	+	AT4G18450	Name=MA1228.1_H1093::10:142606614-142610246+	4.04e-09	0.00019	sequence=GCGGCGGCGGCAGTGGC	1
10:142606614-142610246	H1093	NA	HUSK	3351	3365	64.9	-	PUCHI	Name=MA1252.1_H1093::10:142606614-142610246-	3.21e-07	0.00628	sequence=CCACTGCCGCCGCCG	1
10:142606614-142610246	H1093	NA	HUSK	3351	3365	65.5	-	AT2G33710	Name=MA1245.1_H1093::10:142606614-142610246-	2.82e-07	0.00517	sequence=CCACTGCCGCCGCCG	1
10:142606614-142610246	H1093	NA	HUSK	3351	3365	66.2	+	AT1G28160	Name=MA1247.1_H1093::10:142606614-142610246+	2.4e-07	0.0046	sequence=CGGCGGCGGCAGTGG	1
10:142606614-142610246	H1093	NA	HUSK	3351	3365	67.4	-	AT1G75490	Name=MA1250.1_H1093::10:142606614-142610246-	1.81e-07	0.0066	sequence=CCACTGCCGCCGCCG	1
10:142606614-142610246	H1093	NA	HUSK	3351	3365	68.7	+	RAP26	Name=MA1221.1_H1093::10:142606614-142610246+	1.35e-07	0.00362	sequence=CGGCGGCGGCAGTGG	1
10:142606614-142610246	H1093	NA	HUSK	3351	3365	70.4	-	ERF5	Name=MA1225.1_H1093::10:142606614-142610246-	9.04e-08	0.00225	sequence=CCACTGCCGCCGCCG	1
10:142606614-142610246	H1093	NA	HUSK	3351	3370	61.5	-	AT1G71450	Name=MA1233.1_H1093::10:142606614-142610246-	7.01e-07	0.00774	sequence=CCATGCCACTGCCGCCGCCG	1
10:142613086-142617100	H733	V93	Both	263	277	64.6	+	AT1G22810	Name=MA1255.1_V93::10:142613086-142617100+	3.42e-07	0.00677	sequence=GGAGGCGTCGGCGGC	1
10:142613086-142617100	H733	V93	Both	287	301	57.2	+	ERF105	Name=MA1000.2_V93::10:142613086-142617100+	1.9e-06	0.00935	sequence=CGGGCGGCGGCGCAG	1
10:142613086-142617100	H733	V93	Both	288	302	57.1	-	ERF5	Name=MA1225.1_V93::10:142613086-142617100-	1.93e-06	0.00863	sequence=TCTGCGCCGCCGCCC	1
10:142613086-142617100	H733	V93	Both	288	302	61.4	+	ESE1	Name=MA1264.1_V93::10:142613086-142617100+	7.21e-07	0.00425	sequence=GGGCGGCGGCGCAGA	1
10:142613086-142617100	H733	V93	Both	288	308	55.5	-	ERF2	Name=MA1262.1_V93::10:142613086-142617100-	2.83e-06	0.00972	sequence=CTTTATTCTGCGCCGCCGCCC	1
10:142613086-142617100	H733	V93	Both	289	307	55.9	-	ERF104	Name=MA1239.1_V93::10:142613086-142617100-	2.58e-06	0.00914	sequence=TTTATTCTGCGCCGCCGCC	1
10:142613086-142617100	H733	V93	Both	289	309	60.7	-	ERF10	Name=MA1240.1_V93::10:142613086-142617100-	8.47e-07	0.00523	sequence=TCTTTATTCTGCGCCGCCGCC	0
10:142613086-142617100	H733	V93	Both	290	304	58	-	ERF15	Name=MA1231.1_V93::10:142613086-142617100-	1.58e-06	0.00887	sequence=ATTCTGCGCCGCCGC	1
10:142613086-142617100	H733	V93	Both	290	306	56.4	+	AT4G18450	Name=MA1228.1_V93::10:142613086-142617100+	2.29e-06	0.00876	sequence=GCGGCGGCGCAGAATAA	1
10:142613086-142617100	H733	V93	Both	1805	1824	57.4	+	AT1G71450	Name=MA1233.1_V93::10:142613086-142617100+	1.81e-06	0.00996	sequence=CTCCGACGCCGACAGCGCCA	1
10:142613086-142617100	H733	V93	Both	2311	2331	55.7	+	ERF9	Name=MA1257.1_V93::10:142613086-142617100+	2.66e-06	0.0098	sequence=CGGCGCTGTCGGCGTCGGAGG	1
10:142613086-142617100	H733	V93	Both	2482	2501	63.7	-	AT4G28140	Name=MA1232.1_V93::10:142613086-142617100-	4.22e-07	0.00469	sequence=GGCGGTGGTGAGGGTGTCCA	1
10:144118178-144118974	NA	V324	V2-IST	302	322	56	+	ERF10	Name=MA1240.1_V324::10:144118178-144118974+	2.49e-06	0.00926	sequence=CGCCACCACGCCACCGCCGCC	0
10:144118178-144118974	NA	V324	V2-IST	303	322	59.1	-	AT4G28140	Name=MA1232.1_V324::10:144118178-144118974-	1.21e-06	0.0095	sequence=GGCGGCGGTGGCGTGGTGGC	1
10:144118178-144118974	NA	V324	V2-IST	303	323	55.4	+	ERF2	Name=MA1262.1_V324::10:144118178-144118974+	2.86e-06	0.00972	sequence=GCCACCACGCCACCGCCGCCG	1
10:144118178-144118974	NA	V324	V2-IST	304	322	57.2	+	ERF104	Name=MA1239.1_V324::10:144118178-144118974+	1.92e-06	0.0077	sequence=CCACCACGCCACCGCCGCC	1
10:144118178-144118974	NA	V324	V2-IST	305	325	80	+	ERF10	Name=MA1240.1_V324::10:144118178-144118974+	9.85e-09	0.000275	sequence=CACCACGCCACCGCCGCCGCC	0
10:144118178-144118974	NA	V324	V2-IST	306	325	76.3	-	AT4G28140	Name=MA1232.1_V324::10:144118178-144118974-	2.32e-08	0.000721	sequence=GGCGGCGGCGGTGGCGTGGT	1
10:144118178-144118974	NA	V324	V2-IST	306	326	71.7	+	ERF2	Name=MA1262.1_V324::10:144118178-144118974+	6.73e-08	0.00103	sequence=ACCACGCCACCGCCGCCGCCC	1
10:144118178-144118974	NA	V324	V2-IST	307	325	87.2	+	ERF104	Name=MA1239.1_V324::10:144118178-144118974+	1.89e-09	7.66e-05	sequence=CCACGCCACCGCCGCCGCC	1
10:144118178-144118974	NA	V324	V2-IST	307	326	66.6	+	AT1G71450	Name=MA1233.1_V324::10:144118178-144118974+	2.18e-07	0.00293	sequence=CCACGCCACCGCCGCCGCCC	1
10:144118178-144118974	NA	V324	V2-IST	308	324	78.2	-	AT4G18450	Name=MA1228.1_V324::10:144118178-144118974-	1.49e-08	0.000349	sequence=GCGGCGGCGGTGGCGTG	1
10:144118178-144118974	NA	V324	V2-IST	308	326	65.2	-	ESE3	Name=MA1236.1_V324::10:144118178-144118974-	3.03e-07	0.00379	sequence=GGGCGGCGGCGGTGGCGTG	1
10:144118178-144118974	NA	V324	V2-IST	308	328	58.9	+	LEP	Name=MA1246.1_V324::10:144118178-144118974+	1.3e-06	0.00591	sequence=CACGCCACCGCCGCCGCCCGC	1
10:144118178-144118974	NA	V324	V2-IST	309	323	62.7	+	RAP211	Name=MA1266.1_V324::10:144118178-144118974+	5.36e-07	0.00673	sequence=ACGCCACCGCCGCCG	1
10:144118178-144118974	NA	V324	V2-IST	309	323	63.3	+	PUCHI	Name=MA1252.1_V324::10:144118178-144118974+	4.62e-07	0.00515	sequence=ACGCCACCGCCGCCG	1
10:144118178-144118974	NA	V324	V2-IST	309	323	63.4	-	RAP26	Name=MA1221.1_V324::10:144118178-144118974-	4.56e-07	0.00465	sequence=CGGCGGCGGTGGCGT	1
10:144118178-144118974	NA	V324	V2-IST	309	323	63.5	-	ESE1	Name=MA1264.1_V324::10:144118178-144118974-	4.47e-07	0.00333	sequence=CGGCGGCGGTGGCGT	1
10:144118178-144118974	NA	V324	V2-IST	309	323	63.7	+	AT2G33710	Name=MA1245.1_V324::10:144118178-144118974+	4.22e-07	0.00379	sequence=ACGCCACCGCCGCCG	1
10:144118178-144118974	NA	V324	V2-IST	309	323	65.1	-	AT1G28160	Name=MA1247.1_V324::10:144118178-144118974-	3.06e-07	0.00324	sequence=CGGCGGCGGTGGCGT	1
10:144118178-144118974	NA	V324	V2-IST	309	323	67.7	+	ERF5	Name=MA1225.1_V324::10:144118178-144118974+	1.7e-07	0.00218	sequence=ACGCCACCGCCGCCG	1
10:144118178-144118974	NA	V324	V2-IST	309	329	64.2	-	ERF9	Name=MA1257.1_V324::10:144118178-144118974-	3.77e-07	0.00326	sequence=GGCGGGCGGCGGCGGTGGCGT	1
10:144118178-144118974	NA	V324	V2-IST	310	324	62.7	-	ERF105	Name=MA1000.2_V324::10:144118178-144118974-	5.36e-07	0.00438	sequence=GCGGCGGCGGTGGCG	1
10:144118178-144118974	NA	V324	V2-IST	310	324	91.7	+	ERF15	Name=MA1231.1_V324::10:144118178-144118974+	6.79e-10	6.18e-05	sequence=CGCCACCGCCGCCGC	1
10:144118178-144118974	NA	V324	V2-IST	311	325	82.7	-	AT5G18450	Name=MA1226.1_V324::10:144118178-144118974-	5.36e-09	0.00158	sequence=GGCGGCGGCGGTGGC	1
10:144118178-144118974	NA	V324	V2-IST	311	325	86.3	-	AT1G22810	Name=MA1255.1_V324::10:144118178-144118974-	2.33e-09	0.00118	sequence=GGCGGCGGCGGTGGC	1
10:144118178-144118974	NA	V324	V2-IST	311	329	65.7	-	ESE3	Name=MA1236.1_V324::10:144118178-144118974-	2.7e-07	0.00356	sequence=GGCGGGCGGCGGCGGTGGC	1
10:144118178-144118974	NA	V324	V2-IST	311	331	64.8	+	LEP	Name=MA1246.1_V324::10:144118178-144118974+	3.33e-07	0.0029	sequence=GCCACCGCCGCCGCCCGCCCG	1
10:144118178-144118974	NA	V324	V2-IST	312	322	60.9	+	AT3G57600	Name=MA1242.1_V324::10:144118178-144118974+	8.1e-07	0.00903	sequence=CCACCGCCGCC	1
10:144118178-144118974	NA	V324	V2-IST	312	326	65.9	+	AT1G75490	Name=MA1250.1_V324::10:144118178-144118974+	2.57e-07	0.00518	sequence=CCACCGCCGCCGCCC	1
10:144118178-144118974	NA	V324	V2-IST	312	326	67.1	+	AT2G33710	Name=MA1245.1_V324::10:144118178-144118974+	1.96e-07	0.00243	sequence=CCACCGCCGCCGCCC	1
10:144118178-144118974	NA	V324	V2-IST	312	326	67.5	+	RAP211	Name=MA1266.1_V324::10:144118178-144118974+	1.77e-07	0.00356	sequence=CCACCGCCGCCGCCC	1
10:144118178-144118974	NA	V324	V2-IST	312	326	69.1	-	RAP26	Name=MA1221.1_V324::10:144118178-144118974-	1.21e-07	0.00195	sequence=GGGCGGCGGCGGTGG	1
10:144118178-144118974	NA	V324	V2-IST	312	326	71.6	-	AT1G28160	Name=MA1247.1_V324::10:144118178-144118974-	6.82e-08	0.00124	sequence=GGGCGGCGGCGGTGG	1
10:144118178-144118974	NA	V324	V2-IST	312	326	74.3	+	PUCHI	Name=MA1252.1_V324::10:144118178-144118974+	3.69e-08	0.000907	sequence=CCACCGCCGCCGCCC	1
10:144118178-144118974	NA	V324	V2-IST	312	326	74.5	-	ESE1	Name=MA1264.1_V324::10:144118178-144118974-	3.53e-08	0.00071	sequence=GGGCGGCGGCGGTGG	1
10:144118178-144118974	NA	V324	V2-IST	312	326	74.9	+	ERF5	Name=MA1225.1_V324::10:144118178-144118974+	3.22e-08	0.000679	sequence=CCACCGCCGCCGCCC	1
10:144118178-144118974	NA	V324	V2-IST	312	332	58.9	-	ERF9	Name=MA1257.1_V324::10:144118178-144118974-	1.28e-06	0.0065	sequence=GCGGGCGGGCGGCGGCGGTGG	1
10:144118178-144118974	NA	V324	V2-IST	312	332	60	-	RAP212	Name=MA1256.1_V324::10:144118178-144118974-	9.9e-07	0.0081	sequence=GCGGGCGGGCGGCGGCGGTGG	1
10:144118178-144118974	NA	V324	V2-IST	313	327	59.9	-	ERF105	Name=MA1000.2_V324::10:144118178-144118974-	1.02e-06	0.00638	sequence=CGGGCGGCGGCGGTG	1
10:144118178-144118974	NA	V324	V2-IST	315	325	65.5	+	AT3G57600	Name=MA1242.1_V324::10:144118178-144118974+	2.83e-07	0.00441	sequence=CCGCCGCCGCC	1
10:144118178-144118974	NA	V324	V2-IST	343	362	64.5	-	AT4G28140	Name=MA1232.1_V324::10:144118178-144118974-	3.53e-07	0.0043	sequence=GGCGGCGGTGGGCGCGGGGC	1
10:144118178-144118974	NA	V324	V2-IST	343	363	56.4	+	ERF2	Name=MA1262.1_V324::10:144118178-144118974+	2.29e-06	0.00852	sequence=GCCCCGCGCCCACCGCCGCCG	1
10:144118178-144118974	NA	V324	V2-IST	344	362	59.9	+	ERF104	Name=MA1239.1_V324::10:144118178-144118974+	1.02e-06	0.00543	sequence=CCCCGCGCCCACCGCCGCC	1
10:144118178-144118974	NA	V324	V2-IST	344	363	65.4	+	AT1G71450	Name=MA1233.1_V324::10:144118178-144118974+	2.89e-07	0.00332	sequence=CCCCGCGCCCACCGCCGCCG	1
10:144118178-144118974	NA	V324	V2-IST	345	365	70.3	+	ERF10	Name=MA1240.1_V324::10:144118178-144118974+	9.28e-08	0.00133	sequence=CCCGCGCCCACCGCCGCCGGA	0
10:144118178-144118974	NA	V324	V2-IST	346	366	70.5	+	ERF2	Name=MA1262.1_V324::10:144118178-144118974+	8.9e-08	0.00122	sequence=CCGCGCCCACCGCCGCCGGAT	1
10:144118178-144118974	NA	V324	V2-IST	347	365	66.5	+	ERF104	Name=MA1239.1_V324::10:144118178-144118974+	2.25e-07	0.00217	sequence=CGCGCCCACCGCCGCCGGA	1
10:144118178-144118974	NA	V324	V2-IST	348	364	64.6	-	AT4G18450	Name=MA1228.1_V324::10:144118178-144118974-	3.47e-07	0.00319	sequence=CCGGCGGCGGTGGGCGC	1
10:144118178-144118974	NA	V324	V2-IST	351	371	59.9	+	LEP	Name=MA1246.1_V324::10:144118178-144118974+	1.03e-06	0.00538	sequence=CCCACCGCCGCCGGATCGGGC	1
10:144118178-144118974	NA	V324	V2-IST	352	362	60.9	+	AT3G57600	Name=MA1242.1_V324::10:144118178-144118974+	8.1e-07	0.00903	sequence=CCACCGCCGCC	1
10:144118178-144118974	NA	V324	V2-IST	352	366	61	-	ESE1	Name=MA1264.1_V324::10:144118178-144118974-	7.85e-07	0.00448	sequence=ATCCGGCGGCGGTGG	1
10:144118178-144118974	NA	V324	V2-IST	352	372	58.3	-	RAP212	Name=MA1256.1_V324::10:144118178-144118974-	1.49e-06	0.00984	sequence=TGCCCGATCCGGCGGCGGTGG	1
10:144118178-144118974	NA	V324	V2-IST	352	372	59.5	-	ERF9	Name=MA1257.1_V324::10:144118178-144118974-	1.12e-06	0.00616	sequence=TGCCCGATCCGGCGGCGGTGG	1
10:144118178-144118974	NA	V324	V2-IST	353	367	58.5	-	ERF105	Name=MA1000.2_V324::10:144118178-144118974-	1.4e-06	0.0077	sequence=GATCCGGCGGCGGTG	1
10:144118178-144118974	NA	V324	V2-IST	412	432	56.4	+	LEP	Name=MA1246.1_V324::10:144118178-144118974+	2.27e-06	0.00817	sequence=ATCGCCGCCGAGGCCTCCGTC	1
10:144118178-144118974	NA	V324	V2-IST	414	433	58.9	+	AT1G71450	Name=MA1233.1_V324::10:144118178-144118974+	1.29e-06	0.00845	sequence=CGCCGCCGAGGCCTCCGTCT	1
10:144118178-144118974	NA	V324	V2-IST	461	475	62	-	RAP211	Name=MA1266.1_V324::10:144118178-144118974-	6.23e-07	0.00703	sequence=ACGCCGTCGCCGTCG	1
10:144118178-144118974	NA	V324	V2-IST	461	480	57.6	-	AT1G71450	Name=MA1233.1_V324::10:144118178-144118974-	1.73e-06	0.00963	sequence=TACGAACGCCGTCGCCGTCG	1
10:144716298-144719510	H558	NA	HUSK	1328	1346	59.1	-	ERF104	Name=MA1239.1_H558::10:144716298-144719510-	1.22e-06	0.00942	sequence=CGCCGTTGCCGCCGTCGGG	1
10:144716298-144719510	H558	NA	HUSK	1330	1344	64.2	-	RAP211	Name=MA1266.1_H558::10:144716298-144719510-	3.79e-07	0.00811	sequence=CCGTTGCCGCCGTCG	1
10:144716298-144719510	H558	NA	HUSK	1330	1349	82.3	-	AT1G71450	Name=MA1233.1_H558::10:144716298-144719510-	5.82e-09	0.00047	sequence=CACCGCCGTTGCCGCCGTCG	1
10:144716298-144719510	H558	NA	HUSK	1330	1350	72.3	-	ERF2	Name=MA1262.1_H558::10:144716298-144719510-	5.88e-08	0.0014	sequence=CCACCGCCGTTGCCGCCGTCG	1
10:144716298-144719510	H558	NA	HUSK	1330	1350	81.9	+	ERF9	Name=MA1257.1_H558::10:144716298-144719510+	6.43e-09	0.000356	sequence=CGACGGCGGCAACGGCGGTGG	1
10:144716298-144719510	H558	NA	HUSK	1331	1349	60.2	-	ERF104	Name=MA1239.1_H558::10:144716298-144719510-	9.53e-07	0.00814	sequence=CACCGCCGTTGCCGCCGTC	1
10:144716298-144719510	H558	NA	HUSK	1331	1350	79.7	+	AT4G28140	Name=MA1232.1_H558::10:144716298-144719510+	1.06e-08	0.00067	sequence=GACGGCGGCAACGGCGGTGG	1
10:144716298-144719510	H558	NA	HUSK	1331	1351	75.3	-	LEP	Name=MA1246.1_H558::10:144716298-144719510-	2.91e-08	0.000951	sequence=CCCACCGCCGTTGCCGCCGTC	1
10:144716298-144719510	H558	NA	HUSK	1333	1351	68.5	+	ESE3	Name=MA1236.1_H558::10:144716298-144719510+	1.4e-07	0.00355	sequence=CGGCGGCAACGGCGGTGGG	1
10:144716298-144719510	H558	NA	HUSK	1333	1352	63.6	-	AT1G71450	Name=MA1233.1_H558::10:144716298-144719510-	4.31e-07	0.00621	sequence=GCCCACCGCCGTTGCCGCCG	1
10:144716298-144719510	H558	NA	HUSK	1342	1361	60.5	-	AT1G71450	Name=MA1233.1_H558::10:144716298-144719510-	8.79e-07	0.00858	sequence=ATCCGCCTCGCCCACCGCCG	1
10:144716298-144719510	H558	NA	HUSK	1351	1371	66.7	+	ERF9	Name=MA1257.1_H558::10:144716298-144719510+	2.13e-07	0.00316	sequence=GCGAGGCGGATACGGCGGCGG	1
10:144716298-144719510	H558	NA	HUSK	1352	1372	72.5	-	LEP	Name=MA1246.1_H558::10:144716298-144719510-	5.62e-08	0.00144	sequence=GCCGCCGCCGTATCCGCCTCG	1
10:144716298-144719510	H558	NA	HUSK	1354	1372	74.4	+	ESE3	Name=MA1236.1_H558::10:144716298-144719510+	3.6e-08	0.00145	sequence=AGGCGGATACGGCGGCGGC	1
10:144716298-144719510	H558	NA	HUSK	1354	1373	67.7	-	AT1G71450	Name=MA1233.1_H558::10:144716298-144719510-	1.7e-07	0.00338	sequence=CGCCGCCGCCGTATCCGCCT	1
10:144716298-144719510	H558	NA	HUSK	1354	1374	90.4	+	ERF9	Name=MA1257.1_H558::10:144716298-144719510+	8.98e-10	8.33e-05	sequence=AGGCGGATACGGCGGCGGCGA	1
10:144716298-144719510	H558	NA	HUSK	1354	1374	92.6	+	RAP212	Name=MA1256.1_H558::10:144716298-144719510+	5.45e-10	0.000153	sequence=AGGCGGATACGGCGGCGGCGA	1
10:144716298-144719510	H558	NA	HUSK	1355	1373	94.9	+	ABR1	Name=MA1244.1_H558::10:144716298-144719510+	3.22e-10	0.000168	sequence=GGCGGATACGGCGGCGGCG	1
10:144716298-144719510	H558	NA	HUSK	1355	1375	90.2	-	LEP	Name=MA1246.1_H558::10:144716298-144719510-	9.42e-10	9.52e-05	sequence=GTCGCCGCCGCCGTATCCGCC	1
10:144716298-144719510	H558	NA	HUSK	1357	1371	78.4	+	AT5G67000	Name=MA1261.1_H558::10:144716298-144719510+	1.43e-08	0.00714	sequence=CGGATACGGCGGCGG	0
10:144716298-144719510	H558	NA	HUSK	1357	1375	70.8	+	ESE3	Name=MA1236.1_H558::10:144716298-144719510+	8.29e-08	0.00271	sequence=CGGATACGGCGGCGGCGAC	1
10:144716298-144719510	H558	NA	HUSK	1359	1373	71.4	+	ERF105	Name=MA1000.2_H558::10:144716298-144719510+	7.17e-08	0.002	sequence=GATACGGCGGCGGCG	1
10:144716298-144719510	H558	NA	HUSK	1360	1374	61.8	+	RAP26	Name=MA1221.1_H558::10:144716298-144719510+	6.58e-07	0.00934	sequence=ATACGGCGGCGGCGA	1
10:144716298-144719510	H558	NA	HUSK	1360	1374	63.5	-	AT2G33710	Name=MA1245.1_H558::10:144716298-144719510-	4.44e-07	0.00696	sequence=TCGCCGCCGCCGTAT	1
10:144716298-144719510	H558	NA	HUSK	1360	1374	64.9	-	PUCHI	Name=MA1252.1_H558::10:144716298-144719510-	3.21e-07	0.00628	sequence=TCGCCGCCGCCGTAT	1
10:144716298-144719510	H558	NA	HUSK	1360	1374	66.5	+	ESE1	Name=MA1264.1_H558::10:144716298-144719510+	2.23e-07	0.00344	sequence=ATACGGCGGCGGCGA	1
10:144716298-144719510	H558	NA	HUSK	1360	1380	80.7	-	ERF2	Name=MA1262.1_H558::10:144716298-144719510-	8.53e-09	0.000344	sequence=CCGCGGTCGCCGCCGCCGTAT	1
10:144716298-144719510	H558	NA	HUSK	1361	1379	80	-	ERF104	Name=MA1239.1_H558::10:144716298-144719510-	9.93e-09	0.000382	sequence=CGCGGTCGCCGCCGCCGTA	1
10:144716298-144719510	H558	NA	HUSK	1361	1381	79.6	-	ERF10	Name=MA1240.1_H558::10:144716298-144719510-	1.08e-08	0.00048	sequence=ACCGCGGTCGCCGCCGCCGTA	0
10:144716298-144719510	H558	NA	HUSK	1362	1376	65	-	ERF15	Name=MA1231.1_H558::10:144716298-144719510-	3.19e-07	0.00583	sequence=GGTCGCCGCCGCCGT	1
10:144716298-144719510	H558	NA	HUSK	1362	1378	76	+	AT4G18450	Name=MA1228.1_H558::10:144716298-144719510+	2.5e-08	0.000799	sequence=ACGGCGGCGGCGACCGC	1
10:144716298-144719510	H558	NA	HUSK	1363	1377	60.5	+	ESE1	Name=MA1264.1_H558::10:144716298-144719510+	8.83e-07	0.00858	sequence=CGGCGGCGGCGACCG	1
10:144716298-144719510	H558	NA	HUSK	1363	1377	62.3	+	RAP26	Name=MA1221.1_H558::10:144716298-144719510+	5.87e-07	0.0087	sequence=CGGCGGCGGCGACCG	1
10:144716298-144719510	H558	NA	HUSK	1363	1377	63.2	-	ERF5	Name=MA1225.1_H558::10:144716298-144719510-	4.76e-07	0.00618	sequence=CGGTCGCCGCCGCCG	1
10:144716298-144719510	H558	NA	HUSK	1363	1377	64.1	-	AT2G33710	Name=MA1245.1_H558::10:144716298-144719510-	3.9e-07	0.00656	sequence=CGGTCGCCGCCGCCG	1
10:144716298-144719510	H558	NA	HUSK	1363	1377	64.5	-	RAP211	Name=MA1266.1_H558::10:144716298-144719510-	3.53e-07	0.00791	sequence=CGGTCGCCGCCGCCG	1
10:144716298-144719510	H558	NA	HUSK	1363	1377	66.1	+	AT1G28160	Name=MA1247.1_H558::10:144716298-144719510+	2.44e-07	0.0046	sequence=CGGCGGCGGCGACCG	1
10:144716298-144719510	H558	NA	HUSK	1363	1382	68.8	-	AT1G71450	Name=MA1233.1_H558::10:144716298-144719510-	1.32e-07	0.0029	sequence=AACCGCGGTCGCCGCCGCCG	1
10:144716298-144719510	H558	NA	HUSK	1363	1383	69.7	-	ERF2	Name=MA1262.1_H558::10:144716298-144719510-	1.07e-07	0.00219	sequence=TAACCGCGGTCGCCGCCGCCG	1
10:144716298-144719510	H558	NA	HUSK	1364	1382	66.9	-	ERF104	Name=MA1239.1_H558::10:144716298-144719510-	2.05e-07	0.00304	sequence=AACCGCGGTCGCCGCCGCC	1
10:144716298-144719510	H558	NA	HUSK	1364	1383	68.6	+	AT4G28140	Name=MA1232.1_H558::10:144716298-144719510+	1.38e-07	0.00355	sequence=GGCGGCGGCGACCGCGGTTA	1
10:144716298-144719510	H558	NA	HUSK	1364	1384	60.6	-	ERF10	Name=MA1240.1_H558::10:144716298-144719510-	8.77e-07	0.00853	sequence=GTAACCGCGGTCGCCGCCGCC	0
10:144716298-144719510	H558	NA	HUSK	1365	1381	67.4	+	AT4G18450	Name=MA1228.1_H558::10:144716298-144719510+	1.8e-07	0.00339	sequence=GCGGCGGCGACCGCGGT	1
10:144716298-144719510	H558	NA	HUSK	1372	1392	77.8	+	ERF9	Name=MA1257.1_H558::10:144716298-144719510+	1.65e-08	0.000673	sequence=CGACCGCGGTTACGGCGGCGG	1
10:144716298-144719510	H558	NA	HUSK	1373	1391	69.8	+	ABR1	Name=MA1244.1_H558::10:144716298-144719510+	1.05e-07	0.00421	sequence=GACCGCGGTTACGGCGGCG	1
10:144716298-144719510	H558	NA	HUSK	1373	1393	76.9	-	LEP	Name=MA1246.1_H558::10:144716298-144719510-	2.04e-08	0.000743	sequence=GCCGCCGCCGTAACCGCGGTC	1
10:144716298-144719510	H558	NA	HUSK	1375	1393	67.5	+	ESE3	Name=MA1236.1_H558::10:144716298-144719510+	1.77e-07	0.00411	sequence=CCGCGGTTACGGCGGCGGC	1
10:144716298-144719510	H558	NA	HUSK	1375	1395	84.5	+	ERF9	Name=MA1257.1_H558::10:144716298-144719510+	3.55e-09	0.000259	sequence=CCGCGGTTACGGCGGCGGCGG	1
10:144716298-144719510	H558	NA	HUSK	1375	1395	88	+	RAP212	Name=MA1256.1_H558::10:144716298-144719510+	1.57e-09	0.000238	sequence=CCGCGGTTACGGCGGCGGCGG	1
10:144716298-144719510	H558	NA	HUSK	1376	1394	74.5	+	ABR1	Name=MA1244.1_H558::10:144716298-144719510+	3.55e-08	0.00233	sequence=CGCGGTTACGGCGGCGGCG	1
10:144716298-144719510	H558	NA	HUSK	1376	1396	81.2	-	LEP	Name=MA1246.1_H558::10:144716298-144719510-	7.62e-09	0.000394	sequence=ACCGCCGCCGCCGTAACCGCG	1
10:144716298-144719510	H558	NA	HUSK	1378	1392	83.1	+	AT5G67000	Name=MA1261.1_H558::10:144716298-144719510+	4.92e-09	0.00296	sequence=CGGTTACGGCGGCGG	0
10:144716298-144719510	H558	NA	HUSK	1378	1396	80.2	+	ESE3	Name=MA1236.1_H558::10:144716298-144719510+	9.6e-09	0.000724	sequence=CGGTTACGGCGGCGGCGGT	1
10:144716298-144719510	H558	NA	HUSK	1378	1398	76.1	+	RAP212	Name=MA1256.1_H558::10:144716298-144719510+	2.47e-08	0.00147	sequence=CGGTTACGGCGGCGGCGGTGA	1
10:144716298-144719510	H558	NA	HUSK	1378	1398	79.6	+	ERF9	Name=MA1257.1_H558::10:144716298-144719510+	1.1e-08	0.000531	sequence=CGGTTACGGCGGCGGCGGTGA	1
10:144716298-144719510	H558	NA	HUSK	1379	1397	63.4	+	ABR1	Name=MA1244.1_H558::10:144716298-144719510+	4.57e-07	0.00997	sequence=GGTTACGGCGGCGGCGGTG	1
10:144716298-144719510	H558	NA	HUSK	1379	1399	72.4	-	LEP	Name=MA1246.1_H558::10:144716298-144719510-	5.7e-08	0.00145	sequence=GTCACCGCCGCCGCCGTAACC	1
10:144716298-144719510	H558	NA	HUSK	1380	1394	74.7	+	ERF105	Name=MA1000.2_H558::10:144716298-144719510+	3.35e-08	0.00112	sequence=GTTACGGCGGCGGCG	1
10:144716298-144719510	H558	NA	HUSK	1381	1395	68.3	-	ERF5	Name=MA1225.1_H558::10:144716298-144719510-	1.46e-07	0.00317	sequence=CCGCCGCCGCCGTAA	1
10:144716298-144719510	H558	NA	HUSK	1381	1395	69.8	+	AT1G28160	Name=MA1247.1_H558::10:144716298-144719510+	1.05e-07	0.00271	sequence=TTACGGCGGCGGCGG	1
10:144716298-144719510	H558	NA	HUSK	1381	1395	76.4	+	ESE1	Name=MA1264.1_H558::10:144716298-144719510+	2.28e-08	0.000771	sequence=TTACGGCGGCGGCGG	1
10:144716298-144719510	H558	NA	HUSK	1381	1395	76.9	-	PUCHI	Name=MA1252.1_H558::10:144716298-144719510-	2.04e-08	0.00112	sequence=CCGCCGCCGCCGTAA	1
10:144716298-144719510	H558	NA	HUSK	1381	1395	77	-	AT2G33710	Name=MA1245.1_H558::10:144716298-144719510-	1.97e-08	0.000841	sequence=CCGCCGCCGCCGTAA	1
10:144716298-144719510	H558	NA	HUSK	1381	1395	78.2	+	RAP26	Name=MA1221.1_H558::10:144716298-144719510+	1.51e-08	0.000958	sequence=TTACGGCGGCGGCGG	1
10:144716298-144719510	H558	NA	HUSK	1381	1401	79.4	-	ERF2	Name=MA1262.1_H558::10:144716298-144719510-	1.13e-08	0.000416	sequence=CGGTCACCGCCGCCGCCGTAA	1
10:144716298-144719510	H558	NA	HUSK	1382	1400	76.5	-	ERF104	Name=MA1239.1_H558::10:144716298-144719510-	2.25e-08	0.000683	sequence=GGTCACCGCCGCCGCCGTA	1
10:144716298-144719510	H558	NA	HUSK	1382	1402	77.2	-	ERF10	Name=MA1240.1_H558::10:144716298-144719510-	1.9e-08	0.000717	sequence=GCGGTCACCGCCGCCGCCGTA	0
10:144716298-144719510	H558	NA	HUSK	1383	1397	75	+	ERF105	Name=MA1000.2_H558::10:144716298-144719510+	3.19e-08	0.00109	sequence=ACGGCGGCGGCGGTG	1
10:144716298-144719510	H558	NA	HUSK	1383	1397	83	-	ERF15	Name=MA1231.1_H558::10:144716298-144719510-	5.01e-09	0.000343	sequence=CACCGCCGCCGCCGT	1
10:144716298-144719510	H558	NA	HUSK	1383	1399	81.6	+	AT4G18450	Name=MA1228.1_H558::10:144716298-144719510+	6.92e-09	0.000301	sequence=ACGGCGGCGGCGGTGAC	1
10:144716298-144719510	H558	NA	HUSK	1384	1398	68.8	-	AT1G75490	Name=MA1250.1_H558::10:144716298-144719510-	1.3e-07	0.00575	sequence=TCACCGCCGCCGCCG	1
10:144716298-144719510	H558	NA	HUSK	1384	1398	73.6	+	RAP26	Name=MA1221.1_H558::10:144716298-144719510+	4.31e-08	0.00192	sequence=CGGCGGCGGCGGTGA	1
10:144716298-144719510	H558	NA	HUSK	1384	1398	75.6	-	PUCHI	Name=MA1252.1_H558::10:144716298-144719510-	2.71e-08	0.00126	sequence=TCACCGCCGCCGCCG	1
10:144716298-144719510	H558	NA	HUSK	1384	1398	77.6	-	AT2G33710	Name=MA1245.1_H558::10:144716298-144719510-	1.74e-08	0.000785	sequence=TCACCGCCGCCGCCG	1
10:144716298-144719510	H558	NA	HUSK	1384	1398	78.4	+	ESE1	Name=MA1264.1_H558::10:144716298-144719510+	1.45e-08	0.000607	sequence=CGGCGGCGGCGGTGA	1
10:144716298-144719510	H558	NA	HUSK	1384	1398	78.6	+	AT1G28160	Name=MA1247.1_H558::10:144716298-144719510+	1.38e-08	0.000743	sequence=CGGCGGCGGCGGTGA	1
10:144716298-144719510	H558	NA	HUSK	1384	1398	82.7	-	ERF5	Name=MA1225.1_H558::10:144716298-144719510-	5.41e-09	0.000393	sequence=TCACCGCCGCCGCCG	1
10:144716298-144719510	H558	NA	HUSK	1384	1403	77	-	AT1G71450	Name=MA1233.1_H558::10:144716298-144719510-	1.99e-08	0.000903	sequence=CGCGGTCACCGCCGCCGCCG	1
10:144716298-144719510	H558	NA	HUSK	1384	1404	95.8	-	ERF2	Name=MA1262.1_H558::10:144716298-144719510-	2.63e-10	3.22e-05	sequence=CCGCGGTCACCGCCGCCGCCG	1
10:144716298-144719510	H558	NA	HUSK	1385	1395	65.5	-	AT3G57600	Name=MA1242.1_H558::10:144716298-144719510-	2.83e-07	0.00669	sequence=CCGCCGCCGCC	1
10:144716298-144719510	H558	NA	HUSK	1385	1399	73.7	+	AT1G22810	Name=MA1255.1_H558::10:144716298-144719510+	4.24e-08	0.0027	sequence=GGCGGCGGCGGTGAC	1
10:144716298-144719510	H558	NA	HUSK	1385	1403	84.1	-	ERF104	Name=MA1239.1_H558::10:144716298-144719510-	3.89e-09	0.000202	sequence=CGCGGTCACCGCCGCCGCC	1
10:144716298-144719510	H558	NA	HUSK	1385	1404	78.8	+	AT4G28140	Name=MA1232.1_H558::10:144716298-144719510+	1.3e-08	0.000789	sequence=GGCGGCGGCGGTGACCGCGG	1
10:144716298-144719510	H558	NA	HUSK	1385	1405	88.3	-	ERF10	Name=MA1240.1_H558::10:144716298-144719510-	1.46e-09	0.000108	sequence=GCCGCGGTCACCGCCGCCGCC	0
10:144716298-144719510	H558	NA	HUSK	1386	1400	68.6	-	ERF15	Name=MA1231.1_H558::10:144716298-144719510-	1.39e-07	0.00337	sequence=GGTCACCGCCGCCGC	1
10:144716298-144719510	H558	NA	HUSK	1386	1402	74.7	+	AT4G18450	Name=MA1228.1_H558::10:144716298-144719510+	3.36e-08	0.000975	sequence=GCGGCGGCGGTGACCGC	1
10:144716298-144719510	H558	NA	HUSK	1387	1406	64.9	-	AT1G71450	Name=MA1233.1_H558::10:144716298-144719510-	3.2e-07	0.00517	sequence=AGCCGCGGTCACCGCCGCCG	1
10:144716298-144719510	H558	NA	HUSK	1388	1407	63.7	+	AT4G28140	Name=MA1232.1_H558::10:144716298-144719510+	4.29e-07	0.0076	sequence=GGCGGCGGTGACCGCGGCTA	1
10:144716298-144719510	H558	NA	HUSK	1420	1440	72.1	+	ERF9	Name=MA1257.1_H558::10:144716298-144719510+	6.19e-08	0.00162	sequence=CGACCGTGGCTACGGCGGCGG	1
10:144716298-144719510	H558	NA	HUSK	1421	1441	72.1	-	LEP	Name=MA1246.1_H558::10:144716298-144719510-	6.13e-08	0.00153	sequence=GCCGCCGCCGTAGCCACGGTC	1
10:144716298-144719510	H558	NA	HUSK	1423	1441	64.4	+	ESE3	Name=MA1236.1_H558::10:144716298-144719510+	3.62e-07	0.00631	sequence=CCGTGGCTACGGCGGCGGC	1
10:144716298-144719510	H558	NA	HUSK	1423	1443	77.8	+	RAP212	Name=MA1256.1_H558::10:144716298-144719510+	1.67e-08	0.00112	sequence=CCGTGGCTACGGCGGCGGCGA	1
10:144716298-144719510	H558	NA	HUSK	1423	1443	78.6	+	ERF9	Name=MA1257.1_H558::10:144716298-144719510+	1.39e-08	0.000586	sequence=CCGTGGCTACGGCGGCGGCGA	1
10:144716298-144719510	H558	NA	HUSK	1424	1442	71.4	+	ABR1	Name=MA1244.1_H558::10:144716298-144719510+	7.26e-08	0.00338	sequence=CGTGGCTACGGCGGCGGCG	1
10:144716298-144719510	H558	NA	HUSK	1424	1444	71.7	-	LEP	Name=MA1246.1_H558::10:144716298-144719510-	6.7e-08	0.00164	sequence=GTCGCCGCCGCCGTAGCCACG	1
10:144716298-144719510	H558	NA	HUSK	1426	1444	67.6	+	ESE3	Name=MA1236.1_H558::10:144716298-144719510+	1.75e-07	0.00408	sequence=TGGCTACGGCGGCGGCGAC	1
10:144716298-144719510	H558	NA	HUSK	1428	1442	74.7	+	ERF105	Name=MA1000.2_H558::10:144716298-144719510+	3.35e-08	0.00112	sequence=GCTACGGCGGCGGCG	1
10:144716298-144719510	H558	NA	HUSK	1429	1443	62	+	AT1G28160	Name=MA1247.1_H558::10:144716298-144719510+	6.33e-07	0.0091	sequence=CTACGGCGGCGGCGA	1
10:144716298-144719510	H558	NA	HUSK	1429	1443	62	-	ERF5	Name=MA1225.1_H558::10:144716298-144719510-	6.28e-07	0.00717	sequence=TCGCCGCCGCCGTAG	1
10:144716298-144719510	H558	NA	HUSK	1429	1443	64.4	+	RAP26	Name=MA1221.1_H558::10:144716298-144719510+	3.59e-07	0.00679	sequence=CTACGGCGGCGGCGA	1
10:144716298-144719510	H558	NA	HUSK	1429	1443	65.8	-	AT2G33710	Name=MA1245.1_H558::10:144716298-144719510-	2.62e-07	0.00498	sequence=TCGCCGCCGCCGTAG	1
10:144716298-144719510	H558	NA	HUSK	1429	1443	66.2	-	PUCHI	Name=MA1252.1_H558::10:144716298-144719510-	2.4e-07	0.00509	sequence=TCGCCGCCGCCGTAG	1
10:144716298-144719510	H558	NA	HUSK	1429	1443	71	+	ESE1	Name=MA1264.1_H558::10:144716298-144719510+	7.87e-08	0.00171	sequence=CTACGGCGGCGGCGA	1
10:144716298-144719510	H558	NA	HUSK	1429	1449	83.2	-	ERF2	Name=MA1262.1_H558::10:144716298-144719510-	4.73e-09	0.000238	sequence=CCACGGTCGCCGCCGCCGTAG	1
10:144716298-144719510	H558	NA	HUSK	1430	1448	76.9	-	ERF104	Name=MA1239.1_H558::10:144716298-144719510-	2.04e-08	0.000663	sequence=CACGGTCGCCGCCGCCGTA	1
10:144716298-144719510	H558	NA	HUSK	1430	1450	78.2	-	ERF10	Name=MA1240.1_H558::10:144716298-144719510-	1.51e-08	0.00061	sequence=ACCACGGTCGCCGCCGCCGTA	0
10:144716298-144719510	H558	NA	HUSK	1431	1445	65	-	ERF15	Name=MA1231.1_H558::10:144716298-144719510-	3.19e-07	0.00583	sequence=GGTCGCCGCCGCCGT	1
10:144716298-144719510	H558	NA	HUSK	1431	1447	73.1	+	AT4G18450	Name=MA1228.1_H558::10:144716298-144719510+	4.86e-08	0.00128	sequence=ACGGCGGCGGCGACCGT	1
10:144716298-144719510	H558	NA	HUSK	1432	1446	60.5	+	ESE1	Name=MA1264.1_H558::10:144716298-144719510+	8.83e-07	0.00858	sequence=CGGCGGCGGCGACCG	1
10:144716298-144719510	H558	NA	HUSK	1432	1446	62.3	+	RAP26	Name=MA1221.1_H558::10:144716298-144719510+	5.87e-07	0.0087	sequence=CGGCGGCGGCGACCG	1
10:144716298-144719510	H558	NA	HUSK	1432	1446	63.2	-	ERF5	Name=MA1225.1_H558::10:144716298-144719510-	4.76e-07	0.00618	sequence=CGGTCGCCGCCGCCG	1
10:144716298-144719510	H558	NA	HUSK	1432	1446	64.1	-	AT2G33710	Name=MA1245.1_H558::10:144716298-144719510-	3.9e-07	0.00656	sequence=CGGTCGCCGCCGCCG	1
10:144716298-144719510	H558	NA	HUSK	1432	1446	64.5	-	RAP211	Name=MA1266.1_H558::10:144716298-144719510-	3.53e-07	0.00791	sequence=CGGTCGCCGCCGCCG	1
10:144716298-144719510	H558	NA	HUSK	1432	1446	66.1	+	AT1G28160	Name=MA1247.1_H558::10:144716298-144719510+	2.44e-07	0.0046	sequence=CGGCGGCGGCGACCG	1
10:144716298-144719510	H558	NA	HUSK	1432	1451	66.2	-	AT1G71450	Name=MA1233.1_H558::10:144716298-144719510-	2.41e-07	0.00429	sequence=AACCACGGTCGCCGCCGCCG	1
10:144716298-144719510	H558	NA	HUSK	1432	1452	66.8	-	ERF2	Name=MA1262.1_H558::10:144716298-144719510-	2.08e-07	0.00326	sequence=TAACCACGGTCGCCGCCGCCG	1
10:144716298-144719510	H558	NA	HUSK	1433	1451	64.6	-	ERF104	Name=MA1239.1_H558::10:144716298-144719510-	3.48e-07	0.00441	sequence=AACCACGGTCGCCGCCGCC	1
10:144716298-144719510	H558	NA	HUSK	1433	1452	68.9	+	AT4G28140	Name=MA1232.1_H558::10:144716298-144719510+	1.27e-07	0.00341	sequence=GGCGGCGGCGACCGTGGTTA	1
10:144716298-144719510	H558	NA	HUSK	1434	1450	63.2	+	AT4G18450	Name=MA1228.1_H558::10:144716298-144719510+	4.75e-07	0.00614	sequence=GCGGCGGCGACCGTGGT	1
10:144716298-144719510	H558	NA	HUSK	1441	1461	59.2	+	ERF9	Name=MA1257.1_H558::10:144716298-144719510+	1.2e-06	0.00949	sequence=CGACCGTGGTTACGGTGGAGG	1
10:144716298-144719510	H558	NA	HUSK	1444	1462	62.8	+	ESE3	Name=MA1236.1_H558::10:144716298-144719510+	5.22e-07	0.00762	sequence=CCGTGGTTACGGTGGAGGT	1
10:144716298-144719510	H558	NA	HUSK	1465	1485	72.5	+	ERF9	Name=MA1257.1_H558::10:144716298-144719510+	5.58e-08	0.00154	sequence=CGACCGCGGCTACGGCGGCGA	1
10:144716298-144719510	H558	NA	HUSK	1466	1486	70.2	-	LEP	Name=MA1246.1_H558::10:144716298-144719510-	9.45e-08	0.00198	sequence=GTCGCCGCCGTAGCCGCGGTC	1
10:144716298-144719510	H558	NA	HUSK	1468	1486	60.7	+	ESE3	Name=MA1236.1_H558::10:144716298-144719510+	8.44e-07	0.01	sequence=CCGCGGCTACGGCGGCGAC	1
10:144716298-144719510	H558	NA	HUSK	1474	1494	60.8	-	ERF2	Name=MA1262.1_H558::10:144716298-144719510-	8.35e-07	0.00777	sequence=TAGCCACGGTCGCCGCCGTAG	1
10:144716298-144719510	H558	NA	HUSK	1475	1493	60.5	-	ERF104	Name=MA1239.1_H558::10:144716298-144719510-	8.81e-07	0.00784	sequence=AGCCACGGTCGCCGCCGTA	1
10:144716298-144719510	H558	NA	HUSK	1476	1492	62.7	+	AT4G18450	Name=MA1228.1_H558::10:144716298-144719510+	5.33e-07	0.00652	sequence=ACGGCGGCGACCGTGGC	1
10:144716298-144719510	H558	NA	HUSK	1489	1509	62.7	+	ERF9	Name=MA1257.1_H558::10:144716298-144719510+	5.35e-07	0.00578	sequence=TGGCTACGGGGGAGGCGGCGG	1
10:144716298-144719510	H558	NA	HUSK	1490	1510	59.5	-	LEP	Name=MA1246.1_H558::10:144716298-144719510-	1.11e-06	0.00912	sequence=GCCGCCGCCTCCCCCGTAGCC	1
10:144716298-144719510	H558	NA	HUSK	1492	1512	67.5	+	RAP212	Name=MA1256.1_H558::10:144716298-144719510+	1.79e-07	0.00456	sequence=CTACGGGGGAGGCGGCGGCGG	1
10:144716298-144719510	H558	NA	HUSK	1492	1512	82.2	+	ERF9	Name=MA1257.1_H558::10:144716298-144719510+	6.04e-09	0.000356	sequence=CTACGGGGGAGGCGGCGGCGG	1
10:144716298-144719510	H558	NA	HUSK	1493	1511	69.8	+	ABR1	Name=MA1244.1_H558::10:144716298-144719510+	1.03e-07	0.00419	sequence=TACGGGGGAGGCGGCGGCG	1
10:144716298-144719510	H558	NA	HUSK	1493	1513	81.5	-	LEP	Name=MA1246.1_H558::10:144716298-144719510-	6.98e-09	0.000383	sequence=GCCGCCGCCGCCTCCCCCGTA	1
10:144716298-144719510	H558	NA	HUSK	1495	1513	90.1	+	ESE3	Name=MA1236.1_H558::10:144716298-144719510+	9.71e-10	0.000167	sequence=CGGGGGAGGCGGCGGCGGC	1
10:144716298-144719510	H558	NA	HUSK	1495	1514	68.6	-	AT1G71450	Name=MA1233.1_H558::10:144716298-144719510-	1.39e-07	0.00301	sequence=CGCCGCCGCCGCCTCCCCCG	1
10:144716298-144719510	H558	NA	HUSK	1495	1515	103	+	RAP212	Name=MA1256.1_H558::10:144716298-144719510+	5.06e-11	3.68e-05	sequence=CGGGGGAGGCGGCGGCGGCGG	1
10:144716298-144719510	H558	NA	HUSK	1495	1515	108	+	ERF9	Name=MA1257.1_H558::10:144716298-144719510+	1.72e-11	5.79e-06	sequence=CGGGGGAGGCGGCGGCGGCGG	1
10:144716298-144719510	H558	NA	HUSK	1496	1510	72.1	+	AT5G18450	Name=MA1226.1_H558::10:144716298-144719510+	6.2e-08	0.00373	sequence=GGGGGAGGCGGCGGC	1
10:144716298-144719510	H558	NA	HUSK	1496	1514	88.3	+	ABR1	Name=MA1244.1_H558::10:144716298-144719510+	1.48e-09	0.000471	sequence=GGGGGAGGCGGCGGCGGCG	1
10:144716298-144719510	H558	NA	HUSK	1496	1516	106	-	LEP	Name=MA1246.1_H558::10:144716298-144719510-	2.73e-11	7.48e-06	sequence=GCCGCCGCCGCCGCCTCCCCC	1
10:144716298-144719510	H558	NA	HUSK	1497	1511	61.8	+	ERF105	Name=MA1000.2_H558::10:144716298-144719510+	6.64e-07	0.00881	sequence=GGGGAGGCGGCGGCG	1
10:144716298-144719510	H558	NA	HUSK	1498	1512	60.7	-	ERF5	Name=MA1225.1_H558::10:144716298-144719510-	8.47e-07	0.00853	sequence=CCGCCGCCGCCTCCC	1
10:144716298-144719510	H558	NA	HUSK	1498	1512	68.7	+	ESE1	Name=MA1264.1_H558::10:144716298-144719510+	1.33e-07	0.00255	sequence=GGGAGGCGGCGGCGG	1
10:144716298-144719510	H558	NA	HUSK	1498	1516	91.3	+	ESE3	Name=MA1236.1_H558::10:144716298-144719510+	7.33e-10	0.000148	sequence=GGGAGGCGGCGGCGGCGGC	1
10:144716298-144719510	H558	NA	HUSK	1498	1517	69.7	-	AT1G71450	Name=MA1233.1_H558::10:144716298-144719510-	1.06e-07	0.00255	sequence=CGCCGCCGCCGCCGCCTCCC	1
10:144716298-144719510	H558	NA	HUSK	1498	1518	85.6	-	ERF2	Name=MA1262.1_H558::10:144716298-144719510-	2.75e-09	0.000166	sequence=CCGCCGCCGCCGCCGCCTCCC	1
10:144716298-144719510	H558	NA	HUSK	1498	1518	94	+	RAP212	Name=MA1256.1_H558::10:144716298-144719510+	3.92e-10	0.000141	sequence=GGGAGGCGGCGGCGGCGGCGG	1
10:144716298-144719510	H558	NA	HUSK	1498	1518	106	+	ERF9	Name=MA1257.1_H558::10:144716298-144719510+	2.58e-11	6.14e-06	sequence=GGGAGGCGGCGGCGGCGGCGG	1
10:144716298-144719510	H558	NA	HUSK	1499	1513	71	+	AT1G22810	Name=MA1255.1_H558::10:144716298-144719510+	7.9e-08	0.00395	sequence=GGAGGCGGCGGCGGC	1
10:144716298-144719510	H558	NA	HUSK	1499	1513	72.3	+	AT5G18450	Name=MA1226.1_H558::10:144716298-144719510+	5.84e-08	0.00363	sequence=GGAGGCGGCGGCGGC	1
10:144716298-144719510	H558	NA	HUSK	1499	1517	87.4	+	ABR1	Name=MA1244.1_H558::10:144716298-144719510+	1.79e-09	0.000522	sequence=GGAGGCGGCGGCGGCGGCG	1
10:144716298-144719510	H558	NA	HUSK	1499	1517	99.3	-	ERF104	Name=MA1239.1_H558::10:144716298-144719510-	1.16e-10	1.54e-05	sequence=CGCCGCCGCCGCCGCCTCC	1
10:144716298-144719510	H558	NA	HUSK	1499	1519	97.2	-	ERF10	Name=MA1240.1_H558::10:144716298-144719510-	1.89e-10	2.4e-05	sequence=GCCGCCGCCGCCGCCGCCTCC	0
10:144716298-144719510	H558	NA	HUSK	1499	1519	116	-	LEP	Name=MA1246.1_H558::10:144716298-144719510-	2.35e-12	1.35e-06	sequence=GCCGCCGCCGCCGCCGCCTCC	1
10:144716298-144719510	H558	NA	HUSK	1500	1514	74.2	-	ERF15	Name=MA1231.1_H558::10:144716298-144719510-	3.75e-08	0.00136	sequence=CGCCGCCGCCGCCTC	1
10:144716298-144719510	H558	NA	HUSK	1500	1514	89.1	+	ERF105	Name=MA1000.2_H558::10:144716298-144719510+	1.21e-09	9.61e-05	sequence=GAGGCGGCGGCGGCG	1
10:144716298-144719510	H558	NA	HUSK	1500	1516	91.5	+	AT4G18450	Name=MA1228.1_H558::10:144716298-144719510+	7.11e-10	5.78e-05	sequence=GAGGCGGCGGCGGCGGC	1
10:144716298-144719510	H558	NA	HUSK	1501	1515	74.8	-	RAP211	Name=MA1266.1_H558::10:144716298-144719510-	3.26e-08	0.00196	sequence=CCGCCGCCGCCGCCT	1
10:144716298-144719510	H558	NA	HUSK	1501	1515	79.9	-	AT1G75490	Name=MA1250.1_H558::10:144716298-144719510-	1.01e-08	0.000928	sequence=CCGCCGCCGCCGCCT	1
10:144716298-144719510	H558	NA	HUSK	1501	1515	82.6	+	RAP26	Name=MA1221.1_H558::10:144716298-144719510+	5.42e-09	0.00046	sequence=AGGCGGCGGCGGCGG	1
10:144716298-144719510	H558	NA	HUSK	1501	1515	86.9	+	AT1G28160	Name=MA1247.1_H558::10:144716298-144719510+	2.04e-09	0.000174	sequence=AGGCGGCGGCGGCGG	1
10:144716298-144719510	H558	NA	HUSK	1501	1515	86.9	-	AT2G33710	Name=MA1245.1_H558::10:144716298-144719510-	2.04e-09	0.00017	sequence=CCGCCGCCGCCGCCT	1
10:144716298-144719510	H558	NA	HUSK	1501	1515	87.6	-	ERF5	Name=MA1225.1_H558::10:144716298-144719510-	1.75e-09	0.000158	sequence=CCGCCGCCGCCGCCT	1
10:144716298-144719510	H558	NA	HUSK	1501	1515	88.4	+	ESE1	Name=MA1264.1_H558::10:144716298-144719510+	1.45e-09	0.000122	sequence=AGGCGGCGGCGGCGG	1
10:144716298-144719510	H558	NA	HUSK	1501	1515	89	-	PUCHI	Name=MA1252.1_H558::10:144716298-144719510-	1.26e-09	0.000117	sequence=CCGCCGCCGCCGCCT	1
10:144716298-144719510	H558	NA	HUSK	1501	1519	94.8	+	ESE3	Name=MA1236.1_H558::10:144716298-144719510+	3.28e-10	8.5e-05	sequence=AGGCGGCGGCGGCGGCGGC	1
10:144716298-144719510	H558	NA	HUSK	1501	1520	91.2	-	AT1G71450	Name=MA1233.1_H558::10:144716298-144719510-	7.52e-10	0.000104	sequence=AGCCGCCGCCGCCGCCGCCT	1
10:144716298-144719510	H558	NA	HUSK	1501	1521	77	+	RAP212	Name=MA1256.1_H558::10:144716298-144719510+	1.98e-08	0.00129	sequence=AGGCGGCGGCGGCGGCGGCTA	1
10:144716298-144719510	H558	NA	HUSK	1501	1521	90.1	+	ERF9	Name=MA1257.1_H558::10:144716298-144719510+	9.8e-10	8.88e-05	sequence=AGGCGGCGGCGGCGGCGGCTA	1
10:144716298-144719510	H558	NA	HUSK	1501	1521	98	-	ERF2	Name=MA1262.1_H558::10:144716298-144719510-	1.57e-10	2.14e-05	sequence=TAGCCGCCGCCGCCGCCGCCT	1
10:144716298-144719510	H558	NA	HUSK	1502	1512	65.5	-	AT3G57600	Name=MA1242.1_H558::10:144716298-144719510-	2.83e-07	0.00669	sequence=CCGCCGCCGCC	1
10:144716298-144719510	H558	NA	HUSK	1502	1516	75.9	+	AT5G18450	Name=MA1226.1_H558::10:144716298-144719510+	2.56e-08	0.00185	sequence=GGCGGCGGCGGCGGC	1
10:144716298-144719510	H558	NA	HUSK	1502	1516	76.5	+	AT1G22810	Name=MA1255.1_H558::10:144716298-144719510+	2.22e-08	0.00161	sequence=GGCGGCGGCGGCGGC	1
10:144716298-144719510	H558	NA	HUSK	1502	1520	77.2	+	ABR1	Name=MA1244.1_H558::10:144716298-144719510+	1.9e-08	0.00169	sequence=GGCGGCGGCGGCGGCGGCT	1
10:144716298-144719510	H558	NA	HUSK	1502	1520	102	-	ERF104	Name=MA1239.1_H558::10:144716298-144719510-	6.92e-11	1.08e-05	sequence=AGCCGCCGCCGCCGCCGCC	1
10:144716298-144719510	H558	NA	HUSK	1502	1521	86.4	+	AT4G28140	Name=MA1232.1_H558::10:144716298-144719510+	2.26e-09	0.000265	sequence=GGCGGCGGCGGCGGCGGCTA	1
10:144716298-144719510	H558	NA	HUSK	1502	1522	87	-	LEP	Name=MA1246.1_H558::10:144716298-144719510-	1.97e-09	0.00016	sequence=GTAGCCGCCGCCGCCGCCGCC	1
10:144716298-144719510	H558	NA	HUSK	1502	1522	96	-	ERF10	Name=MA1240.1_H558::10:144716298-144719510-	2.48e-10	3.04e-05	sequence=GTAGCCGCCGCCGCCGCCGCC	0
10:144716298-144719510	H558	NA	HUSK	1503	1517	93.6	+	ERF105	Name=MA1000.2_H558::10:144716298-144719510+	4.38e-10	4.01e-05	sequence=GCGGCGGCGGCGGCG	1
10:144716298-144719510	H558	NA	HUSK	1503	1517	97	-	ERF15	Name=MA1231.1_H558::10:144716298-144719510-	1.98e-10	2.15e-05	sequence=CGCCGCCGCCGCCGC	1
10:144716298-144719510	H558	NA	HUSK	1503	1519	110	+	AT4G18450	Name=MA1228.1_H558::10:144716298-144719510+	1e-11	1.89e-06	sequence=GCGGCGGCGGCGGCGGC	1
10:144716298-144719510	H558	NA	HUSK	1504	1518	68.8	-	AT1G44830	Name=MA1222.1_H558::10:144716298-144719510-	1.31e-07	0.00745	sequence=CCGCCGCCGCCGCCG	1
10:144716298-144719510	H558	NA	HUSK	1504	1518	79	-	AT1G75490	Name=MA1250.1_H558::10:144716298-144719510-	1.24e-08	0.000928	sequence=CCGCCGCCGCCGCCG	1
10:144716298-144719510	H558	NA	HUSK	1504	1518	79.7	-	RAP211	Name=MA1266.1_H558::10:144716298-144719510-	1.06e-08	0.000847	sequence=CCGCCGCCGCCGCCG	1
10:144716298-144719510	H558	NA	HUSK	1504	1518	87.7	+	RAP26	Name=MA1221.1_H558::10:144716298-144719510+	1.67e-09	0.000158	sequence=CGGCGGCGGCGGCGG	1
10:144716298-144719510	H558	NA	HUSK	1504	1518	89.9	+	AT1G28160	Name=MA1247.1_H558::10:144716298-144719510+	1.02e-09	9.67e-05	sequence=CGGCGGCGGCGGCGG	1
10:144716298-144719510	H558	NA	HUSK	1504	1518	89.9	-	AT2G33710	Name=MA1245.1_H558::10:144716298-144719510-	1.02e-09	9.47e-05	sequence=CCGCCGCCGCCGCCG	1
10:144716298-144719510	H558	NA	HUSK	1504	1518	91.3	-	PUCHI	Name=MA1252.1_H558::10:144716298-144719510-	7.31e-10	7.34e-05	sequence=CCGCCGCCGCCGCCG	1
10:144716298-144719510	H558	NA	HUSK	1504	1518	97	+	ESE1	Name=MA1264.1_H558::10:144716298-144719510+	1.98e-10	2.2e-05	sequence=CGGCGGCGGCGGCGG	1
10:144716298-144719510	H558	NA	HUSK	1504	1518	97	-	ERF5	Name=MA1225.1_H558::10:144716298-144719510-	1.98e-10	2.36e-05	sequence=CCGCCGCCGCCGCCG	1
10:144716298-144719510	H558	NA	HUSK	1504	1522	70.2	+	ESE3	Name=MA1236.1_H558::10:144716298-144719510+	9.61e-08	0.00288	sequence=CGGCGGCGGCGGCGGCTAC	1
10:144716298-144719510	H558	NA	HUSK	1504	1523	81.7	-	AT1G71450	Name=MA1233.1_H558::10:144716298-144719510-	6.73e-09	0.000519	sequence=CGTAGCCGCCGCCGCCGCCG	1
10:144716298-144719510	H558	NA	HUSK	1504	1524	67.2	+	RAP212	Name=MA1256.1_H558::10:144716298-144719510+	1.9e-07	0.00466	sequence=CGGCGGCGGCGGCGGCTACGG	1
10:144716298-144719510	H558	NA	HUSK	1504	1524	79.3	+	ERF9	Name=MA1257.1_H558::10:144716298-144719510+	1.18e-08	0.000543	sequence=CGGCGGCGGCGGCGGCTACGG	1
10:144716298-144719510	H558	NA	HUSK	1504	1524	100	-	ERF2	Name=MA1262.1_H558::10:144716298-144719510-	9.61e-11	1.58e-05	sequence=CCGTAGCCGCCGCCGCCGCCG	1
10:144716298-144719510	H558	NA	HUSK	1505	1515	65.5	-	AT3G57600	Name=MA1242.1_H558::10:144716298-144719510-	2.83e-07	0.00669	sequence=CCGCCGCCGCC	1
10:144716298-144719510	H558	NA	HUSK	1505	1519	75.9	+	AT5G18450	Name=MA1226.1_H558::10:144716298-144719510+	2.56e-08	0.00185	sequence=GGCGGCGGCGGCGGC	1
10:144716298-144719510	H558	NA	HUSK	1505	1519	76.5	+	AT1G22810	Name=MA1255.1_H558::10:144716298-144719510+	2.22e-08	0.00161	sequence=GGCGGCGGCGGCGGC	1
10:144716298-144719510	H558	NA	HUSK	1505	1523	89.8	-	ERF104	Name=MA1239.1_H558::10:144716298-144719510-	1.04e-09	6.91e-05	sequence=CGTAGCCGCCGCCGCCGCC	1
10:144716298-144719510	H558	NA	HUSK	1505	1524	78.7	+	AT4G28140	Name=MA1232.1_H558::10:144716298-144719510+	1.33e-08	0.000794	sequence=GGCGGCGGCGGCGGCTACGG	1
10:144716298-144719510	H558	NA	HUSK	1505	1525	58.8	-	LEP	Name=MA1246.1_H558::10:144716298-144719510-	1.33e-06	0.00989	sequence=TCCGTAGCCGCCGCCGCCGCC	1
10:144716298-144719510	H558	NA	HUSK	1505	1525	90.1	-	ERF10	Name=MA1240.1_H558::10:144716298-144719510-	9.7e-10	7.95e-05	sequence=TCCGTAGCCGCCGCCGCCGCC	0
10:144716298-144719510	H558	NA	HUSK	1506	1520	77.7	+	ERF105	Name=MA1000.2_H558::10:144716298-144719510+	1.7e-08	0.00069	sequence=GCGGCGGCGGCGGCT	1
10:144716298-144719510	H558	NA	HUSK	1506	1520	80.1	-	ERF15	Name=MA1231.1_H558::10:144716298-144719510-	9.82e-09	0.000497	sequence=AGCCGCCGCCGCCGC	1
10:144716298-144719510	H558	NA	HUSK	1506	1522	80.7	+	AT4G18450	Name=MA1228.1_H558::10:144716298-144719510+	8.51e-09	0.00035	sequence=GCGGCGGCGGCGGCTAC	1
10:144716298-144719510	H558	NA	HUSK	1507	1521	66.7	+	RAP26	Name=MA1221.1_H558::10:144716298-144719510+	2.15e-07	0.00508	sequence=CGGCGGCGGCGGCTA	1
10:144716298-144719510	H558	NA	HUSK	1507	1521	66.7	-	PUCHI	Name=MA1252.1_H558::10:144716298-144719510-	2.14e-07	0.00478	sequence=TAGCCGCCGCCGCCG	1
10:144716298-144719510	H558	NA	HUSK	1507	1521	69.8	-	AT2G33710	Name=MA1245.1_H558::10:144716298-144719510-	1.05e-07	0.0028	sequence=TAGCCGCCGCCGCCG	1
10:144716298-144719510	H558	NA	HUSK	1507	1521	70.3	+	ESE1	Name=MA1264.1_H558::10:144716298-144719510+	9.29e-08	0.00199	sequence=CGGCGGCGGCGGCTA	1
10:144716298-144719510	H558	NA	HUSK	1507	1521	70.8	+	AT1G28160	Name=MA1247.1_H558::10:144716298-144719510+	8.31e-08	0.00238	sequence=CGGCGGCGGCGGCTA	1
10:144716298-144719510	H558	NA	HUSK	1507	1521	71.7	-	ERF5	Name=MA1225.1_H558::10:144716298-144719510-	6.77e-08	0.0019	sequence=TAGCCGCCGCCGCCG	1
10:144716298-144719510	H558	NA	HUSK	1507	1526	81.5	-	AT1G71450	Name=MA1233.1_H558::10:144716298-144719510-	7.07e-09	0.000525	sequence=CTCCGTAGCCGCCGCCGCCG	1
10:144716298-144719510	H558	NA	HUSK	1507	1527	59.5	+	ERF9	Name=MA1257.1_H558::10:144716298-144719510+	1.12e-06	0.00914	sequence=CGGCGGCGGCGGCTACGGAGG	1
10:144716298-144719510	H558	NA	HUSK	1507	1527	95.1	-	ERF2	Name=MA1262.1_H558::10:144716298-144719510-	3.1e-10	3.44e-05	sequence=CCTCCGTAGCCGCCGCCGCCG	1
10:144716298-144719510	H558	NA	HUSK	1508	1518	65.5	-	AT3G57600	Name=MA1242.1_H558::10:144716298-144719510-	2.83e-07	0.00669	sequence=CCGCCGCCGCC	1
10:144716298-144719510	H558	NA	HUSK	1508	1526	84.8	-	ERF104	Name=MA1239.1_H558::10:144716298-144719510-	3.29e-09	0.000176	sequence=CTCCGTAGCCGCCGCCGCC	1
10:144716298-144719510	H558	NA	HUSK	1508	1527	78.3	+	AT4G28140	Name=MA1232.1_H558::10:144716298-144719510+	1.47e-08	0.000839	sequence=GGCGGCGGCGGCTACGGAGG	1
10:144716298-144719510	H558	NA	HUSK	1508	1528	89.6	-	ERF10	Name=MA1240.1_H558::10:144716298-144719510-	1.09e-09	8.52e-05	sequence=CCCTCCGTAGCCGCCGCCGCC	0
10:144716298-144719510	H558	NA	HUSK	1509	1523	70	-	ERF15	Name=MA1231.1_H558::10:144716298-144719510-	1.01e-07	0.0026	sequence=CGTAGCCGCCGCCGC	1
10:144716298-144719510	H558	NA	HUSK	1509	1525	77.2	+	AT4G18450	Name=MA1228.1_H558::10:144716298-144719510+	1.88e-08	0.000645	sequence=GCGGCGGCGGCTACGGA	1
10:144716298-144719510	H558	NA	HUSK	1510	1524	63.5	+	AT1G28160	Name=MA1247.1_H558::10:144716298-144719510+	4.41e-07	0.0071	sequence=CGGCGGCGGCTACGG	1
10:144716298-144719510	H558	NA	HUSK	1510	1524	63.6	+	RAP26	Name=MA1221.1_H558::10:144716298-144719510+	4.35e-07	0.00747	sequence=CGGCGGCGGCTACGG	1
10:144716298-144719510	H558	NA	HUSK	1510	1524	64.1	+	ESE1	Name=MA1264.1_H558::10:144716298-144719510+	3.87e-07	0.00499	sequence=CGGCGGCGGCTACGG	1
10:144716298-144719510	H558	NA	HUSK	1510	1524	64.2	-	AT2G33710	Name=MA1245.1_H558::10:144716298-144719510-	3.81e-07	0.00655	sequence=CCGTAGCCGCCGCCG	1
10:144716298-144719510	H558	NA	HUSK	1510	1524	68.1	-	ERF5	Name=MA1225.1_H558::10:144716298-144719510-	1.53e-07	0.0032	sequence=CCGTAGCCGCCGCCG	1
10:144716298-144719510	H558	NA	HUSK	1510	1529	75.6	-	AT1G71450	Name=MA1233.1_H558::10:144716298-144719510-	2.73e-08	0.0011	sequence=CCCCTCCGTAGCCGCCGCCG	1
10:144716298-144719510	H558	NA	HUSK	1510	1530	80.7	-	ERF2	Name=MA1262.1_H558::10:144716298-144719510-	8.38e-09	0.000342	sequence=CCCCCTCCGTAGCCGCCGCCG	1
10:144716298-144719510	H558	NA	HUSK	1511	1529	73	-	ERF104	Name=MA1239.1_H558::10:144716298-144719510-	5.05e-08	0.00125	sequence=CCCCTCCGTAGCCGCCGCC	1
10:144716298-144719510	H558	NA	HUSK	1511	1530	76.6	+	AT4G28140	Name=MA1232.1_H558::10:144716298-144719510+	2.16e-08	0.00105	sequence=GGCGGCGGCTACGGAGGGGG	1
10:144716298-144719510	H558	NA	HUSK	1511	1531	68.5	-	ERF10	Name=MA1240.1_H558::10:144716298-144719510-	1.41e-07	0.00273	sequence=TCCCCCTCCGTAGCCGCCGCC	0
10:144716298-144719510	H558	NA	HUSK	1512	1526	66.5	-	ERF15	Name=MA1231.1_H558::10:144716298-144719510-	2.25e-07	0.00469	sequence=CTCCGTAGCCGCCGC	1
10:144716298-144719510	H558	NA	HUSK	1512	1528	62.6	+	AT4G18450	Name=MA1228.1_H558::10:144716298-144719510+	5.46e-07	0.00661	sequence=GCGGCGGCTACGGAGGG	1
10:144716298-144719510	H558	NA	HUSK	1519	1539	62.5	+	ERF9	Name=MA1257.1_H558::10:144716298-144719510+	5.65e-07	0.00596	sequence=CTACGGAGGGGGAGGCGGCGG	1
10:144716298-144719510	H558	NA	HUSK	1522	1541	60.7	-	AT1G71450	Name=MA1233.1_H558::10:144716298-144719510-	8.58e-07	0.00849	sequence=CGCCGCCGCCTCCCCCTCCG	1
10:144716298-144719510	H558	NA	HUSK	1522	1542	78.6	+	RAP212	Name=MA1256.1_H558::10:144716298-144719510+	1.38e-08	0.00111	sequence=CGGAGGGGGAGGCGGCGGCGG	1
10:144716298-144719510	H558	NA	HUSK	1522	1542	94.7	+	ERF9	Name=MA1257.1_H558::10:144716298-144719510+	3.34e-10	4.43e-05	sequence=CGGAGGGGGAGGCGGCGGCGG	1
10:144716298-144719510	H558	NA	HUSK	1523	1541	80.7	+	ABR1	Name=MA1244.1_H558::10:144716298-144719510+	8.57e-09	0.00115	sequence=GGAGGGGGAGGCGGCGGCG	1
10:144716298-144719510	H558	NA	HUSK	1523	1543	96.3	-	LEP	Name=MA1246.1_H558::10:144716298-144719510-	2.34e-10	3.34e-05	sequence=GCCGCCGCCGCCTCCCCCTCC	1
10:144716298-144719510	H558	NA	HUSK	1525	1543	84.6	+	ESE3	Name=MA1236.1_H558::10:144716298-144719510+	3.42e-09	0.0004	sequence=AGGGGGAGGCGGCGGCGGC	1
10:144716298-144719510	H558	NA	HUSK	1525	1545	71	+	ERF9	Name=MA1257.1_H558::10:144716298-144719510+	7.98e-08	0.00188	sequence=AGGGGGAGGCGGCGGCGGCCG	1
10:144716298-144719510	H558	NA	HUSK	1525	1545	74.2	+	RAP212	Name=MA1256.1_H558::10:144716298-144719510+	3.79e-08	0.00189	sequence=AGGGGGAGGCGGCGGCGGCCG	1
10:144716298-144719510	H558	NA	HUSK	1526	1540	72.1	+	AT5G18450	Name=MA1226.1_H558::10:144716298-144719510+	6.2e-08	0.00373	sequence=GGGGGAGGCGGCGGC	1
10:144716298-144719510	H558	NA	HUSK	1526	1544	69	+	ABR1	Name=MA1244.1_H558::10:144716298-144719510+	1.24e-07	0.00471	sequence=GGGGGAGGCGGCGGCGGCC	1
10:144716298-144719510	H558	NA	HUSK	1526	1546	73.3	-	LEP	Name=MA1246.1_H558::10:144716298-144719510-	4.69e-08	0.00127	sequence=GCGGCCGCCGCCGCCTCCCCC	1
10:144716298-144719510	H558	NA	HUSK	1527	1541	61.8	+	ERF105	Name=MA1000.2_H558::10:144716298-144719510+	6.64e-07	0.00881	sequence=GGGGAGGCGGCGGCG	1
10:144716298-144719510	H558	NA	HUSK	1528	1542	60.7	-	ERF5	Name=MA1225.1_H558::10:144716298-144719510-	8.47e-07	0.00853	sequence=CCGCCGCCGCCTCCC	1
10:144716298-144719510	H558	NA	HUSK	1528	1542	68.7	+	ESE1	Name=MA1264.1_H558::10:144716298-144719510+	1.33e-07	0.00255	sequence=GGGAGGCGGCGGCGG	1
10:144716298-144719510	H558	NA	HUSK	1528	1546	63.5	+	ESE3	Name=MA1236.1_H558::10:144716298-144719510+	4.49e-07	0.00704	sequence=GGGAGGCGGCGGCGGCCGC	1
10:144716298-144719510	H558	NA	HUSK	1528	1548	75.4	-	ERF2	Name=MA1262.1_H558::10:144716298-144719510-	2.86e-08	0.000815	sequence=CCGCGGCCGCCGCCGCCTCCC	1
10:144716298-144719510	H558	NA	HUSK	1529	1543	71	+	AT1G22810	Name=MA1255.1_H558::10:144716298-144719510+	7.9e-08	0.00395	sequence=GGAGGCGGCGGCGGC	1
10:144716298-144719510	H558	NA	HUSK	1529	1543	72.3	+	AT5G18450	Name=MA1226.1_H558::10:144716298-144719510+	5.84e-08	0.00363	sequence=GGAGGCGGCGGCGGC	1
10:144716298-144719510	H558	NA	HUSK	1529	1547	83.6	-	ERF104	Name=MA1239.1_H558::10:144716298-144719510-	4.32e-09	0.000217	sequence=CGCGGCCGCCGCCGCCTCC	1
10:144716298-144719510	H558	NA	HUSK	1529	1549	81.2	-	ERF10	Name=MA1240.1_H558::10:144716298-144719510-	7.54e-09	0.000361	sequence=GCCGCGGCCGCCGCCGCCTCC	0
10:144716298-144719510	H558	NA	HUSK	1530	1544	64.6	-	ERF15	Name=MA1231.1_H558::10:144716298-144719510-	3.44e-07	0.006	sequence=GGCCGCCGCCGCCTC	1
10:144716298-144719510	H558	NA	HUSK	1530	1544	66	+	ERF105	Name=MA1000.2_H558::10:144716298-144719510+	2.53e-07	0.00486	sequence=GAGGCGGCGGCGGCC	1
10:144716298-144719510	H558	NA	HUSK	1530	1546	76.2	+	AT4G18450	Name=MA1228.1_H558::10:144716298-144719510+	2.38e-08	0.000772	sequence=GAGGCGGCGGCGGCCGC	1
10:144716298-144719510	H558	NA	HUSK	1531	1545	63.5	-	RAP211	Name=MA1266.1_H558::10:144716298-144719510-	4.48e-07	0.00859	sequence=CGGCCGCCGCCGCCT	1
10:144716298-144719510	H558	NA	HUSK	1531	1545	65.1	-	ERF5	Name=MA1225.1_H558::10:144716298-144719510-	3.08e-07	0.00469	sequence=CGGCCGCCGCCGCCT	1
10:144716298-144719510	H558	NA	HUSK	1531	1545	65.6	+	RAP26	Name=MA1221.1_H558::10:144716298-144719510+	2.77e-07	0.006	sequence=AGGCGGCGGCGGCCG	1
10:144716298-144719510	H558	NA	HUSK	1531	1545	66.1	-	PUCHI	Name=MA1252.1_H558::10:144716298-144719510-	2.44e-07	0.00514	sequence=CGGCCGCCGCCGCCT	1
10:144716298-144719510	H558	NA	HUSK	1531	1545	66.6	+	ESE1	Name=MA1264.1_H558::10:144716298-144719510+	2.19e-07	0.00342	sequence=AGGCGGCGGCGGCCG	1
10:144716298-144719510	H558	NA	HUSK	1531	1545	67.9	+	AT1G28160	Name=MA1247.1_H558::10:144716298-144719510+	1.61e-07	0.00364	sequence=AGGCGGCGGCGGCCG	1
10:144716298-144719510	H558	NA	HUSK	1531	1545	68.3	-	AT2G33710	Name=MA1245.1_H558::10:144716298-144719510-	1.47e-07	0.00351	sequence=CGGCCGCCGCCGCCT	1
10:144716298-144719510	H558	NA	HUSK	1531	1550	68.2	-	AT1G71450	Name=MA1233.1_H558::10:144716298-144719510-	1.51e-07	0.00315	sequence=TGCCGCGGCCGCCGCCGCCT	1
10:144716298-144719510	H558	NA	HUSK	1531	1551	83.2	-	ERF2	Name=MA1262.1_H558::10:144716298-144719510-	4.82e-09	0.000238	sequence=CTGCCGCGGCCGCCGCCGCCT	1
10:144716298-144719510	H558	NA	HUSK	1532	1542	65.5	-	AT3G57600	Name=MA1242.1_H558::10:144716298-144719510-	2.83e-07	0.00669	sequence=CCGCCGCCGCC	1
10:144716298-144719510	H558	NA	HUSK	1532	1550	82	-	ERF104	Name=MA1239.1_H558::10:144716298-144719510-	6.34e-09	0.000273	sequence=TGCCGCGGCCGCCGCCGCC	1
10:144716298-144719510	H558	NA	HUSK	1532	1551	80.4	+	AT4G28140	Name=MA1232.1_H558::10:144716298-144719510+	9.14e-09	0.000634	sequence=GGCGGCGGCGGCCGCGGCAG	1
10:144716298-144719510	H558	NA	HUSK	1532	1552	75.4	-	ERF10	Name=MA1240.1_H558::10:144716298-144719510-	2.88e-08	0.000924	sequence=GCTGCCGCGGCCGCCGCCGCC	0
10:144716298-144719510	H558	NA	HUSK	1533	1547	61.7	-	ERF15	Name=MA1231.1_H558::10:144716298-144719510-	6.73e-07	0.00889	sequence=CGCGGCCGCCGCCGC	1
10:144716298-144719510	H558	NA	HUSK	1533	1549	81.6	+	AT4G18450	Name=MA1228.1_H558::10:144716298-144719510+	6.92e-09	0.000301	sequence=GCGGCGGCGGCCGCGGC	1
10:144716298-144719510	H558	NA	HUSK	1534	1548	61.8	+	ESE1	Name=MA1264.1_H558::10:144716298-144719510+	6.65e-07	0.00704	sequence=CGGCGGCGGCCGCGG	1
10:144716298-144719510	H558	NA	HUSK	1534	1548	62	+	AT1G28160	Name=MA1247.1_H558::10:144716298-144719510+	6.33e-07	0.0091	sequence=CGGCGGCGGCCGCGG	1
10:144716298-144719510	H558	NA	HUSK	1534	1548	62.9	-	AT2G33710	Name=MA1245.1_H558::10:144716298-144719510-	5.13e-07	0.00767	sequence=CCGCGGCCGCCGCCG	1
10:144716298-144719510	H558	NA	HUSK	1534	1548	63.5	-	ERF5	Name=MA1225.1_H558::10:144716298-144719510-	4.48e-07	0.00608	sequence=CCGCGGCCGCCGCCG	1
10:144716298-144719510	H558	NA	HUSK	1534	1553	73.6	-	AT1G71450	Name=MA1233.1_H558::10:144716298-144719510-	4.39e-08	0.00146	sequence=CGCTGCCGCGGCCGCCGCCG	1
10:144716298-144719510	H558	NA	HUSK	1534	1554	58.7	+	ERF9	Name=MA1257.1_H558::10:144716298-144719510+	1.34e-06	0.00996	sequence=CGGCGGCGGCCGCGGCAGCGA	1
10:144716298-144719510	H558	NA	HUSK	1534	1554	71.5	-	ERF2	Name=MA1262.1_H558::10:144716298-144719510-	7.03e-08	0.00159	sequence=TCGCTGCCGCGGCCGCCGCCG	1
10:144716298-144719510	H558	NA	HUSK	1535	1553	68.4	-	ERF104	Name=MA1239.1_H558::10:144716298-144719510-	1.44e-07	0.00245	sequence=CGCTGCCGCGGCCGCCGCC	1
10:144716298-144719510	H558	NA	HUSK	1535	1554	64.4	+	AT4G28140	Name=MA1232.1_H558::10:144716298-144719510+	3.6e-07	0.00676	sequence=GGCGGCGGCCGCGGCAGCGA	1
10:144716298-144719510	H558	NA	HUSK	1535	1555	61.6	-	ERF10	Name=MA1240.1_H558::10:144716298-144719510-	6.82e-07	0.00731	sequence=CTCGCTGCCGCGGCCGCCGCC	0
10:144716298-144719510	H558	NA	HUSK	1536	1552	63.5	+	AT4G18450	Name=MA1228.1_H558::10:144716298-144719510+	4.48e-07	0.006	sequence=GCGGCGGCCGCGGCAGC	1
10:145202846-145204756	H793	NA	HUSK	419	442	53.4	-	BPC1	Name=MA1404.1_H793::10:145202846-145204756-	4.55e-06	0.00918	sequence=AAGAGAACGAAAGAAAATGGGAGG	1
10:145202846-145204756	H793	NA	HUSK	892	915	56.2	+	BPC1	Name=MA1404.1_H793::10:145202846-145204756+	2.41e-06	0.00571	sequence=GCGAGAGGAAGAGAGAGATACGTG	1
10:145202846-145204756	H793	NA	HUSK	894	914	66.1	-	BPC6	Name=MA1402.1_H793::10:145202846-145204756-	2.45e-07	0.000989	sequence=ACGTATCTCTCTCTTCCTCTC	1
10:145202846-145204756	H793	NA	HUSK	896	909	60.7	+	RAMOSA1	Name=MA1416.1_H793::10:145202846-145204756+	8.54e-07	0.00301	sequence=GAGGAAGAGAGAGA	0
10:145202846-145204756	H793	NA	HUSK	898	911	58.3	+	RAMOSA1	Name=MA1416.1_H793::10:145202846-145204756+	1.47e-06	0.00453	sequence=GGAAGAGAGAGATA	0
10:145445628-145447096	NA	V126	V2-IST	806	820	59.2	+	RAP211	Name=MA1266.1_V126::10:145445628-145447096+	1.19e-06	0.00917	sequence=ACGCCGTCGCCGTCT	1
10:145445628-145447096	NA	V126	V2-IST	877	891	63.1	+	RAP211	Name=MA1266.1_V126::10:145445628-145447096+	4.83e-07	0.0066	sequence=CCGCCGTAGCCGGCG	1
10:145960152-145963016	H1311	NA	HUSK	232	246	64.6	-	RAP211	Name=MA1266.1_H1311::10:145960152-145963016-	3.47e-07	0.00791	sequence=CTGTCGCTGCCGGCG	1
10:148620356-148622062	H817	V122	Both	96	116	56.1	-	LEP	Name=MA1246.1_V122::10:148620356-148622062-	2.43e-06	0.00852	sequence=GCCGCCGCCGACGGCGGCCCT	1
10:148620356-148622062	H817	V122	Both	98	118	71.2	+	RAP212	Name=MA1256.1_V122::10:148620356-148622062+	7.63e-08	0.00209	sequence=GGCCGCCGTCGGCGGCGGCGG	1
10:148620356-148622062	H817	V122	Both	98	118	77.9	+	ERF9	Name=MA1257.1_V122::10:148620356-148622062+	1.63e-08	0.000515	sequence=GGCCGCCGTCGGCGGCGGCGG	1
10:148620356-148622062	H817	V122	Both	99	117	68.5	+	ABR1	Name=MA1244.1_V122::10:148620356-148622062+	1.4e-07	0.00332	sequence=GCCGCCGTCGGCGGCGGCG	1
10:148620356-148622062	H817	V122	Both	99	119	83.9	-	LEP	Name=MA1246.1_V122::10:148620356-148622062-	4.03e-09	0.000196	sequence=GCCGCCGCCGCCGACGGCGGC	1
10:148620356-148622062	H817	V122	Both	101	119	75.5	+	ESE3	Name=MA1236.1_V122::10:148620356-148622062+	2.84e-08	0.000826	sequence=CGCCGTCGGCGGCGGCGGC	1
10:148620356-148622062	H817	V122	Both	101	120	68.7	-	AT1G71450	Name=MA1233.1_V122::10:148620356-148622062-	1.35e-07	0.0022	sequence=CGCCGCCGCCGCCGACGGCG	1
10:148620356-148622062	H817	V122	Both	101	121	80	+	RAP212	Name=MA1256.1_V122::10:148620356-148622062+	1e-08	0.000619	sequence=CGCCGTCGGCGGCGGCGGCGG	1
10:148620356-148622062	H817	V122	Both	101	121	91.6	+	ERF9	Name=MA1257.1_V122::10:148620356-148622062+	6.87e-10	4.98e-05	sequence=CGCCGTCGGCGGCGGCGGCGG	1
10:148620356-148622062	H817	V122	Both	102	120	60.1	-	ERF104	Name=MA1239.1_V122::10:148620356-148622062-	9.64e-07	0.00525	sequence=CGCCGCCGCCGCCGACGGC	1
10:148620356-148622062	H817	V122	Both	102	120	68.5	+	ABR1	Name=MA1244.1_V122::10:148620356-148622062+	1.42e-07	0.00332	sequence=GCCGTCGGCGGCGGCGGCG	1
10:148620356-148622062	H817	V122	Both	102	122	61.5	-	ERF10	Name=MA1240.1_V122::10:148620356-148622062-	6.99e-07	0.00482	sequence=GCCGCCGCCGCCGCCGACGGC	0
10:148620356-148622062	H817	V122	Both	102	122	90.2	-	LEP	Name=MA1246.1_V122::10:148620356-148622062-	9.42e-10	7.03e-05	sequence=GCCGCCGCCGCCGCCGACGGC	1
10:148620356-148622062	H817	V122	Both	103	117	61.6	+	ERF105	Name=MA1000.2_V122::10:148620356-148622062+	6.86e-07	0.00514	sequence=CCGTCGGCGGCGGCG	1
10:148620356-148622062	H817	V122	Both	103	123	88.8	-	AT1G12630	Name=MA1227.1_V122::10:148620356-148622062-	1.31e-09	0.000417	sequence=CGCCGCCGCCGCCGCCGACGG	1
10:148620356-148622062	H817	V122	Both	104	118	57.8	+	AT1G28160	Name=MA1247.1_V122::10:148620356-148622062+	1.64e-06	0.00989	sequence=CGTCGGCGGCGGCGG	1
10:148620356-148622062	H817	V122	Both	104	118	59	-	PUCHI	Name=MA1252.1_V122::10:148620356-148622062-	1.25e-06	0.00941	sequence=CCGCCGCCGCCGACG	1
10:148620356-148622062	H817	V122	Both	104	118	60.6	-	AT2G33710	Name=MA1245.1_V122::10:148620356-148622062-	8.75e-07	0.00634	sequence=CCGCCGCCGCCGACG	1
10:148620356-148622062	H817	V122	Both	104	118	60.9	-	ERF5	Name=MA1225.1_V122::10:148620356-148622062-	8.17e-07	0.00531	sequence=CCGCCGCCGCCGACG	1
10:148620356-148622062	H817	V122	Both	104	118	63.3	+	RAP26	Name=MA1221.1_V122::10:148620356-148622062+	4.64e-07	0.00465	sequence=CGTCGGCGGCGGCGG	1
10:148620356-148622062	H817	V122	Both	104	118	65.2	-	AT1G75490	Name=MA1250.1_V122::10:148620356-148622062-	3.01e-07	0.00518	sequence=CCGCCGCCGCCGACG	1
10:148620356-148622062	H817	V122	Both	104	118	72.5	+	ESE1	Name=MA1264.1_V122::10:148620356-148622062+	5.59e-08	0.000848	sequence=CGTCGGCGGCGGCGG	1
10:148620356-148622062	H817	V122	Both	104	122	80.9	+	ESE3	Name=MA1236.1_V122::10:148620356-148622062+	8.12e-09	0.000356	sequence=CGTCGGCGGCGGCGGCGGC	1
10:148620356-148622062	H817	V122	Both	104	123	101	-	AT1G71450	Name=MA1233.1_V122::10:148620356-148622062-	8.63e-11	1.34e-05	sequence=CGCCGCCGCCGCCGCCGACG	1
10:148620356-148622062	H817	V122	Both	104	124	80.5	+	RAP212	Name=MA1256.1_V122::10:148620356-148622062+	8.88e-09	0.000584	sequence=CGTCGGCGGCGGCGGCGGCGC	1
10:148620356-148622062	H817	V122	Both	104	124	84.7	-	ERF2	Name=MA1262.1_V122::10:148620356-148622062-	3.35e-09	0.000131	sequence=GCGCCGCCGCCGCCGCCGACG	1
10:148620356-148622062	H817	V122	Both	104	124	97.1	+	ERF9	Name=MA1257.1_V122::10:148620356-148622062+	1.95e-10	1.79e-05	sequence=CGTCGGCGGCGGCGGCGGCGC	1
10:148620356-148622062	H817	V122	Both	105	119	63.4	+	AT5G18450	Name=MA1226.1_V122::10:148620356-148622062+	4.52e-07	0.0082	sequence=GTCGGCGGCGGCGGC	1
10:148620356-148622062	H817	V122	Both	105	119	64.1	+	AT1G22810	Name=MA1255.1_V122::10:148620356-148622062+	3.87e-07	0.00677	sequence=GTCGGCGGCGGCGGC	1
10:148620356-148622062	H817	V122	Both	105	123	82.5	+	ABR1	Name=MA1244.1_V122::10:148620356-148622062+	5.63e-09	0.000647	sequence=GTCGGCGGCGGCGGCGGCG	1
10:148620356-148622062	H817	V122	Both	105	123	95.2	-	ERF104	Name=MA1239.1_V122::10:148620356-148622062-	2.99e-10	1.94e-05	sequence=CGCCGCCGCCGCCGCCGAC	1
10:148620356-148622062	H817	V122	Both	105	124	92.6	+	AT4G28140	Name=MA1232.1_V122::10:148620356-148622062+	5.41e-10	7.44e-05	sequence=GTCGGCGGCGGCGGCGGCGC	1
10:148620356-148622062	H817	V122	Both	105	125	81.5	-	ERF10	Name=MA1240.1_V122::10:148620356-148622062-	7.13e-09	0.000231	sequence=CGCGCCGCCGCCGCCGCCGAC	0
10:148620356-148622062	H817	V122	Both	105	125	92.6	-	LEP	Name=MA1246.1_V122::10:148620356-148622062-	5.47e-10	4.42e-05	sequence=CGCGCCGCCGCCGCCGCCGAC	1
10:148620356-148622062	H817	V122	Both	106	120	67.3	-	ERF15	Name=MA1231.1_V122::10:148620356-148622062-	1.88e-07	0.00254	sequence=CGCCGCCGCCGCCGA	1
10:148620356-148622062	H817	V122	Both	106	120	79.8	+	ERF105	Name=MA1000.2_V122::10:148620356-148622062+	1.04e-08	0.000391	sequence=TCGGCGGCGGCGGCG	1
10:148620356-148622062	H817	V122	Both	106	122	84.9	+	AT4G18450	Name=MA1228.1_V122::10:148620356-148622062+	3.24e-09	0.000129	sequence=TCGGCGGCGGCGGCGGC	1
10:148620356-148622062	H817	V122	Both	107	121	66.7	+	AT5G67000	Name=MA1261.1_V122::10:148620356-148622062+	2.14e-07	0.00866	sequence=CGGCGGCGGCGGCGG	0
10:148620356-148622062	H817	V122	Both	107	121	68.8	-	AT1G44830	Name=MA1222.1_V122::10:148620356-148622062-	1.31e-07	0.00748	sequence=CCGCCGCCGCCGCCG	1
10:148620356-148622062	H817	V122	Both	107	121	79	-	AT1G75490	Name=MA1250.1_V122::10:148620356-148622062-	1.24e-08	0.000824	sequence=CCGCCGCCGCCGCCG	1
10:148620356-148622062	H817	V122	Both	107	121	79.7	-	RAP211	Name=MA1266.1_V122::10:148620356-148622062-	1.06e-08	0.000563	sequence=CCGCCGCCGCCGCCG	1
10:148620356-148622062	H817	V122	Both	107	121	87.7	+	RAP26	Name=MA1221.1_V122::10:148620356-148622062+	1.67e-09	0.000111	sequence=CGGCGGCGGCGGCGG	1
10:148620356-148622062	H817	V122	Both	107	121	89.9	+	AT1G28160	Name=MA1247.1_V122::10:148620356-148622062+	1.02e-09	6.9e-05	sequence=CGGCGGCGGCGGCGG	1
10:148620356-148622062	H817	V122	Both	107	121	89.9	-	AT2G33710	Name=MA1245.1_V122::10:148620356-148622062-	1.02e-09	6.62e-05	sequence=CCGCCGCCGCCGCCG	1
10:148620356-148622062	H817	V122	Both	107	121	91.3	-	PUCHI	Name=MA1252.1_V122::10:148620356-148622062-	7.31e-10	5.3e-05	sequence=CCGCCGCCGCCGCCG	1
10:148620356-148622062	H817	V122	Both	107	121	97	+	ESE1	Name=MA1264.1_V122::10:148620356-148622062+	1.98e-10	1.66e-05	sequence=CGGCGGCGGCGGCGG	1
10:148620356-148622062	H817	V122	Both	107	121	97	-	ERF5	Name=MA1225.1_V122::10:148620356-148622062-	1.98e-10	1.82e-05	sequence=CCGCCGCCGCCGCCG	1
10:148620356-148622062	H817	V122	Both	107	125	83.2	+	ESE3	Name=MA1236.1_V122::10:148620356-148622062+	4.79e-09	0.000263	sequence=CGGCGGCGGCGGCGGCGCG	1
10:148620356-148622062	H817	V122	Both	107	126	73.4	-	AT1G71450	Name=MA1233.1_V122::10:148620356-148622062-	4.58e-08	0.00102	sequence=GCGCGCCGCCGCCGCCGCCG	1
10:148620356-148622062	H817	V122	Both	107	127	58.4	+	RAP212	Name=MA1256.1_V122::10:148620356-148622062+	1.45e-06	0.00976	sequence=CGGCGGCGGCGGCGGCGCGCC	1
10:148620356-148622062	H817	V122	Both	107	127	77.6	-	ERF2	Name=MA1262.1_V122::10:148620356-148622062-	1.72e-08	0.000412	sequence=GGCGCGCCGCCGCCGCCGCCG	1
10:148620356-148622062	H817	V122	Both	108	118	65.5	-	AT3G57600	Name=MA1242.1_V122::10:148620356-148622062-	2.83e-07	0.00441	sequence=CCGCCGCCGCC	1
10:148620356-148622062	H817	V122	Both	108	122	75.9	+	AT5G18450	Name=MA1226.1_V122::10:148620356-148622062+	2.56e-08	0.00158	sequence=GGCGGCGGCGGCGGC	1
10:148620356-148622062	H817	V122	Both	108	122	76.5	+	AT1G22810	Name=MA1255.1_V122::10:148620356-148622062+	2.22e-08	0.00141	sequence=GGCGGCGGCGGCGGC	1
10:148620356-148622062	H817	V122	Both	108	126	80.9	-	ERF104	Name=MA1239.1_V122::10:148620356-148622062-	8.18e-09	0.00021	sequence=GCGCGCCGCCGCCGCCGCC	1
10:148620356-148622062	H817	V122	Both	108	127	71	+	AT4G28140	Name=MA1232.1_V122::10:148620356-148622062+	7.97e-08	0.00171	sequence=GGCGGCGGCGGCGGCGCGCC	1
10:148620356-148622062	H817	V122	Both	108	128	72.1	-	ERF10	Name=MA1240.1_V122::10:148620356-148622062-	6.12e-08	0.00101	sequence=CGGCGCGCCGCCGCCGCCGCC	0
10:148620356-148622062	H817	V122	Both	109	123	93.6	+	ERF105	Name=MA1000.2_V122::10:148620356-148622062+	4.38e-10	3.9e-05	sequence=GCGGCGGCGGCGGCG	1
10:148620356-148622062	H817	V122	Both	109	123	97	-	ERF15	Name=MA1231.1_V122::10:148620356-148622062-	1.98e-10	2.2e-05	sequence=CGCCGCCGCCGCCGC	1
10:148620356-148622062	H817	V122	Both	109	125	84.6	+	AT4G18450	Name=MA1228.1_V122::10:148620356-148622062+	3.44e-09	0.000129	sequence=GCGGCGGCGGCGGCGCG	1
10:148620356-148622062	H817	V122	Both	110	124	65.1	-	AT1G75490	Name=MA1250.1_V122::10:148620356-148622062-	3.07e-07	0.00518	sequence=GCGCCGCCGCCGCCG	1
10:148620356-148622062	H817	V122	Both	110	124	69.1	-	RAP211	Name=MA1266.1_V122::10:148620356-148622062-	1.22e-07	0.00282	sequence=GCGCCGCCGCCGCCG	1
10:148620356-148622062	H817	V122	Both	110	124	72.2	-	PUCHI	Name=MA1252.1_V122::10:148620356-148622062-	6.06e-08	0.00125	sequence=GCGCCGCCGCCGCCG	1
10:148620356-148622062	H817	V122	Both	110	124	72.5	+	RAP26	Name=MA1221.1_V122::10:148620356-148622062+	5.64e-08	0.00125	sequence=CGGCGGCGGCGGCGC	1
10:148620356-148622062	H817	V122	Both	110	124	76.2	+	AT1G28160	Name=MA1247.1_V122::10:148620356-148622062+	2.41e-08	0.000668	sequence=CGGCGGCGGCGGCGC	1
10:148620356-148622062	H817	V122	Both	110	124	76.2	-	ERF5	Name=MA1225.1_V122::10:148620356-148622062-	2.39e-08	0.00062	sequence=GCGCCGCCGCCGCCG	1
10:148620356-148622062	H817	V122	Both	110	124	77.4	-	AT2G33710	Name=MA1245.1_V122::10:148620356-148622062-	1.81e-08	0.000444	sequence=GCGCCGCCGCCGCCG	1
10:148620356-148622062	H817	V122	Both	110	124	78.1	+	ESE1	Name=MA1264.1_V122::10:148620356-148622062+	1.53e-08	0.000382	sequence=CGGCGGCGGCGGCGC	1
10:148620356-148622062	H817	V122	Both	110	130	69.1	-	ERF2	Name=MA1262.1_V122::10:148620356-148622062-	1.22e-07	0.00151	sequence=CCCGGCGCGCCGCCGCCGCCG	1
10:148620356-148622062	H817	V122	Both	111	121	65.5	-	AT3G57600	Name=MA1242.1_V122::10:148620356-148622062-	2.83e-07	0.00441	sequence=CCGCCGCCGCC	1
10:148620356-148622062	H817	V122	Both	111	129	61.6	-	ERF104	Name=MA1239.1_V122::10:148620356-148622062-	6.84e-07	0.00433	sequence=CCGGCGCGCCGCCGCCGCC	1
10:148620356-148622062	H817	V122	Both	111	130	63.2	+	AT4G28140	Name=MA1232.1_V122::10:148620356-148622062+	4.76e-07	0.00523	sequence=GGCGGCGGCGGCGCGCCGGG	1
10:148620356-148622062	H817	V122	Both	111	131	64.4	-	ERF10	Name=MA1240.1_V122::10:148620356-148622062-	3.63e-07	0.00323	sequence=CCCCGGCGCGCCGCCGCCGCC	0
10:148620356-148622062	H817	V122	Both	112	126	59.3	-	ERF15	Name=MA1231.1_V122::10:148620356-148622062-	1.17e-06	0.00753	sequence=GCGCGCCGCCGCCGC	1
10:148620356-148622062	H817	V122	Both	112	128	57	+	AT4G18450	Name=MA1228.1_V122::10:148620356-148622062+	1.99e-06	0.00844	sequence=GCGGCGGCGGCGCGCCG	1
10:148620356-148622062	H817	V122	Both	340	353	55.9	-	RAMOSA1	Name=MA1416.1_H817::10:148620356-148622062-	2.54e-06	0.00729	sequence=GGCAGAGAGAGCGA	0
10:148620356-148622062	H817	V122	Both	1063	1083	56.1	+	ERF10	Name=MA1240.1_V122::10:148620356-148622062+	2.44e-06	0.00917	sequence=CGCCGCCCCGCCACCGCCACA	0
10:148620356-148622062	H817	V122	Both	1064	1084	55.3	+	ERF2	Name=MA1262.1_V122::10:148620356-148622062+	2.92e-06	0.00985	sequence=GCCGCCCCGCCACCGCCACAG	1
10:148620356-148622062	H817	V122	Both	1065	1083	58.7	+	ERF104	Name=MA1239.1_V122::10:148620356-148622062+	1.36e-06	0.00626	sequence=CCGCCCCGCCACCGCCACA	1
10:148620356-148622062	H817	V122	Both	1067	1081	56.8	+	ERF5	Name=MA1225.1_V122::10:148620356-148622062+	2.09e-06	0.00901	sequence=GCCCCGCCACCGCCA	1
10:148620356-148622062	H817	V122	Both	1067	1081	67	+	AT1G44830	Name=MA1222.1_V122::10:148620356-148622062+	1.99e-07	0.00831	sequence=GCCCCGCCACCGCCA	1
10:148620356-148622062	H817	V122	Both	1067	1081	67.7	+	AT1G75490	Name=MA1250.1_V122::10:148620356-148622062+	1.71e-07	0.00473	sequence=GCCCCGCCACCGCCA	1
10:148620356-148622062	H817	V122	Both	1068	1082	57.6	+	ERF15	Name=MA1231.1_V122::10:148620356-148622062+	1.72e-06	0.00933	sequence=CCCCGCCACCGCCAC	1
10:148620356-148622062	H817	V122	Both	1069	1087	64.5	-	ESE3	Name=MA1236.1_V122::10:148620356-148622062-	3.57e-07	0.00406	sequence=GGCCTGTGGCGGTGGCGGG	1
10:148620356-148622062	H817	V122	Both	1070	1080	70.3	+	AT3G57600	Name=MA1242.1_V122::10:148620356-148622062+	9.31e-08	0.00441	sequence=CCGCCACCGCC	1
10:148620356-148622062	H817	V122	Both	1070	1084	57	+	ERF5	Name=MA1225.1_V122::10:148620356-148622062+	2.01e-06	0.0088	sequence=CCGCCACCGCCACAG	1
10:148620356-148622062	H817	V122	Both	1070	1084	61.9	-	ESE1	Name=MA1264.1_V122::10:148620356-148622062-	6.37e-07	0.00395	sequence=CTGTGGCGGTGGCGG	1
10:148620356-148622062	H817	V122	Both	1072	1086	66.6	-	AT1G22810	Name=MA1255.1_V122::10:148620356-148622062-	2.16e-07	0.00522	sequence=GCCTGTGGCGGTGGC	1
10:149641862-149642701	H113	V366	Both	421	440	65.7	+	AT1G71450	Name=MA1233.1_V366::10:149641862-149642701+	2.67e-07	0.0033	sequence=CGACGCCCTCGCCTCCGCCA	1
10:149641862-149642701	H113	V366	Both	422	442	68.9	+	ERF10	Name=MA1240.1_V366::10:149641862-149642701+	1.29e-07	0.00175	sequence=GACGCCCTCGCCTCCGCCACC	0
10:149641862-149642701	H113	V366	Both	423	443	65.4	+	ERF2	Name=MA1262.1_V366::10:149641862-149642701+	2.85e-07	0.00234	sequence=ACGCCCTCGCCTCCGCCACCA	1
10:149641862-149642701	H113	V366	Both	424	442	67.8	+	ERF104	Name=MA1239.1_V366::10:149641862-149642701+	1.65e-07	0.00183	sequence=CGCCCTCGCCTCCGCCACC	1
10:149641862-149642701	H113	V366	Both	425	441	57.9	-	AT4G18450	Name=MA1228.1_V366::10:149641862-149642701-	1.61e-06	0.00742	sequence=GTGGCGGAGGCGAGGGC	1
10:149641862-149642701	H113	V366	Both	429	443	57.4	+	AT2G33710	Name=MA1245.1_V366::10:149641862-149642701+	1.82e-06	0.00988	sequence=TCGCCTCCGCCACCA	1
10:149641862-149642701	H113	V366	Both	429	443	62.5	+	ERF5	Name=MA1225.1_V366::10:149641862-149642701+	5.61e-07	0.00434	sequence=TCGCCTCCGCCACCA	1
10:149641862-149642701	H113	V366	Both	431	451	56	+	LEP	Name=MA1246.1_V366::10:149641862-149642701+	2.53e-06	0.00863	sequence=GCCTCCGCCACCAAACGCGCT	1
10:149641862-149642701	H113	V366	Both	502	521	68.8	+	AT1G71450	Name=MA1233.1_V366::10:149641862-149642701+	1.3e-07	0.00218	sequence=CTCGTCCTCCATCGCCGCCG	1
10:149641862-149642701	H113	V366	Both	503	523	66.4	+	ERF10	Name=MA1240.1_V366::10:149641862-149642701+	2.27e-07	0.00246	sequence=TCGTCCTCCATCGCCGCCGAC	0
10:149641862-149642701	H113	V366	Both	504	523	74	-	AT4G28140	Name=MA1232.1_V366::10:149641862-149642701-	4.01e-08	0.00103	sequence=GTCGGCGGCGATGGAGGACG	1
10:149641862-149642701	H113	V366	Both	504	524	65.8	+	ERF2	Name=MA1262.1_V366::10:149641862-149642701+	2.6e-07	0.00219	sequence=CGTCCTCCATCGCCGCCGACG	1
10:149641862-149642701	H113	V366	Both	505	523	60.4	+	ERF104	Name=MA1239.1_V366::10:149641862-149642701+	9.01e-07	0.00508	sequence=GTCCTCCATCGCCGCCGAC	1
10:149641862-149642701	H113	V366	Both	505	524	65.3	+	AT1G71450	Name=MA1233.1_V366::10:149641862-149642701+	2.96e-07	0.00333	sequence=GTCCTCCATCGCCGCCGACG	1
10:149641862-149642701	H113	V366	Both	506	522	61.2	-	AT4G18450	Name=MA1228.1_V366::10:149641862-149642701-	7.56e-07	0.00479	sequence=TCGGCGGCGATGGAGGA	1
10:149641862-149642701	H113	V366	Both	507	521	57.7	+	ERF5	Name=MA1225.1_V366::10:149641862-149642701+	1.7e-06	0.00812	sequence=CCTCCATCGCCGCCG	1
10:149641862-149642701	H113	V366	Both	507	521	62.9	+	RAP211	Name=MA1266.1_V366::10:149641862-149642701+	5.09e-07	0.00666	sequence=CCTCCATCGCCGCCG	1
10:149641862-149642701	H113	V366	Both	508	522	57.3	+	ERF15	Name=MA1231.1_V366::10:149641862-149642701+	1.85e-06	0.00947	sequence=CTCCATCGCCGCCGA	1
10:149641862-149642701	H113	V366	Both	510	524	57.8	-	ESE1	Name=MA1264.1_V366::10:149641862-149642701-	1.67e-06	0.00698	sequence=CGTCGGCGGCGATGG	1
10:149641862-149642701	H113	V366	Both	525	545	58.1	+	ERF10	Name=MA1240.1_V366::10:149641862-149642701+	1.53e-06	0.00699	sequence=ATCCGATCCCTCGCCGCCGCT	0
10:149641862-149642701	H113	V366	Both	527	545	56.7	+	ERF104	Name=MA1239.1_V366::10:149641862-149642701+	2.15e-06	0.00824	sequence=CCGATCCCTCGCCGCCGCT	1
10:149641862-149642701	H113	V366	Both	530	544	58.9	+	ERF15	Name=MA1231.1_V366::10:149641862-149642701+	1.28e-06	0.00782	sequence=ATCCCTCGCCGCCGC	1
10:149641862-149642701	H113	V366	Both	531	551	55.1	+	LEP	Name=MA1246.1_V366::10:149641862-149642701+	3.09e-06	0.00981	sequence=TCCCTCGCCGCCGCTCACTCC	1
10:149641862-149642701	H113	V366	Both	532	552	59.6	-	RAP212	Name=MA1256.1_V366::10:149641862-149642701-	1.09e-06	0.00857	sequence=CGGAGTGAGCGGCGGCGAGGG	1
10:149641862-149642701	H113	V366	Both	534	552	58.3	-	ESE3	Name=MA1236.1_V366::10:149641862-149642701-	1.46e-06	0.00952	sequence=CGGAGTGAGCGGCGGCGAG	1
10:16233382-16234440	H29	NA	HUSK	503	516	63.5	-	RAMOSA1	Name=MA1416.1_H29::10:16233382-16234440-	4.44e-07	0.00175	sequence=GATAGAGAGAGAAA	0
10:1653536-1654630	H176	NA	HUSK	33	59	63.8	-	AT1G69570	Name=MA1268.1_H176::10:1653536-1654630-	4.13e-07	0.00897	sequence=GGTTTTCTTTTTCTTTATTTGCTTTAA	0
10:1653536-1654630	H176	NA	HUSK	37	57	69	-	OBP3	Name=MA1274.1_H176::10:1653536-1654630-	1.25e-07	0.0055	sequence=TTTTCTTTTTCTTTATTTGCT	1
10:24110404-24111639	H1140	NA	HUSK	629	649	58.9	+	ERF9	Name=MA1257.1_H1140::10:24110404-24111639+	1.29e-06	0.00983	sequence=CGGTTCCAGCGATGGCGGCGA	1
10:24354238-24355456	H911	V54	Both	406	422	55.6	+	AT4G18450	Name=MA1228.1_V54::10:24354238-24355456+	2.75e-06	0.00939	sequence=GCGGCGGCGCAGTATCC	1
10:24354238-24355456	H911	V54	Both	848	862	71	-	RAP211	Name=MA1266.1_V54::10:24354238-24355456-	7.86e-08	0.00263	sequence=GTGCCGCCGCCGGCC	1
10:25480964-25482196	H747	V86	Both	1152	1172	55.8	-	ERF2	Name=MA1262.1_V86::10:25480964-25482196-	2.62e-06	0.00909	sequence=GCTCCGCAGTAGCCGCCACCC	1
10:25480964-25482196	H747	V86	Both	1153	1171	65	-	ERF104	Name=MA1239.1_V86::10:25480964-25482196-	3.18e-07	0.00265	sequence=CTCCGCAGTAGCCGCCACC	1
10:25480964-25482196	H747	V86	Both	1154	1168	58.1	-	ERF15	Name=MA1231.1_V86::10:25480964-25482196-	1.55e-06	0.00885	sequence=CGCAGTAGCCGCCAC	1
10:25480964-25482196	H747	V86	Both	1154	1170	56.9	+	AT4G18450	Name=MA1228.1_V86::10:25480964-25482196+	2.03e-06	0.00857	sequence=GTGGCGGCTACTGCGGA	1
10:29250098-29251074	NA	V256	V2-IST	764	778	61	-	ERF5	Name=MA1225.1_V256::10:29250098-29251074-	7.92e-07	0.00528	sequence=CTGCCGCCACCGTCG	1
10:29250098-29251074	NA	V256	V2-IST	764	778	62.5	-	AT1G75490	Name=MA1250.1_V256::10:29250098-29251074-	5.59e-07	0.00831	sequence=CTGCCGCCACCGTCG	1
10:29250098-29251074	NA	V256	V2-IST	764	783	62.2	-	AT1G71450	Name=MA1233.1_V256::10:29250098-29251074-	6e-07	0.00568	sequence=CAGGGCTGCCGCCACCGTCG	1
10:29250098-29251074	NA	V256	V2-IST	764	784	57.7	-	ERF2	Name=MA1262.1_V256::10:29250098-29251074-	1.71e-06	0.00733	sequence=TCAGGGCTGCCGCCACCGTCG	1
10:29250098-29251074	NA	V256	V2-IST	765	784	63.7	+	AT4G28140	Name=MA1232.1_V256::10:29250098-29251074+	4.22e-07	0.00469	sequence=GACGGTGGCGGCAGCCCTGA	1
10:35480267-35481321	H790	V106	Both	468	488	57.9	+	ERF10	Name=MA1240.1_V106::10:35480267-35481321+	1.62e-06	0.00722	sequence=TACTCCGTAACCGCCACCGCC	0
10:35480267-35481321	H790	V106	Both	469	488	69.5	-	AT4G28140	Name=MA1232.1_V106::10:35480267-35481321-	1.11e-07	0.00199	sequence=GGCGGTGGCGGTTACGGAGT	1
10:35480267-35481321	H790	V106	Both	469	488	71.2	+	DREB26	Name=MA1248.1_V106::10:35480267-35481321+	7.52e-08	0.0091	sequence=ACTCCGTAACCGCCACCGCC	1
10:35480267-35481321	H790	V106	Both	469	489	63.4	+	ERF2	Name=MA1262.1_V106::10:35480267-35481321+	4.61e-07	0.00344	sequence=ACTCCGTAACCGCCACCGCCA	1
10:35480267-35481321	H790	V106	Both	470	488	60.8	+	ERF104	Name=MA1239.1_V106::10:35480267-35481321+	8.23e-07	0.00481	sequence=CTCCGTAACCGCCACCGCC	1
10:35480267-35481321	H790	V106	Both	470	489	78.4	+	AT1G71450	Name=MA1233.1_V106::10:35480267-35481321+	1.43e-08	0.00053	sequence=CTCCGTAACCGCCACCGCCA	1
10:35480267-35481321	H790	V106	Both	471	491	57.4	+	ERF10	Name=MA1240.1_V106::10:35480267-35481321+	1.83e-06	0.00765	sequence=TCCGTAACCGCCACCGCCATA	0
10:35480267-35481321	H790	V106	Both	473	491	58.5	+	ERF104	Name=MA1239.1_V106::10:35480267-35481321+	1.4e-06	0.00635	sequence=CGTAACCGCCACCGCCATA	1
10:35480267-35481321	H790	V106	Both	475	489	59.6	+	ERF5	Name=MA1225.1_V106::10:35480267-35481321+	1.08e-06	0.0062	sequence=TAACCGCCACCGCCA	1
10:35480267-35481321	H790	V106	Both	475	489	66.7	+	AT1G75490	Name=MA1250.1_V106::10:35480267-35481321+	2.13e-07	0.00514	sequence=TAACCGCCACCGCCA	1
10:35480267-35481321	H790	V106	Both	475	489	68.5	+	AT1G44830	Name=MA1222.1_V106::10:35480267-35481321+	1.41e-07	0.00748	sequence=TAACCGCCACCGCCA	1
10:35480267-35481321	H790	V106	Both	478	488	70.3	+	AT3G57600	Name=MA1242.1_V106::10:35480267-35481321+	9.31e-08	0.00441	sequence=CCGCCACCGCC	1
10:35480267-35481321	H790	V106	Both	998	1010	65.6	+	At1g72010	Name=MA1288.1_V106::10:35480267-35481321+	2.72e-07	0.00965	sequence=GCGTGGGCCCCAC	1
10:35480267-35481321	H790	V106	Both	1000	1010	64.4	+	TCP7	Name=MA1291.1_V106::10:35480267-35481321+	3.65e-07	0.00874	sequence=GTGGGCCCCAC	1
10:35480267-35481321	H790	V106	Both	1000	1010	66	-	TCP7	Name=MA1291.1_V106::10:35480267-35481321-	2.52e-07	0.00874	sequence=GTGGGGCCCAC	1
10:3585466-3587216	H674	NA	HUSK	576	596	60.8	-	ERF2	Name=MA1262.1_H674::10:3585466-3587216-	8.25e-07	0.00777	sequence=CCACGCTCTCCGCCGCCGAGA	1
10:3585466-3587216	H674	NA	HUSK	577	597	63.1	-	ERF10	Name=MA1240.1_H674::10:3585466-3587216-	4.88e-07	0.00607	sequence=ACCACGCTCTCCGCCGCCGAG	0
10:3585466-3587216	H674	NA	HUSK	580	599	67.6	+	AT4G28140	Name=MA1232.1_H674::10:3585466-3587216+	1.74e-07	0.00414	sequence=GGCGGCGGAGAGCGTGGTTG	1
10:3585466-3587216	H674	NA	HUSK	995	1021	85.7	+	AT1G69570	Name=MA1268.1_H674::10:3585466-3587216+	2.65e-09	0.000721	sequence=TTTACACTTTTCTTTTTATTTTTCTGT	0
10:3585466-3587216	H674	NA	HUSK	997	1017	63.3	+	OBP3	Name=MA1274.1_H674::10:3585466-3587216+	4.69e-07	0.00933	sequence=TACACTTTTCTTTTTATTTTT	1
10:3585466-3587216	H674	NA	HUSK	1000	1026	78.8	+	AT1G69570	Name=MA1268.1_H674::10:3585466-3587216+	1.31e-08	0.00122	sequence=ACTTTTCTTTTTATTTTTCTGTTTTCT	0
10:3585466-3587216	H674	NA	HUSK	1002	1022	75.4	+	OBP3	Name=MA1274.1_H674::10:3585466-3587216+	2.87e-08	0.0026	sequence=TTTTCTTTTTATTTTTCTGTT	1
10:3585466-3587216	H674	NA	HUSK	1009	1037	78.4	+	AT5G66940	Name=MA1267.1_H674::10:3585466-3587216+	1.43e-08	0.00105	sequence=TTTATTTTTCTGTTTTCTTTTTATTTTTG	1
10:3585466-3587216	H674	NA	HUSK	1011	1031	67	-	AT5G02460	Name=MA1281.1_H674::10:3585466-3587216-	1.99e-07	0.00719	sequence=TAAAAAGAAAACAGAAAAATA	1
10:3585466-3587216	H674	NA	HUSK	1016	1036	70	-	Adof1	Name=MA1277.1_H674::10:3585466-3587216-	1e-07	0.008	sequence=AAAAATAAAAAGAAAACAGAA	1
10:3585466-3587216	H674	NA	HUSK	1019	1045	63.4	+	AT1G69570	Name=MA1268.1_H674::10:3585466-3587216+	4.55e-07	0.00936	sequence=TGTTTTCTTTTTATTTTTGCTTCTCAA	0
10:3585466-3587216	H674	NA	HUSK	1021	1041	71.2	+	OBP3	Name=MA1274.1_H674::10:3585466-3587216+	7.62e-08	0.00387	sequence=TTTTCTTTTTATTTTTGCTTC	1
10:39277739-39278910	H563	NA	HUSK	433	446	60.2	+	RAMOSA1	Name=MA1416.1_H563::10:39277739-39278910+	9.59e-07	0.00331	sequence=CAGAGAGAGAGAAG	0
10:39277739-39278910	H563	NA	HUSK	446	459	56.6	+	RAMOSA1	Name=MA1416.1_H563::10:39277739-39278910+	2.19e-06	0.00641	sequence=GCCAGAGAGAGGGA	0
10:39314096-39315106	H47	NA	HUSK	421	450	63.5	-	BPC5	Name=MA1403.1_H47::10:39314096-39315106-	4.44e-07	0.00164	sequence=AGAGAGAGAGAGAGATGGTCGAACACAGGC	1
10:39314096-39315106	H47	NA	HUSK	423	452	74.8	-	BPC5	Name=MA1403.1_H47::10:39314096-39315106-	3.28e-08	0.000172	sequence=AGAGAGAGAGAGAGAGATGGTCGAACACAG	1
10:39314096-39315106	H47	NA	HUSK	425	454	87.3	-	BPC5	Name=MA1403.1_H47::10:39314096-39315106-	1.84e-09	1.28e-05	sequence=GAAGAGAGAGAGAGAGAGATGGTCGAACAC	1
10:39314096-39315106	H47	NA	HUSK	426	449	62.7	-	BPC1	Name=MA1404.1_H47::10:39314096-39315106-	5.37e-07	0.0017	sequence=GAGAGAGAGAGAGATGGTCGAACA	1
10:39314096-39315106	H47	NA	HUSK	427	456	54.5	-	BPC5	Name=MA1403.1_H47::10:39314096-39315106-	3.53e-06	0.00842	sequence=AAGAAGAGAGAGAGAGAGAGATGGTCGAAC	1
10:39314096-39315106	H47	NA	HUSK	428	451	70.2	-	BPC1	Name=MA1404.1_H47::10:39314096-39315106-	9.5e-08	0.000395	sequence=GAGAGAGAGAGAGAGATGGTCGAA	1
10:39314096-39315106	H47	NA	HUSK	429	458	63.2	-	BPC5	Name=MA1403.1_H47::10:39314096-39315106-	4.72e-07	0.00172	sequence=TAAAGAAGAGAGAGAGAGAGAGATGGTCGA	1
10:39314096-39315106	H47	NA	HUSK	430	453	76.4	-	BPC1	Name=MA1404.1_H47::10:39314096-39315106-	2.27e-08	0.000114	sequence=AAGAGAGAGAGAGAGAGATGGTCG	1
10:39314096-39315106	H47	NA	HUSK	431	451	78.9	+	BPC6	Name=MA1402.1_H47::10:39314096-39315106+	1.27e-08	7.42e-05	sequence=GACCATCTCTCTCTCTCTCTC	1
10:39314096-39315106	H47	NA	HUSK	432	455	72.2	-	BPC1	Name=MA1404.1_H47::10:39314096-39315106-	5.95e-08	0.000267	sequence=AGAAGAGAGAGAGAGAGAGATGGT	1
10:39314096-39315106	H47	NA	HUSK	433	453	96.2	+	BPC6	Name=MA1402.1_H47::10:39314096-39315106+	2.38e-10	2.06e-06	sequence=CCATCTCTCTCTCTCTCTCTT	1
10:39314096-39315106	H47	NA	HUSK	434	447	66.6	-	RAMOSA1	Name=MA1416.1_H47::10:39314096-39315106-	2.16e-07	0.000924	sequence=GAGAGAGAGAGATG	0
10:39314096-39315106	H47	NA	HUSK	434	457	77.8	-	BPC1	Name=MA1404.1_H47::10:39314096-39315106-	1.64e-08	8.53e-05	sequence=AAAGAAGAGAGAGAGAGAGAGATG	1
10:39314096-39315106	H47	NA	HUSK	435	455	80.5	+	BPC6	Name=MA1402.1_H47::10:39314096-39315106+	8.97e-09	5.41e-05	sequence=ATCTCTCTCTCTCTCTCTTCT	1
10:39314096-39315106	H47	NA	HUSK	436	449	84.6	-	RAMOSA1	Name=MA1416.1_H47::10:39314096-39315106-	3.48e-09	2.53e-05	sequence=GAGAGAGAGAGAGA	0
10:39314096-39315106	H47	NA	HUSK	436	459	77	-	BPC1	Name=MA1404.1_H47::10:39314096-39315106-	2e-08	0.000102	sequence=ATAAAGAAGAGAGAGAGAGAGAGA	1
10:39314096-39315106	H47	NA	HUSK	437	457	76.9	+	BPC6	Name=MA1402.1_H47::10:39314096-39315106+	2.03e-08	0.000112	sequence=CTCTCTCTCTCTCTCTTCTTT	1
10:39314096-39315106	H47	NA	HUSK	438	451	84.6	-	RAMOSA1	Name=MA1416.1_H47::10:39314096-39315106-	3.48e-09	2.53e-05	sequence=GAGAGAGAGAGAGA	0
10:39314096-39315106	H47	NA	HUSK	438	461	61.9	-	BPC1	Name=MA1404.1_H47::10:39314096-39315106-	6.39e-07	0.00198	sequence=AGATAAAGAAGAGAGAGAGAGAGA	1
10:39314096-39315106	H47	NA	HUSK	439	459	56	+	BPC6	Name=MA1402.1_H47::10:39314096-39315106+	2.49e-06	0.00673	sequence=CTCTCTCTCTCTCTTCTTTAT	1
10:39314096-39315106	H47	NA	HUSK	440	453	77.2	-	RAMOSA1	Name=MA1416.1_H47::10:39314096-39315106-	1.92e-08	0.000118	sequence=AAGAGAGAGAGAGA	0
10:39314096-39315106	H47	NA	HUSK	442	455	62.7	-	RAMOSA1	Name=MA1416.1_H47::10:39314096-39315106-	5.3e-07	0.00204	sequence=AGAAGAGAGAGAGA	0
10:42751231-42752474	H824	NA	HUSK	457	470	58.1	+	RAMOSA1	Name=MA1416.1_H824::10:42751231-42752474+	1.53e-06	0.0047	sequence=GAGAGCGAGAGGGA	0
10:44460414-44461644	H1133	NA	HUSK	148	177	60.2	-	BPC5	Name=MA1403.1_H1133::10:44460414-44461644-	9.51e-07	0.00304	sequence=GGAAAAGGAGAGGTGGAGGAAGAGACTGAC	1
10:44460414-44461644	H1133	NA	HUSK	153	176	53.7	-	BPC1	Name=MA1404.1_H1133::10:44460414-44461644-	4.26e-06	0.00877	sequence=GAAAAGGAGAGGTGGAGGAAGAGA	1
10:44460414-44461644	H1133	NA	HUSK	155	178	63.3	-	BPC1	Name=MA1404.1_H1133::10:44460414-44461644-	4.64e-07	0.00151	sequence=GGGAAAAGGAGAGGTGGAGGAAGA	1
10:44460414-44461644	H1133	NA	HUSK	420	433	55.8	+	RAMOSA1	Name=MA1416.1_H1133::10:44460414-44461644+	2.61e-06	0.00745	sequence=GTGTGAGAGAGAGG	0
10:44460414-44461644	H1133	NA	HUSK	422	435	61.2	+	RAMOSA1	Name=MA1416.1_H1133::10:44460414-44461644+	7.62e-07	0.00275	sequence=GTGAGAGAGAGGGG	0
10:45325948-45327538	H1128	NA	HUSK	1	29	66.4	-	AT5G66940	Name=MA1267.1_H1128::10:45325948-45327538-	2.27e-07	0.00604	sequence=TTTTTGTTTTATTTTTCTTTTATAATTTC	1
10:45325948-45327538	H1128	NA	HUSK	7	27	64.6	+	AT5G02460	Name=MA1281.1_H1128::10:45325948-45327538+	3.47e-07	0.00945	sequence=ATAAAAGAAAAATAAAACAAA	1
10:45325948-45327538	H1128	NA	HUSK	10	36	96.8	-	AT1G69570	Name=MA1268.1_H1128::10:45325948-45327538-	2.07e-10	0.000217	sequence=TTTTCCCTTTTTGTTTTATTTTTCTTT	0
10:45325948-45327538	H1128	NA	HUSK	14	34	70	-	OBP3	Name=MA1274.1_H1128::10:45325948-45327538-	1e-07	0.0047	sequence=TTCCCTTTTTGTTTTATTTTT	1
10:45325948-45327538	H1128	NA	HUSK	16	36	84.9	+	COG1	Name=MA1279.1_H1128::10:45325948-45327538+	3.23e-09	0.00679	sequence=AAATAAAACAAAAAGGGAAAA	0
10:45325948-45327538	H1128	NA	HUSK	474	503	55.5	-	BPC5	Name=MA1403.1_H1128::10:45325948-45327538-	2.8e-06	0.00706	sequence=GGATAGGGGGAGAGGGAGCAGGACGTGGAG	1
10:53883680-53884214	H435	NA	HUSK	180	199	75.1	+	AT4G28140	Name=MA1232.1_H435::10:53883680-53884214+	3.06e-08	0.00133	sequence=GGCGGTGGCGTCGGGGAAGG	1
10:54573442-54574714	H744	V94	Both	635	658	53.7	+	BPC1	Name=MA1404.1_H744::10:54573442-54574714+	4.21e-06	0.0087	sequence=GAGAGAGTGGACAAGAAAGGAAGA	1
10:55814092-55815392	H726	NA	HUSK	773	786	54.2	-	RAMOSA1	Name=MA1416.1_H726::10:55814092-55815392-	3.76e-06	0.00993	sequence=AAAGGAGAGAGAAA	0
10:55828332-55829646	H257	NA	HUSK	801	821	54	+	BPC6	Name=MA1402.1_H257::10:55828332-55829646+	3.95e-06	0.00978	sequence=TCCTATTTCTCTCCCTCCTTT	1
10:55828332-55829646	H257	NA	HUSK	902	922	58.9	-	LEP	Name=MA1246.1_H257::10:55828332-55829646-	1.27e-06	0.00971	sequence=TCCCGCGCCGCAAACTCCGTC	1
10:55828332-55829646	H257	NA	HUSK	1199	1219	61.1	-	ERF2	Name=MA1262.1_H257::10:55828332-55829646-	7.7e-07	0.00745	sequence=CAGCTCCTTCCGCCGCCGCGC	1
10:55828332-55829646	H257	NA	HUSK	1200	1218	58.7	-	ERF104	Name=MA1239.1_H257::10:55828332-55829646-	1.34e-06	0.00995	sequence=AGCTCCTTCCGCCGCCGCG	1
10:55828332-55829646	H257	NA	HUSK	1200	1220	71.4	-	ERF10	Name=MA1240.1_H257::10:55828332-55829646-	7.15e-08	0.00171	sequence=CCAGCTCCTTCCGCCGCCGCG	0
10:55828332-55829646	H257	NA	HUSK	1201	1215	64.5	-	ERF15	Name=MA1231.1_H257::10:55828332-55829646-	3.51e-07	0.00603	sequence=TCCTTCCGCCGCCGC	1
10:55828332-55829646	H257	NA	HUSK	1201	1217	70.4	+	AT4G18450	Name=MA1228.1_H257::10:55828332-55829646+	9.19e-08	0.00209	sequence=GCGGCGGCGGAAGGAGC	1
10:60330892-60331844	NA	V359	V2-IST	59	79	75.1	-	OBP3	Name=MA1274.1_V359::10:60330892-60331844-	3.07e-08	0.00521	sequence=TTTTCTTTTCTTTTTTATTTC	1
10:61289382-61290742	H88	NA	HUSK	20	48	82.6	-	AT5G66940	Name=MA1267.1_H88::10:61289382-61290742-	5.52e-09	0.000552	sequence=TGTTTTTTTTCTTCTTCTTTTATATTTTT	1
10:61289382-61290742	H88	NA	HUSK	26	46	70.3	+	AT5G02460	Name=MA1281.1_H88::10:61289382-61290742+	9.28e-08	0.00496	sequence=ATAAAAGAAGAAGAAAAAAAA	1
10:64623108-64623757	H722	NA	HUSK	50	66	61.2	-	AT4G18450	Name=MA1228.1_H722::10:64623108-64623757-	7.48e-07	0.00812	sequence=CCGGCGGCGGAAACTGC	1
10:6626036-6627476	H490	NA	HUSK	728	748	63	+	ERF9	Name=MA1257.1_H490::10:6626036-6627476+	5.02e-07	0.00554	sequence=TACTGTCGGCTGCGGCGGCGG	1
10:6626036-6627476	H490	NA	HUSK	729	749	63.1	-	LEP	Name=MA1246.1_H490::10:6626036-6627476-	4.93e-07	0.00563	sequence=GCCGCCGCCGCAGCCGACAGT	1
10:6626036-6627476	H490	NA	HUSK	731	749	67.6	+	ESE3	Name=MA1236.1_H490::10:6626036-6627476+	1.75e-07	0.00408	sequence=TGTCGGCTGCGGCGGCGGC	1
10:6626036-6627476	H490	NA	HUSK	731	750	80	-	AT1G71450	Name=MA1233.1_H490::10:6626036-6627476-	9.98e-09	0.000619	sequence=CGCCGCCGCCGCAGCCGACA	1
10:6626036-6627476	H490	NA	HUSK	731	751	62.7	-	ERF2	Name=MA1262.1_H490::10:6626036-6627476-	5.4e-07	0.00607	sequence=CCGCCGCCGCCGCAGCCGACA	1
10:6626036-6627476	H490	NA	HUSK	731	751	80.9	+	RAP212	Name=MA1256.1_H490::10:6626036-6627476+	8.19e-09	0.000805	sequence=TGTCGGCTGCGGCGGCGGCGG	1
10:6626036-6627476	H490	NA	HUSK	731	751	95.3	+	ERF9	Name=MA1257.1_H490::10:6626036-6627476+	2.92e-10	4.1e-05	sequence=TGTCGGCTGCGGCGGCGGCGG	1
10:6626036-6627476	H490	NA	HUSK	732	750	79.8	+	ABR1	Name=MA1244.1_H490::10:6626036-6627476+	1.04e-08	0.00126	sequence=GTCGGCTGCGGCGGCGGCG	1
10:6626036-6627476	H490	NA	HUSK	732	751	75.6	+	AT4G28140	Name=MA1232.1_H490::10:6626036-6627476+	2.73e-08	0.00125	sequence=GTCGGCTGCGGCGGCGGCGG	1
10:6626036-6627476	H490	NA	HUSK	732	752	105	-	LEP	Name=MA1246.1_H490::10:6626036-6627476-	3.47e-11	8.83e-06	sequence=GCCGCCGCCGCCGCAGCCGAC	1
10:6626036-6627476	H490	NA	HUSK	734	748	60.7	-	ERF5	Name=MA1225.1_H490::10:6626036-6627476-	8.47e-07	0.00853	sequence=CCGCCGCCGCAGCCG	1
10:6626036-6627476	H490	NA	HUSK	734	748	86.3	+	AT5G67000	Name=MA1261.1_H490::10:6626036-6627476+	2.33e-09	0.00237	sequence=CGGCTGCGGCGGCGG	0
10:6626036-6627476	H490	NA	HUSK	734	752	89.5	+	ESE3	Name=MA1236.1_H490::10:6626036-6627476+	1.11e-09	0.000175	sequence=CGGCTGCGGCGGCGGCGGC	1
10:6626036-6627476	H490	NA	HUSK	734	753	84.3	-	AT1G71450	Name=MA1233.1_H490::10:6626036-6627476-	3.73e-09	0.000355	sequence=CGCCGCCGCCGCCGCAGCCG	1
10:6626036-6627476	H490	NA	HUSK	734	754	88.6	+	RAP212	Name=MA1256.1_H490::10:6626036-6627476+	1.38e-09	0.000229	sequence=CGGCTGCGGCGGCGGCGGCGA	1
10:6626036-6627476	H490	NA	HUSK	734	754	107	+	ERF9	Name=MA1257.1_H490::10:6626036-6627476+	2.11e-11	6.03e-06	sequence=CGGCTGCGGCGGCGGCGGCGA	1
10:6626036-6627476	H490	NA	HUSK	735	749	67.5	+	AT1G22810	Name=MA1255.1_H490::10:6626036-6627476+	1.78e-07	0.00699	sequence=GGCTGCGGCGGCGGC	1
10:6626036-6627476	H490	NA	HUSK	735	749	68.6	+	AT5G18450	Name=MA1226.1_H490::10:6626036-6627476+	1.39e-07	0.00691	sequence=GGCTGCGGCGGCGGC	1
10:6626036-6627476	H490	NA	HUSK	735	753	71.9	-	ERF104	Name=MA1239.1_H490::10:6626036-6627476-	6.42e-08	0.00146	sequence=CGCCGCCGCCGCCGCAGCC	1
10:6626036-6627476	H490	NA	HUSK	735	753	83.9	+	ABR1	Name=MA1244.1_H490::10:6626036-6627476+	4.03e-09	0.000879	sequence=GGCTGCGGCGGCGGCGGCG	1
10:6626036-6627476	H490	NA	HUSK	735	755	79.6	-	ERF10	Name=MA1240.1_H490::10:6626036-6627476-	1.1e-08	0.000483	sequence=GTCGCCGCCGCCGCCGCAGCC	0
10:6626036-6627476	H490	NA	HUSK	735	755	102	-	LEP	Name=MA1246.1_H490::10:6626036-6627476-	6.22e-11	1.23e-05	sequence=GTCGCCGCCGCCGCCGCAGCC	1
10:6626036-6627476	H490	NA	HUSK	736	750	81.6	+	ERF105	Name=MA1000.2_H490::10:6626036-6627476+	6.95e-09	0.000428	sequence=GCTGCGGCGGCGGCG	1
10:6626036-6627476	H490	NA	HUSK	736	752	63.9	+	AT4G18450	Name=MA1228.1_H490::10:6626036-6627476+	4.03e-07	0.00569	sequence=GCTGCGGCGGCGGCGGC	1
10:6626036-6627476	H490	NA	HUSK	737	751	73.5	+	AT1G28160	Name=MA1247.1_H490::10:6626036-6627476+	4.48e-08	0.00156	sequence=CTGCGGCGGCGGCGG	1
10:6626036-6627476	H490	NA	HUSK	737	751	76.5	-	ERF5	Name=MA1225.1_H490::10:6626036-6627476-	2.24e-08	0.00093	sequence=CCGCCGCCGCCGCAG	1
10:6626036-6627476	H490	NA	HUSK	737	751	79.5	-	PUCHI	Name=MA1252.1_H490::10:6626036-6627476-	1.12e-08	0.0008	sequence=CCGCCGCCGCCGCAG	1
10:6626036-6627476	H490	NA	HUSK	737	751	79.7	-	AT2G33710	Name=MA1245.1_H490::10:6626036-6627476-	1.08e-08	0.000718	sequence=CCGCCGCCGCCGCAG	1
10:6626036-6627476	H490	NA	HUSK	737	751	79.9	+	RAP26	Name=MA1221.1_H490::10:6626036-6627476+	1.01e-08	0.000734	sequence=CTGCGGCGGCGGCGG	1
10:6626036-6627476	H490	NA	HUSK	737	751	84.9	+	ESE1	Name=MA1264.1_H490::10:6626036-6627476+	3.24e-09	0.000228	sequence=CTGCGGCGGCGGCGG	1
10:6626036-6627476	H490	NA	HUSK	737	755	77.5	+	ESE3	Name=MA1236.1_H490::10:6626036-6627476+	1.78e-08	0.000961	sequence=CTGCGGCGGCGGCGGCGAC	1
10:6626036-6627476	H490	NA	HUSK	737	756	73.8	-	AT1G71450	Name=MA1233.1_H490::10:6626036-6627476-	4.2e-08	0.00142	sequence=CGTCGCCGCCGCCGCCGCAG	1
10:6626036-6627476	H490	NA	HUSK	737	757	70.1	+	RAP212	Name=MA1256.1_H490::10:6626036-6627476+	9.82e-08	0.0034	sequence=CTGCGGCGGCGGCGGCGACGA	1
10:6626036-6627476	H490	NA	HUSK	737	757	82.8	+	ERF9	Name=MA1257.1_H490::10:6626036-6627476+	5.26e-09	0.000337	sequence=CTGCGGCGGCGGCGGCGACGA	1
10:6626036-6627476	H490	NA	HUSK	737	757	93.8	-	ERF2	Name=MA1262.1_H490::10:6626036-6627476-	4.12e-10	4.08e-05	sequence=TCGTCGCCGCCGCCGCCGCAG	1
10:6626036-6627476	H490	NA	HUSK	738	756	96	-	ERF104	Name=MA1239.1_H490::10:6626036-6627476-	2.48e-10	2.4e-05	sequence=CGTCGCCGCCGCCGCCGCA	1
10:6626036-6627476	H490	NA	HUSK	738	758	75.6	-	LEP	Name=MA1246.1_H490::10:6626036-6627476-	2.78e-08	0.000924	sequence=GTCGTCGCCGCCGCCGCCGCA	1
10:6626036-6627476	H490	NA	HUSK	738	758	90.6	-	ERF10	Name=MA1240.1_H490::10:6626036-6627476-	8.67e-10	7.43e-05	sequence=GTCGTCGCCGCCGCCGCCGCA	0
10:6626036-6627476	H490	NA	HUSK	739	753	93.6	+	ERF105	Name=MA1000.2_H490::10:6626036-6627476+	4.38e-10	4.01e-05	sequence=GCGGCGGCGGCGGCG	1
10:6626036-6627476	H490	NA	HUSK	739	753	97	-	ERF15	Name=MA1231.1_H490::10:6626036-6627476-	1.98e-10	2.15e-05	sequence=CGCCGCCGCCGCCGC	1
10:6626036-6627476	H490	NA	HUSK	739	755	94.5	+	AT4G18450	Name=MA1228.1_H490::10:6626036-6627476+	3.56e-10	3.43e-05	sequence=GCGGCGGCGGCGGCGAC	1
10:6626036-6627476	H490	NA	HUSK	740	754	66.6	-	RAP211	Name=MA1266.1_H490::10:6626036-6627476-	2.18e-07	0.00563	sequence=TCGCCGCCGCCGCCG	1
10:6626036-6627476	H490	NA	HUSK	740	754	68.1	-	AT1G75490	Name=MA1250.1_H490::10:6626036-6627476-	1.54e-07	0.00626	sequence=TCGCCGCCGCCGCCG	1
10:6626036-6627476	H490	NA	HUSK	740	754	75.1	+	RAP26	Name=MA1221.1_H490::10:6626036-6627476+	3.11e-08	0.00142	sequence=CGGCGGCGGCGGCGA	1
10:6626036-6627476	H490	NA	HUSK	740	754	77.8	-	PUCHI	Name=MA1252.1_H490::10:6626036-6627476-	1.64e-08	0.000951	sequence=TCGCCGCCGCCGCCG	1
10:6626036-6627476	H490	NA	HUSK	740	754	79.1	+	AT1G28160	Name=MA1247.1_H490::10:6626036-6627476+	1.23e-08	0.000671	sequence=CGGCGGCGGCGGCGA	1
10:6626036-6627476	H490	NA	HUSK	740	754	79.1	-	AT2G33710	Name=MA1245.1_H490::10:6626036-6627476-	1.22e-08	0.000718	sequence=TCGCCGCCGCCGCCG	1
10:6626036-6627476	H490	NA	HUSK	740	754	83.5	-	ERF5	Name=MA1225.1_H490::10:6626036-6627476-	4.47e-09	0.000331	sequence=TCGCCGCCGCCGCCG	1
10:6626036-6627476	H490	NA	HUSK	740	754	85.7	+	ESE1	Name=MA1264.1_H490::10:6626036-6627476+	2.71e-09	0.000212	sequence=CGGCGGCGGCGGCGA	1
10:6626036-6627476	H490	NA	HUSK	740	758	64.4	+	ESE3	Name=MA1236.1_H490::10:6626036-6627476+	3.62e-07	0.00631	sequence=CGGCGGCGGCGGCGACGAC	1
10:6626036-6627476	H490	NA	HUSK	740	759	87.6	-	AT1G71450	Name=MA1233.1_H490::10:6626036-6627476-	1.73e-09	0.000195	sequence=CGTCGTCGCCGCCGCCGCCG	1
10:6626036-6627476	H490	NA	HUSK	740	760	68.1	+	ERF9	Name=MA1257.1_H490::10:6626036-6627476+	1.55e-07	0.00276	sequence=CGGCGGCGGCGGCGACGACGA	1
10:6626036-6627476	H490	NA	HUSK	740	760	93	-	ERF2	Name=MA1262.1_H490::10:6626036-6627476-	5.04e-10	4.63e-05	sequence=TCGTCGTCGCCGCCGCCGCCG	1
10:6626036-6627476	H490	NA	HUSK	741	751	65.5	-	AT3G57600	Name=MA1242.1_H490::10:6626036-6627476-	2.83e-07	0.00669	sequence=CCGCCGCCGCC	1
10:6626036-6627476	H490	NA	HUSK	741	755	66.5	+	AT1G22810	Name=MA1255.1_H490::10:6626036-6627476+	2.21e-07	0.00751	sequence=GGCGGCGGCGGCGAC	1
10:6626036-6627476	H490	NA	HUSK	741	759	93.7	-	ERF104	Name=MA1239.1_H490::10:6626036-6627476-	4.22e-10	3.28e-05	sequence=CGTCGTCGCCGCCGCCGCC	1
10:6626036-6627476	H490	NA	HUSK	741	760	78.1	+	AT4G28140	Name=MA1232.1_H490::10:6626036-6627476+	1.54e-08	0.000847	sequence=GGCGGCGGCGGCGACGACGA	1
10:6626036-6627476	H490	NA	HUSK	741	761	59.2	-	LEP	Name=MA1246.1_H490::10:6626036-6627476-	1.19e-06	0.00944	sequence=CTCGTCGTCGCCGCCGCCGCC	1
10:6626036-6627476	H490	NA	HUSK	741	761	85.4	-	ERF10	Name=MA1240.1_H490::10:6626036-6627476-	2.87e-09	0.000181	sequence=CTCGTCGTCGCCGCCGCCGCC	0
10:6626036-6627476	H490	NA	HUSK	742	756	73.9	+	ERF105	Name=MA1000.2_H490::10:6626036-6627476+	4.06e-08	0.0013	sequence=GCGGCGGCGGCGACG	1
10:6626036-6627476	H490	NA	HUSK	742	756	82.3	-	ERF15	Name=MA1231.1_H490::10:6626036-6627476-	5.85e-09	0.000379	sequence=CGTCGCCGCCGCCGC	1
10:6626036-6627476	H490	NA	HUSK	742	758	84.5	+	AT4G18450	Name=MA1228.1_H490::10:6626036-6627476+	3.57e-09	0.000177	sequence=GCGGCGGCGGCGACGAC	1
10:6626036-6627476	H490	NA	HUSK	743	757	64.2	-	RAP211	Name=MA1266.1_H490::10:6626036-6627476-	3.79e-07	0.00811	sequence=TCGTCGCCGCCGCCG	1
10:6626036-6627476	H490	NA	HUSK	743	757	67.8	+	RAP26	Name=MA1221.1_H490::10:6626036-6627476+	1.66e-07	0.00426	sequence=CGGCGGCGGCGACGA	1
10:6626036-6627476	H490	NA	HUSK	743	757	69.7	-	PUCHI	Name=MA1252.1_H490::10:6626036-6627476-	1.08e-07	0.00317	sequence=TCGTCGCCGCCGCCG	1
10:6626036-6627476	H490	NA	HUSK	743	757	70.2	+	ESE1	Name=MA1264.1_H490::10:6626036-6627476+	9.52e-08	0.002	sequence=CGGCGGCGGCGACGA	1
10:6626036-6627476	H490	NA	HUSK	743	757	70.7	-	AT2G33710	Name=MA1245.1_H490::10:6626036-6627476-	8.52e-08	0.00241	sequence=TCGTCGCCGCCGCCG	1
10:6626036-6627476	H490	NA	HUSK	743	757	72.1	+	AT1G28160	Name=MA1247.1_H490::10:6626036-6627476+	6.13e-08	0.00186	sequence=CGGCGGCGGCGACGA	1
10:6626036-6627476	H490	NA	HUSK	743	757	73.8	-	ERF5	Name=MA1225.1_H490::10:6626036-6627476-	4.12e-08	0.00133	sequence=TCGTCGCCGCCGCCG	1
10:6626036-6627476	H490	NA	HUSK	743	762	62	-	AT1G71450	Name=MA1233.1_H490::10:6626036-6627476-	6.3e-07	0.00731	sequence=GCTCGTCGTCGCCGCCGCCG	1
10:6626036-6627476	H490	NA	HUSK	743	763	67.2	-	ERF2	Name=MA1262.1_H490::10:6626036-6627476-	1.92e-07	0.00308	sequence=TGCTCGTCGTCGCCGCCGCCG	1
10:6626036-6627476	H490	NA	HUSK	744	762	67	-	ERF104	Name=MA1239.1_H490::10:6626036-6627476-	2e-07	0.003	sequence=GCTCGTCGTCGCCGCCGCC	1
10:6626036-6627476	H490	NA	HUSK	744	763	63.4	+	AT4G28140	Name=MA1232.1_H490::10:6626036-6627476+	4.52e-07	0.00793	sequence=GGCGGCGGCGACGACGAGCA	1
10:6626036-6627476	H490	NA	HUSK	744	764	62.9	-	ERF10	Name=MA1240.1_H490::10:6626036-6627476-	5.07e-07	0.00608	sequence=CTGCTCGTCGTCGCCGCCGCC	0
10:6626036-6627476	H490	NA	HUSK	745	759	70.8	-	ERF15	Name=MA1231.1_H490::10:6626036-6627476-	8.34e-08	0.0023	sequence=CGTCGTCGCCGCCGC	1
10:6626036-6627476	H490	NA	HUSK	745	761	67.3	+	AT4G18450	Name=MA1228.1_H490::10:6626036-6627476+	1.85e-07	0.00339	sequence=GCGGCGGCGACGACGAG	1
10:66513438-66514317	NA	V282	V2-IST	696	719	66.9	+	BPC1	Name=MA1404.1_V282::10:66513438-66514317+	2.05e-07	0.00126	sequence=GGGTGAGAGCAAGGGAGAGAGAAG	1
10:66513438-66514317	NA	V282	V2-IST	698	721	55	+	BPC1	Name=MA1404.1_V282::10:66513438-66514317+	3.15e-06	0.00957	sequence=GTGAGAGCAAGGGAGAGAGAAGAG	1
10:66513438-66514317	NA	V282	V2-IST	706	719	57.2	+	RAMOSA1	Name=MA1416.1_V282::10:66513438-66514317+	1.91e-06	0.00914	sequence=AAGGGAGAGAGAAG	0
10:66513438-66514317	NA	V282	V2-IST	727	745	60.6	-	ERF104	Name=MA1239.1_V282::10:66513438-66514317-	8.71e-07	0.005	sequence=CTCCTCCCCAGCCGTCGCT	1
10:66513438-66514317	NA	V282	V2-IST	814	828	62	+	ESE1	Name=MA1264.1_V282::10:66513438-66514317+	6.23e-07	0.00393	sequence=CCCTGGCGGCGGCGG	1
10:66513438-66514317	NA	V282	V2-IST	814	834	59.1	-	ERF2	Name=MA1262.1_V282::10:66513438-66514317-	1.22e-06	0.00644	sequence=ACCTAGCCGCCGCCGCCAGGG	1
10:66513438-66514317	NA	V282	V2-IST	815	833	62.4	-	ERF104	Name=MA1239.1_V282::10:66513438-66514317-	5.67e-07	0.00392	sequence=CCTAGCCGCCGCCGCCAGG	1
10:66513438-66514317	NA	V282	V2-IST	816	830	59.1	-	ERF15	Name=MA1231.1_V282::10:66513438-66514317-	1.24e-06	0.00779	sequence=AGCCGCCGCCGCCAG	1
10:66513438-66514317	NA	V282	V2-IST	816	830	65.8	+	ERF105	Name=MA1000.2_V282::10:66513438-66514317+	2.63e-07	0.0029	sequence=CTGGCGGCGGCGGCT	1
10:66513438-66514317	NA	V282	V2-IST	816	832	61.6	+	AT4G18450	Name=MA1228.1_V282::10:66513438-66514317+	6.83e-07	0.00445	sequence=CTGGCGGCGGCGGCTAG	1
10:66513438-66514317	NA	V282	V2-IST	817	831	61.7	-	AT1G75490	Name=MA1250.1_V282::10:66513438-66514317-	6.76e-07	0.00886	sequence=TAGCCGCCGCCGCCA	1
10:66513438-66514317	NA	V282	V2-IST	817	831	68.5	-	PUCHI	Name=MA1252.1_V282::10:66513438-66514317-	1.42e-07	0.00219	sequence=TAGCCGCCGCCGCCA	1
10:66513438-66514317	NA	V282	V2-IST	817	831	69	+	ESE1	Name=MA1264.1_V282::10:66513438-66514317+	1.24e-07	0.00153	sequence=TGGCGGCGGCGGCTA	1
10:66513438-66514317	NA	V282	V2-IST	817	831	70.9	-	ERF5	Name=MA1225.1_V282::10:66513438-66514317-	8.05e-08	0.00138	sequence=TAGCCGCCGCCGCCA	1
10:66513438-66514317	NA	V282	V2-IST	817	831	71.1	+	RAP26	Name=MA1221.1_V282::10:66513438-66514317+	7.78e-08	0.00163	sequence=TGGCGGCGGCGGCTA	1
10:66513438-66514317	NA	V282	V2-IST	817	831	71.8	+	AT1G28160	Name=MA1247.1_V282::10:66513438-66514317+	6.66e-08	0.00124	sequence=TGGCGGCGGCGGCTA	1
10:66513438-66514317	NA	V282	V2-IST	817	831	72.5	-	AT2G33710	Name=MA1245.1_V282::10:66513438-66514317-	5.57e-08	0.00115	sequence=TAGCCGCCGCCGCCA	1
10:66513438-66514317	NA	V282	V2-IST	817	837	65.9	-	ERF2	Name=MA1262.1_V282::10:66513438-66514317-	2.57e-07	0.00219	sequence=TTGACCTAGCCGCCGCCGCCA	1
10:66513438-66514317	NA	V282	V2-IST	818	828	65.5	-	AT3G57600	Name=MA1242.1_V282::10:66513438-66514317-	2.83e-07	0.00441	sequence=CCGCCGCCGCC	1
10:66513438-66514317	NA	V282	V2-IST	818	836	63.6	-	ERF104	Name=MA1239.1_V282::10:66513438-66514317-	4.35e-07	0.00334	sequence=TGACCTAGCCGCCGCCGCC	1
10:66513438-66514317	NA	V282	V2-IST	818	838	65.9	-	ERF10	Name=MA1240.1_V282::10:66513438-66514317-	2.57e-07	0.00272	sequence=ATTGACCTAGCCGCCGCCGCC	0
10:66513438-66514317	NA	V282	V2-IST	819	833	64.3	-	ERF15	Name=MA1231.1_V282::10:66513438-66514317-	3.68e-07	0.00361	sequence=CCTAGCCGCCGCCGC	1
10:66513438-66514317	NA	V282	V2-IST	819	835	64.7	+	AT4G18450	Name=MA1228.1_V282::10:66513438-66514317+	3.39e-07	0.00319	sequence=GCGGCGGCGGCTAGGTC	1
10:66513438-66514317	NA	V282	V2-IST	820	840	56.5	-	ERF2	Name=MA1262.1_V282::10:66513438-66514317-	2.25e-06	0.00838	sequence=CCATTGACCTAGCCGCCGCCG	1
10:68130756-68132106	H1273	NA	HUSK	228	241	74.3	+	At5g08330	Name=MA1287.1_H1273::10:68130756-68132106+	3.69e-08	0.00969	sequence=GGTGGGCCCCACTT	1
10:68130756-68132106	H1273	NA	HUSK	1025	1043	59.6	+	ERF104	Name=MA1239.1_H1273::10:68130756-68132106+	1.1e-06	0.00894	sequence=GCCCGGCGCCGCCGTCGTG	1
10:68130756-68132106	H1273	NA	HUSK	1026	1042	60.9	-	AT4G18450	Name=MA1228.1_H1273::10:68130756-68132106-	8.16e-07	0.00858	sequence=ACGACGGCGGCGCCGGG	1
10:68130756-68132106	H1273	NA	HUSK	1026	1046	59.4	+	LEP	Name=MA1246.1_H1273::10:68130756-68132106+	1.14e-06	0.00924	sequence=CCCGGCGCCGCCGTCGTGTTC	1
10:68130756-68132106	H1273	NA	HUSK	1027	1041	65.1	-	RAP26	Name=MA1221.1_H1273::10:68130756-68132106-	3.11e-07	0.00627	sequence=CGACGGCGGCGCCGG	1
10:68130756-68132106	H1273	NA	HUSK	1027	1041	66.6	+	PUCHI	Name=MA1252.1_H1273::10:68130756-68132106+	2.19e-07	0.00478	sequence=CCGGCGCCGCCGTCG	1
10:68130756-68132106	H1273	NA	HUSK	1027	1041	67.1	+	AT2G33710	Name=MA1245.1_H1273::10:68130756-68132106+	1.94e-07	0.00409	sequence=CCGGCGCCGCCGTCG	1
10:68130756-68132106	H1273	NA	HUSK	1027	1041	69.5	-	AT1G28160	Name=MA1247.1_H1273::10:68130756-68132106-	1.13e-07	0.00282	sequence=CGACGGCGGCGCCGG	1
10:68130756-68132106	H1273	NA	HUSK	1027	1041	72.8	+	ERF5	Name=MA1225.1_H1273::10:68130756-68132106+	5.25e-08	0.00162	sequence=CCGGCGCCGCCGTCG	1
10:68130756-68132106	H1273	NA	HUSK	1027	1041	74.3	-	ESE1	Name=MA1264.1_H1273::10:68130756-68132106-	3.69e-08	0.0011	sequence=CGACGGCGGCGCCGG	1
10:68130756-68132106	H1273	NA	HUSK	1027	1047	64.4	-	RAP212	Name=MA1256.1_H1273::10:68130756-68132106-	3.58e-07	0.00635	sequence=TGAACACGACGGCGGCGCCGG	1
10:68130756-68132106	H1273	NA	HUSK	1028	1042	66.4	-	ERF105	Name=MA1000.2_H1273::10:68130756-68132106-	2.28e-07	0.00452	sequence=ACGACGGCGGCGCCG	1
10:72569943-72570634	H210	V338	Both	408	437	69.8	-	TCP1	Name=MA1284.1_V338::10:72569943-72570634-	1.06e-07	0.00678	sequence=TGTGGGCCCCGTCTGTCATCTCTCTTCCCC	1
10:72569943-72570634	H210	V338	Both	554	566	68.9	+	At1g72010	Name=MA1288.1_V338::10:72569943-72570634+	1.28e-07	0.0079	sequence=ATGTGGGCCCCAT	1
10:72569943-72570634	H210	V338	Both	555	568	68.4	+	At5g08330	Name=MA1287.1_V338::10:72569943-72570634+	1.44e-07	0.00801	sequence=TGTGGGCCCCATGT	1
10:76547222-76550210	H659	NA	HUSK	895	914	75	-	AT4G28140	Name=MA1232.1_H659::10:76547222-76550210-	3.13e-08	0.00133	sequence=GGCGGTGGCGGTGACGGTCC	1
10:76547222-76550210	H659	NA	HUSK	895	915	63.7	+	ERF2	Name=MA1262.1_H659::10:76547222-76550210+	4.22e-07	0.00518	sequence=GGACCGTCACCGCCACCGCCA	1
10:76547222-76550210	H659	NA	HUSK	896	914	63.3	+	ERF104	Name=MA1239.1_H659::10:76547222-76550210+	4.62e-07	0.00534	sequence=GACCGTCACCGCCACCGCC	1
10:76547222-76550210	H659	NA	HUSK	896	915	78.3	+	AT1G71450	Name=MA1233.1_H659::10:76547222-76550210+	1.48e-08	0.000797	sequence=GACCGTCACCGCCACCGCCA	1
10:76547222-76550210	H659	NA	HUSK	897	913	59.9	-	AT4G18450	Name=MA1228.1_H659::10:76547222-76550210-	1.01e-06	0.00961	sequence=GCGGTGGCGGTGACGGT	1
10:76547222-76550210	H659	NA	HUSK	897	915	64.2	-	ESE3	Name=MA1236.1_H659::10:76547222-76550210-	3.76e-07	0.00637	sequence=TGGCGGTGGCGGTGACGGT	1
10:76547222-76550210	H659	NA	HUSK	897	917	58.7	+	LEP	Name=MA1246.1_H659::10:76547222-76550210+	1.35e-06	0.01	sequence=ACCGTCACCGCCACCGCCAAC	1
10:76547222-76550210	H659	NA	HUSK	898	912	61	+	ERF5	Name=MA1225.1_H659::10:76547222-76550210+	7.83e-07	0.00826	sequence=CCGTCACCGCCACCG	1
10:76547222-76550210	H659	NA	HUSK	898	918	60.4	+	ERF2	Name=MA1262.1_H659::10:76547222-76550210+	9.05e-07	0.00819	sequence=CCGTCACCGCCACCGCCAACG	1
10:76547222-76550210	H659	NA	HUSK	898	918	66.2	-	ERF9	Name=MA1257.1_H659::10:76547222-76550210-	2.39e-07	0.00335	sequence=CGTTGGCGGTGGCGGTGACGG	1
10:76547222-76550210	H659	NA	HUSK	899	917	60.8	+	ERF104	Name=MA1239.1_H659::10:76547222-76550210+	8.33e-07	0.00764	sequence=CGTCACCGCCACCGCCAAC	1
10:76547222-76550210	H659	NA	HUSK	899	918	69.8	+	AT1G71450	Name=MA1233.1_H659::10:76547222-76550210+	1.05e-07	0.00255	sequence=CGTCACCGCCACCGCCAACG	1
10:76547222-76550210	H659	NA	HUSK	900	914	78.1	-	AT1G22810	Name=MA1255.1_H659::10:76547222-76550210-	1.56e-08	0.00161	sequence=GGCGGTGGCGGTGAC	1
10:76547222-76550210	H659	NA	HUSK	901	915	67.9	+	ERF5	Name=MA1225.1_H659::10:76547222-76550210+	1.61e-07	0.00321	sequence=TCACCGCCACCGCCA	1
10:76547222-76550210	H659	NA	HUSK	901	915	78.1	+	AT1G75490	Name=MA1250.1_H659::10:76547222-76550210+	1.56e-08	0.00109	sequence=TCACCGCCACCGCCA	1
10:76547222-76550210	H659	NA	HUSK	901	915	82.4	+	AT1G44830	Name=MA1222.1_H659::10:76547222-76550210+	5.75e-09	0.00399	sequence=TCACCGCCACCGCCA	1
10:76547222-76550210	H659	NA	HUSK	904	914	70.3	+	AT3G57600	Name=MA1242.1_H659::10:76547222-76550210+	9.31e-08	0.00669	sequence=CCGCCACCGCC	1
10:76547222-76550210	H659	NA	HUSK	1079	1108	55	-	BPC5	Name=MA1403.1_H659::10:76547222-76550210-	3.14e-06	0.00774	sequence=AGAGAAAGAGAGAGAAAGGTGGCAGGCCTA	1
10:76547222-76550210	H659	NA	HUSK	1081	1110	53.6	-	BPC5	Name=MA1403.1_H659::10:76547222-76550210-	4.4e-06	0.01	sequence=AGAGAGAAAGAGAGAGAAAGGTGGCAGGCC	1
10:76547222-76550210	H659	NA	HUSK	1083	1112	68.7	-	BPC5	Name=MA1403.1_H659::10:76547222-76550210-	1.34e-07	0.000592	sequence=AGAGAGAGAAAGAGAGAGAAAGGTGGCAGG	1
10:76547222-76550210	H659	NA	HUSK	1084	1107	58.7	-	BPC1	Name=MA1404.1_H659::10:76547222-76550210-	1.33e-06	0.00359	sequence=GAGAAAGAGAGAGAAAGGTGGCAG	1
10:76547222-76550210	H659	NA	HUSK	1085	1114	85.2	-	BPC5	Name=MA1403.1_H659::10:76547222-76550210-	3.02e-09	2.06e-05	sequence=AGAGAGAGAGAAAGAGAGAGAAAGGTGGCA	1
10:76547222-76550210	H659	NA	HUSK	1086	1109	74.5	-	BPC1	Name=MA1404.1_H659::10:76547222-76550210-	3.53e-08	0.00017	sequence=GAGAGAAAGAGAGAGAAAGGTGGC	1
10:76547222-76550210	H659	NA	HUSK	1087	1107	73.4	+	BPC6	Name=MA1402.1_H659::10:76547222-76550210+	4.51e-08	0.000227	sequence=CCACCTTTCTCTCTCTTTCTC	1
10:76547222-76550210	H659	NA	HUSK	1087	1116	97	-	BPC5	Name=MA1403.1_H659::10:76547222-76550210-	2.01e-10	1.72e-06	sequence=AGAGAGAGAGAGAAAGAGAGAGAAAGGTGG	1
10:76547222-76550210	H659	NA	HUSK	1088	1111	92.4	-	BPC1	Name=MA1404.1_H659::10:76547222-76550210-	5.69e-10	4.13e-06	sequence=GAGAGAGAAAGAGAGAGAAAGGTG	1
10:76547222-76550210	H659	NA	HUSK	1089	1109	88.4	+	BPC6	Name=MA1402.1_H659::10:76547222-76550210+	1.43e-09	1.04e-05	sequence=ACCTTTCTCTCTCTTTCTCTC	1
10:76547222-76550210	H659	NA	HUSK	1089	1118	105	-	BPC5	Name=MA1403.1_H659::10:76547222-76550210-	3.4e-11	3.31e-07	sequence=TGAGAGAGAGAGAGAAAGAGAGAGAAAGGT	1
10:76547222-76550210	H659	NA	HUSK	1090	1113	110	-	BPC1	Name=MA1404.1_H659::10:76547222-76550210-	9.77e-12	9.65e-08	sequence=GAGAGAGAGAAAGAGAGAGAAAGG	1
10:76547222-76550210	H659	NA	HUSK	1091	1111	76	+	BPC6	Name=MA1402.1_H659::10:76547222-76550210+	2.5e-08	0.000134	sequence=CTTTCTCTCTCTTTCTCTCTC	1
10:76547222-76550210	H659	NA	HUSK	1091	1120	120	-	BPC5	Name=MA1403.1_H659::10:76547222-76550210-	9.85e-13	1.2e-08	sequence=AGTGAGAGAGAGAGAGAAAGAGAGAGAAAG	1
10:76547222-76550210	H659	NA	HUSK	1092	1105	66.4	-	RAMOSA1	Name=MA1416.1_H659::10:76547222-76550210-	2.29e-07	0.000973	sequence=GAAAGAGAGAGAAA	0
10:76547222-76550210	H659	NA	HUSK	1092	1115	123	-	BPC1	Name=MA1404.1_H659::10:76547222-76550210-	5.46e-13	6.84e-09	sequence=GAGAGAGAGAGAAAGAGAGAGAAA	1
10:76547222-76550210	H659	NA	HUSK	1093	1113	108	+	BPC6	Name=MA1402.1_H659::10:76547222-76550210+	1.44e-11	1.57e-07	sequence=TTCTCTCTCTTTCTCTCTCTC	1
10:76547222-76550210	H659	NA	HUSK	1093	1122	123	-	BPC5	Name=MA1403.1_H659::10:76547222-76550210-	4.75e-13	6.21e-09	sequence=ACAGTGAGAGAGAGAGAGAAAGAGAGAGAA	1
10:76547222-76550210	H659	NA	HUSK	1094	1107	67.1	-	RAMOSA1	Name=MA1416.1_H659::10:76547222-76550210-	1.94e-07	0.000849	sequence=GAGAAAGAGAGAGA	0
10:76547222-76550210	H659	NA	HUSK	1094	1117	134	-	BPC1	Name=MA1404.1_H659::10:76547222-76550210-	3.93e-14	6.23e-10	sequence=GAGAGAGAGAGAGAAAGAGAGAGA	1
10:76547222-76550210	H659	NA	HUSK	1095	1115	112	+	BPC6	Name=MA1402.1_H659::10:76547222-76550210+	6.34e-12	7.41e-08	sequence=CTCTCTCTTTCTCTCTCTCTC	1
10:76547222-76550210	H659	NA	HUSK	1095	1124	105	-	BPC5	Name=MA1403.1_H659::10:76547222-76550210-	3.13e-11	3.07e-07	sequence=ACACAGTGAGAGAGAGAGAGAAAGAGAGAG	1
10:76547222-76550210	H659	NA	HUSK	1096	1119	117	-	BPC1	Name=MA1404.1_H659::10:76547222-76550210-	2.01e-12	2.28e-08	sequence=GTGAGAGAGAGAGAGAAAGAGAGA	1
10:76547222-76550210	H659	NA	HUSK	1097	1117	118	+	BPC6	Name=MA1402.1_H659::10:76547222-76550210+	1.47e-12	1.93e-08	sequence=CTCTCTTTCTCTCTCTCTCTC	1
10:76547222-76550210	H659	NA	HUSK	1097	1126	94.1	-	BPC5	Name=MA1403.1_H659::10:76547222-76550210-	3.9e-10	3.21e-06	sequence=ACACACAGTGAGAGAGAGAGAGAAAGAGAG	1
10:76547222-76550210	H659	NA	HUSK	1098	1121	105	-	BPC1	Name=MA1404.1_H659::10:76547222-76550210-	3.28e-11	3.01e-07	sequence=CAGTGAGAGAGAGAGAGAAAGAGA	1
10:76547222-76550210	H659	NA	HUSK	1099	1119	100	+	BPC6	Name=MA1402.1_H659::10:76547222-76550210+	9.45e-11	8.85e-07	sequence=CTCTTTCTCTCTCTCTCTCAC	1
10:76547222-76550210	H659	NA	HUSK	1099	1128	87.9	-	BPC5	Name=MA1403.1_H659::10:76547222-76550210-	1.63e-09	1.15e-05	sequence=AAACACACAGTGAGAGAGAGAGAGAAAGAG	1
10:76547222-76550210	H659	NA	HUSK	1100	1113	55.4	-	RAMOSA1	Name=MA1416.1_H659::10:76547222-76550210-	2.88e-06	0.008	sequence=GAGAGAGAGAAAGA	0
10:76547222-76550210	H659	NA	HUSK	1100	1123	70.3	-	BPC1	Name=MA1404.1_H659::10:76547222-76550210-	9.24e-08	0.000386	sequence=CACAGTGAGAGAGAGAGAGAAAGA	1
10:76547222-76550210	H659	NA	HUSK	1101	1121	79.5	+	BPC6	Name=MA1402.1_H659::10:76547222-76550210+	1.12e-08	6.63e-05	sequence=CTTTCTCTCTCTCTCTCACTG	1
10:76547222-76550210	H659	NA	HUSK	1101	1130	74.4	-	BPC5	Name=MA1403.1_H659::10:76547222-76550210-	3.65e-08	0.000188	sequence=ATAAACACACAGTGAGAGAGAGAGAGAAAG	1
10:76547222-76550210	H659	NA	HUSK	1102	1115	76.3	-	RAMOSA1	Name=MA1416.1_H659::10:76547222-76550210-	2.34e-08	0.00014	sequence=GAGAGAGAGAGAAA	0
10:76547222-76550210	H659	NA	HUSK	1102	1125	76.1	-	BPC1	Name=MA1404.1_H659::10:76547222-76550210-	2.43e-08	0.000121	sequence=CACACAGTGAGAGAGAGAGAGAAA	1
10:76547222-76550210	H659	NA	HUSK	1103	1123	59.4	+	BPC6	Name=MA1402.1_H659::10:76547222-76550210+	1.14e-06	0.00354	sequence=TTCTCTCTCTCTCTCACTGTG	1
10:76547222-76550210	H659	NA	HUSK	1103	1132	82.4	-	BPC5	Name=MA1403.1_H659::10:76547222-76550210-	5.74e-09	3.62e-05	sequence=AAATAAACACACAGTGAGAGAGAGAGAGAA	1
10:76547222-76550210	H659	NA	HUSK	1104	1117	84.6	-	RAMOSA1	Name=MA1416.1_H659::10:76547222-76550210-	3.48e-09	2.53e-05	sequence=GAGAGAGAGAGAGA	0
10:76547222-76550210	H659	NA	HUSK	1104	1127	76.5	-	BPC1	Name=MA1404.1_H659::10:76547222-76550210-	2.25e-08	0.000113	sequence=AACACACAGTGAGAGAGAGAGAGA	1
10:76547222-76550210	H659	NA	HUSK	1105	1134	69.8	-	BPC5	Name=MA1403.1_H659::10:76547222-76550210-	1.05e-07	0.00048	sequence=AAAAATAAACACACAGTGAGAGAGAGAGAG	1
10:76547222-76550210	H659	NA	HUSK	1106	1119	73.3	-	RAMOSA1	Name=MA1416.1_H659::10:76547222-76550210-	4.69e-08	0.000249	sequence=GTGAGAGAGAGAGA	0
10:76547222-76550210	H659	NA	HUSK	1108	1121	60.6	-	RAMOSA1	Name=MA1416.1_H659::10:76547222-76550210-	8.64e-07	0.00304	sequence=CAGTGAGAGAGAGA	0
10:76547222-76550210	H659	NA	HUSK	1440	1469	60	+	BPC5	Name=MA1403.1_H659::10:76547222-76550210+	1.01e-06	0.00318	sequence=TCGTTTTGGGAGAGAGAGAGAGAGGGTGCA	1
10:76547222-76550210	H659	NA	HUSK	1443	1463	68.2	-	BPC6	Name=MA1402.1_H659::10:76547222-76550210-	1.5e-07	0.00065	sequence=CTCTCTCTCTCTCTCCCAAAA	1
10:76547222-76550210	H659	NA	HUSK	1443	1466	67.3	+	BPC1	Name=MA1404.1_H659::10:76547222-76550210+	1.87e-07	0.000716	sequence=TTTTGGGAGAGAGAGAGAGAGGGT	1
10:76547222-76550210	H659	NA	HUSK	1445	1458	56.4	+	RAMOSA1	Name=MA1416.1_H659::10:76547222-76550210+	2.3e-06	0.00669	sequence=TTGGGAGAGAGAGA	0
10:76547222-76550210	H659	NA	HUSK	1445	1465	84.3	-	BPC6	Name=MA1402.1_H659::10:76547222-76550210-	3.67e-09	2.45e-05	sequence=CCCTCTCTCTCTCTCTCCCAA	1
10:76547222-76550210	H659	NA	HUSK	1445	1468	73.7	+	BPC1	Name=MA1404.1_H659::10:76547222-76550210+	4.28e-08	0.0002	sequence=TTGGGAGAGAGAGAGAGAGGGTGC	1
10:76547222-76550210	H659	NA	HUSK	1447	1460	80.3	+	RAMOSA1	Name=MA1416.1_H659::10:76547222-76550210+	9.2e-09	6.1e-05	sequence=GGGAGAGAGAGAGA	0
10:76547222-76550210	H659	NA	HUSK	1447	1467	87.3	-	BPC6	Name=MA1402.1_H659::10:76547222-76550210-	1.87e-09	1.33e-05	sequence=CACCCTCTCTCTCTCTCTCCC	1
10:76547222-76550210	H659	NA	HUSK	1447	1470	71.5	+	BPC1	Name=MA1404.1_H659::10:76547222-76550210+	7.09e-08	0.000308	sequence=GGGAGAGAGAGAGAGAGGGTGCAT	1
10:76547222-76550210	H659	NA	HUSK	1448	1477	56.6	+	BPC5	Name=MA1403.1_H659::10:76547222-76550210+	2.2e-06	0.00581	sequence=GGAGAGAGAGAGAGAGGGTGCATCGTCTAG	1
10:76547222-76550210	H659	NA	HUSK	1449	1462	84.6	+	RAMOSA1	Name=MA1416.1_H659::10:76547222-76550210+	3.48e-09	2.53e-05	sequence=GAGAGAGAGAGAGA	0
10:76547222-76550210	H659	NA	HUSK	1449	1469	64.9	-	BPC6	Name=MA1402.1_H659::10:76547222-76550210-	3.26e-07	0.00126	sequence=TGCACCCTCTCTCTCTCTCTC	1
10:76547222-76550210	H659	NA	HUSK	1449	1472	70.5	+	BPC1	Name=MA1404.1_H659::10:76547222-76550210+	8.8e-08	0.000372	sequence=GAGAGAGAGAGAGAGGGTGCATCG	1
10:76547222-76550210	H659	NA	HUSK	1451	1464	82	+	RAMOSA1	Name=MA1416.1_H659::10:76547222-76550210+	6.34e-09	4.34e-05	sequence=GAGAGAGAGAGAGG	0
10:76547222-76550210	H659	NA	HUSK	1451	1471	57.7	-	BPC6	Name=MA1402.1_H659::10:76547222-76550210-	1.69e-06	0.00495	sequence=GATGCACCCTCTCTCTCTCTC	1
10:76547222-76550210	H659	NA	HUSK	1453	1466	65.8	+	RAMOSA1	Name=MA1416.1_H659::10:76547222-76550210+	2.6e-07	0.00109	sequence=GAGAGAGAGAGGGT	0
10:76547222-76550210	H659	NA	HUSK	2923	2946	61.8	-	BPC1	Name=MA1404.1_H659::10:76547222-76550210-	6.59e-07	0.00203	sequence=AAGAGAGAGAGAAAAAAAAGGGCC	1
10:76547222-76550210	H659	NA	HUSK	2924	2944	61.1	+	BPC6	Name=MA1402.1_H659::10:76547222-76550210+	7.82e-07	0.00258	sequence=GCCCTTTTTTTTCTCTCTCTC	1
10:76547222-76550210	H659	NA	HUSK	2925	2948	55.5	-	BPC1	Name=MA1404.1_H659::10:76547222-76550210-	2.79e-06	0.0064	sequence=ACAAGAGAGAGAGAAAAAAAAGGG	1
10:76547222-76550210	H659	NA	HUSK	2926	2946	69.2	+	BPC6	Name=MA1402.1_H659::10:76547222-76550210+	1.2e-07	0.000541	sequence=CCTTTTTTTTCTCTCTCTCTT	1
10:76547222-76550210	H659	NA	HUSK	2928	2948	59.9	+	BPC6	Name=MA1402.1_H659::10:76547222-76550210+	1.02e-06	0.00322	sequence=TTTTTTTTCTCTCTCTCTTGT	1
10:76547222-76550210	H659	NA	HUSK	2933	2946	67.9	-	RAMOSA1	Name=MA1416.1_H659::10:76547222-76550210-	1.6e-07	0.00072	sequence=AAGAGAGAGAGAAA	0
10:76547222-76550210	H659	NA	HUSK	2935	2948	58.5	-	RAMOSA1	Name=MA1416.1_H659::10:76547222-76550210-	1.42e-06	0.00442	sequence=ACAAGAGAGAGAGA	0
10:76618082-76620244	H16	NA	HUSK	273	292	61.9	-	AT1G71450	Name=MA1233.1_H16::10:76618082-76620244-	6.37e-07	0.00731	sequence=CGTCTCCGTCTCCGTCGCCG	1
10:76618082-76620244	H16	NA	HUSK	1083	1103	68.9	+	ERF9	Name=MA1257.1_H16::10:76618082-76620244+	1.28e-07	0.00252	sequence=CGGCGCTGCGGACGGCGGCGG	1
10:76618082-76620244	H16	NA	HUSK	1084	1104	67.1	-	LEP	Name=MA1246.1_H16::10:76618082-76620244-	1.95e-07	0.0033	sequence=ACCGCCGCCGTCCGCAGCGCC	1
10:76618082-76620244	H16	NA	HUSK	1086	1106	65.7	+	ERF9	Name=MA1257.1_H16::10:76618082-76620244+	2.68e-07	0.00365	sequence=CGCTGCGGACGGCGGCGGTGG	1
10:76618082-76620244	H16	NA	HUSK	1086	1106	68.2	+	RAP212	Name=MA1256.1_H16::10:76618082-76620244+	1.5e-07	0.00424	sequence=CGCTGCGGACGGCGGCGGTGG	1
10:76618082-76620244	H16	NA	HUSK	1089	1107	61.9	+	ESE3	Name=MA1236.1_H16::10:76618082-76620244+	6.5e-07	0.00873	sequence=TGCGGACGGCGGCGGTGGT	1
10:76618082-76620244	H16	NA	HUSK	1092	1106	62.3	-	AT2G33710	Name=MA1245.1_H16::10:76618082-76620244-	5.89e-07	0.00832	sequence=CCACCGCCGCCGTCC	1
10:76618082-76620244	H16	NA	HUSK	1092	1106	63.9	+	RAP26	Name=MA1221.1_H16::10:76618082-76620244+	4.06e-07	0.00717	sequence=GGACGGCGGCGGTGG	1
10:76618082-76620244	H16	NA	HUSK	1092	1106	66.5	+	AT1G28160	Name=MA1247.1_H16::10:76618082-76620244+	2.23e-07	0.00444	sequence=GGACGGCGGCGGTGG	1
10:76618082-76620244	H16	NA	HUSK	1092	1106	67.1	-	ERF5	Name=MA1225.1_H16::10:76618082-76620244-	1.94e-07	0.00356	sequence=CCACCGCCGCCGTCC	1
10:76618082-76620244	H16	NA	HUSK	1092	1106	68.3	-	RAP211	Name=MA1266.1_H16::10:76618082-76620244-	1.46e-07	0.00441	sequence=CCACCGCCGCCGTCC	1
10:76618082-76620244	H16	NA	HUSK	1092	1106	69.4	+	ESE1	Name=MA1264.1_H16::10:76618082-76620244+	1.14e-07	0.00233	sequence=GGACGGCGGCGGTGG	1
10:76618082-76620244	H16	NA	HUSK	1092	1106	70.5	-	PUCHI	Name=MA1252.1_H16::10:76618082-76620244-	8.94e-08	0.00284	sequence=CCACCGCCGCCGTCC	1
10:76618082-76620244	H16	NA	HUSK	1092	1112	61	-	ERF2	Name=MA1262.1_H16::10:76618082-76620244-	7.97e-07	0.00766	sequence=TTGGTACCACCGCCGCCGTCC	1
10:76618082-76620244	H16	NA	HUSK	1093	1107	67.4	+	AT5G18450	Name=MA1226.1_H16::10:76618082-76620244+	1.8e-07	0.00792	sequence=GACGGCGGCGGTGGT	1
10:76618082-76620244	H16	NA	HUSK	1093	1107	72.8	+	AT1G22810	Name=MA1255.1_H16::10:76618082-76620244+	5.24e-08	0.00294	sequence=GACGGCGGCGGTGGT	1
10:76618082-76620244	H16	NA	HUSK	1093	1111	66.6	-	ERF104	Name=MA1239.1_H16::10:76618082-76620244-	2.16e-07	0.00312	sequence=TGGTACCACCGCCGCCGTC	1
10:76618082-76620244	H16	NA	HUSK	1093	1112	62.8	+	AT4G28140	Name=MA1232.1_H16::10:76618082-76620244+	5.19e-07	0.00874	sequence=GACGGCGGCGGTGGTACCAA	1
10:76618082-76620244	H16	NA	HUSK	1093	1113	65.7	-	ERF10	Name=MA1240.1_H16::10:76618082-76620244-	2.71e-07	0.00429	sequence=GTTGGTACCACCGCCGCCGTC	0
10:76618082-76620244	H16	NA	HUSK	1094	1108	70.2	-	ERF15	Name=MA1231.1_H16::10:76618082-76620244-	9.51e-08	0.00255	sequence=TACCACCGCCGCCGT	1
10:76618082-76620244	H16	NA	HUSK	1094	1110	67.1	+	AT4G18450	Name=MA1228.1_H16::10:76618082-76620244+	1.95e-07	0.00351	sequence=ACGGCGGCGGTGGTACC	1
10:76618082-76620244	H16	NA	HUSK	1705	1724	60	-	AT1G71450	Name=MA1233.1_H16::10:76618082-76620244-	1e-06	0.00932	sequence=GCCCGACGCCACCACCACCA	1
10:76618082-76620244	H16	NA	HUSK	1831	1854	53.6	-	BPC1	Name=MA1404.1_H16::10:76618082-76620244-	4.4e-06	0.00896	sequence=AATGCAGGGCGAGGGAGAGGGATA	1
10:76625992-76627300	H867	NA	HUSK	195	224	55.7	-	BPC5	Name=MA1403.1_H867::10:76625992-76627300-	2.67e-06	0.00681	sequence=AGAGAGAGAGAGCAATACCGATACCGAGCA	1
10:76625992-76627300	H867	NA	HUSK	197	226	68.1	-	BPC5	Name=MA1403.1_H867::10:76625992-76627300-	1.54e-07	0.000675	sequence=AGAGAGAGAGAGAGCAATACCGATACCGAG	1
10:76625992-76627300	H867	NA	HUSK	199	228	77.6	-	BPC5	Name=MA1403.1_H867::10:76625992-76627300-	1.72e-08	9.8e-05	sequence=GGAGAGAGAGAGAGAGCAATACCGATACCG	1
10:76625992-76627300	H867	NA	HUSK	201	230	63.9	-	BPC5	Name=MA1403.1_H867::10:76625992-76627300-	4.06e-07	0.00152	sequence=AGGGAGAGAGAGAGAGAGCAATACCGATAC	1
10:76625992-76627300	H867	NA	HUSK	203	232	60.7	-	BPC5	Name=MA1403.1_H867::10:76625992-76627300-	8.54e-07	0.00278	sequence=GCAGGGAGAGAGAGAGAGAGCAATACCGAT	1
10:76625992-76627300	H867	NA	HUSK	204	227	57.9	-	BPC1	Name=MA1404.1_H867::10:76625992-76627300-	1.62e-06	0.00418	sequence=GAGAGAGAGAGAGAGCAATACCGA	1
10:76625992-76627300	H867	NA	HUSK	205	225	55.5	+	BPC6	Name=MA1402.1_H867::10:76625992-76627300+	2.84e-06	0.00747	sequence=CGGTATTGCTCTCTCTCTCTC	1
10:76625992-76627300	H867	NA	HUSK	206	229	54.2	-	BPC1	Name=MA1404.1_H867::10:76625992-76627300-	3.81e-06	0.00806	sequence=GGGAGAGAGAGAGAGAGCAATACC	1
10:76625992-76627300	H867	NA	HUSK	207	227	78.3	+	BPC6	Name=MA1402.1_H867::10:76625992-76627300+	1.46e-08	8.35e-05	sequence=GTATTGCTCTCTCTCTCTCTC	1
10:76625992-76627300	H867	NA	HUSK	208	231	83.3	-	BPC1	Name=MA1404.1_H867::10:76625992-76627300-	4.66e-09	2.75e-05	sequence=CAGGGAGAGAGAGAGAGAGCAATA	1
10:76625992-76627300	H867	NA	HUSK	209	229	74.6	+	BPC6	Name=MA1402.1_H867::10:76625992-76627300+	3.44e-08	0.000179	sequence=ATTGCTCTCTCTCTCTCTCCC	1
10:76625992-76627300	H867	NA	HUSK	210	223	63	-	RAMOSA1	Name=MA1416.1_H867::10:76625992-76627300-	4.96e-07	0.00192	sequence=GAGAGAGAGAGCAA	0
10:76625992-76627300	H867	NA	HUSK	210	233	73.9	-	BPC1	Name=MA1404.1_H867::10:76625992-76627300-	4.04e-08	0.000191	sequence=CGCAGGGAGAGAGAGAGAGAGCAA	1
10:76625992-76627300	H867	NA	HUSK	211	231	61.7	+	BPC6	Name=MA1402.1_H867::10:76625992-76627300+	6.81e-07	0.00231	sequence=TGCTCTCTCTCTCTCTCCCTG	1
10:76625992-76627300	H867	NA	HUSK	212	225	73.6	-	RAMOSA1	Name=MA1416.1_H867::10:76625992-76627300-	4.34e-08	0.000233	sequence=GAGAGAGAGAGAGC	0
10:76625992-76627300	H867	NA	HUSK	212	235	61.5	-	BPC1	Name=MA1404.1_H867::10:76625992-76627300-	7.06e-07	0.00215	sequence=CTCGCAGGGAGAGAGAGAGAGAGC	1
10:76625992-76627300	H867	NA	HUSK	214	227	84.6	-	RAMOSA1	Name=MA1416.1_H867::10:76625992-76627300-	3.48e-09	2.53e-05	sequence=GAGAGAGAGAGAGA	0
10:76625992-76627300	H867	NA	HUSK	216	229	80.3	-	RAMOSA1	Name=MA1416.1_H867::10:76625992-76627300-	9.2e-09	6.1e-05	sequence=GGGAGAGAGAGAGA	0
10:76625992-76627300	H867	NA	HUSK	218	231	66.9	-	RAMOSA1	Name=MA1416.1_H867::10:76625992-76627300-	2.03e-07	0.000888	sequence=CAGGGAGAGAGAGA	0
10:76625992-76627300	H867	NA	HUSK	914	937	63.9	-	BPC1	Name=MA1404.1_H867::10:76625992-76627300-	4.04e-07	0.00136	sequence=GGGAGAGAGAGAGGAGGGGGGCGT	1
10:76625992-76627300	H867	NA	HUSK	915	944	65.8	-	BPC5	Name=MA1403.1_H867::10:76625992-76627300-	2.61e-07	0.00105	sequence=AGAGCAAGGGAGAGAGAGAGGAGGGGGGCG	1
10:76625992-76627300	H867	NA	HUSK	916	939	63.6	-	BPC1	Name=MA1404.1_H867::10:76625992-76627300-	4.33e-07	0.00144	sequence=AAGGGAGAGAGAGAGGAGGGGGGC	1
10:76625992-76627300	H867	NA	HUSK	917	937	60.9	+	BPC6	Name=MA1402.1_H867::10:76625992-76627300+	8.02e-07	0.00263	sequence=CCCCCCTCCTCTCTCTCTCCC	1
10:76625992-76627300	H867	NA	HUSK	917	946	59.7	-	BPC5	Name=MA1403.1_H867::10:76625992-76627300-	1.06e-06	0.00331	sequence=AGAGAGCAAGGGAGAGAGAGAGGAGGGGGG	1
10:76625992-76627300	H867	NA	HUSK	918	941	56	-	BPC1	Name=MA1404.1_H867::10:76625992-76627300-	2.52e-06	0.00593	sequence=GCAAGGGAGAGAGAGAGGAGGGGG	1
10:76625992-76627300	H867	NA	HUSK	919	939	66.2	+	BPC6	Name=MA1402.1_H867::10:76625992-76627300+	2.39e-07	0.000968	sequence=CCCCTCCTCTCTCTCTCCCTT	1
10:76625992-76627300	H867	NA	HUSK	919	948	61.1	-	BPC5	Name=MA1403.1_H867::10:76625992-76627300-	7.76e-07	0.00259	sequence=GCAGAGAGCAAGGGAGAGAGAGAGGAGGGG	1
10:76625992-76627300	H867	NA	HUSK	920	943	58.5	-	BPC1	Name=MA1404.1_H867::10:76625992-76627300-	1.4e-06	0.00372	sequence=GAGCAAGGGAGAGAGAGAGGAGGG	1
10:76625992-76627300	H867	NA	HUSK	921	941	58.4	+	BPC6	Name=MA1402.1_H867::10:76625992-76627300+	1.45e-06	0.00436	sequence=CCTCCTCTCTCTCTCCCTTGC	1
10:76625992-76627300	H867	NA	HUSK	922	935	63.5	-	RAMOSA1	Name=MA1416.1_H867::10:76625992-76627300-	4.49e-07	0.00177	sequence=GAGAGAGAGAGGAG	0
10:76625992-76627300	H867	NA	HUSK	922	945	54.6	-	BPC1	Name=MA1404.1_H867::10:76625992-76627300-	3.44e-06	0.00746	sequence=GAGAGCAAGGGAGAGAGAGAGGAG	1
10:76625992-76627300	H867	NA	HUSK	923	943	54.3	+	BPC6	Name=MA1402.1_H867::10:76625992-76627300+	3.7e-06	0.00932	sequence=TCCTCTCTCTCTCCCTTGCTC	1
10:76625992-76627300	H867	NA	HUSK	923	952	53.7	-	BPC5	Name=MA1403.1_H867::10:76625992-76627300-	4.21e-06	0.00972	sequence=GAGAGCAGAGAGCAAGGGAGAGAGAGAGGA	1
10:76625992-76627300	H867	NA	HUSK	924	937	74.4	-	RAMOSA1	Name=MA1416.1_H867::10:76625992-76627300-	3.63e-08	0.000202	sequence=GGGAGAGAGAGAGG	0
10:76625992-76627300	H867	NA	HUSK	924	947	72.1	-	BPC1	Name=MA1404.1_H867::10:76625992-76627300-	6.12e-08	0.000272	sequence=CAGAGAGCAAGGGAGAGAGAGAGG	1
10:76625992-76627300	H867	NA	HUSK	925	945	55.6	+	BPC6	Name=MA1402.1_H867::10:76625992-76627300+	2.75e-06	0.0073	sequence=CTCTCTCTCTCCCTTGCTCTC	1
10:76625992-76627300	H867	NA	HUSK	926	939	69.4	-	RAMOSA1	Name=MA1416.1_H867::10:76625992-76627300-	1.15e-07	0.00054	sequence=AAGGGAGAGAGAGA	0
10:76625992-76627300	H867	NA	HUSK	926	949	73.9	-	BPC1	Name=MA1404.1_H867::10:76625992-76627300-	4.1e-08	0.000194	sequence=AGCAGAGAGCAAGGGAGAGAGAGA	1
10:76625992-76627300	H867	NA	HUSK	928	951	56.7	-	BPC1	Name=MA1404.1_H867::10:76625992-76627300-	2.11e-06	0.00515	sequence=AGAGCAGAGAGCAAGGGAGAGAGA	1
10:76625992-76627300	H867	NA	HUSK	1142	1161	67.1	-	AT1G71450	Name=MA1233.1_H867::10:76625992-76627300-	1.96e-07	0.00374	sequence=CTCCGCCGACGCCGACGCCT	1
10:76625992-76627300	H867	NA	HUSK	1142	1162	71.5	+	ERF9	Name=MA1257.1_H867::10:76625992-76627300+	7.03e-08	0.00174	sequence=AGGCGTCGGCGTCGGCGGAGG	1
10:76625992-76627300	H867	NA	HUSK	1143	1163	73.3	-	LEP	Name=MA1246.1_H867::10:76625992-76627300-	4.62e-08	0.00127	sequence=TCCTCCGCCGACGCCGACGCC	1
10:76625992-76627300	H867	NA	HUSK	1145	1163	70.4	+	ESE3	Name=MA1236.1_H867::10:76625992-76627300+	9.19e-08	0.00284	sequence=CGTCGGCGTCGGCGGAGGA	1
10:76625992-76627300	H867	NA	HUSK	1145	1164	75.2	-	AT1G71450	Name=MA1233.1_H867::10:76625992-76627300-	3.03e-08	0.00117	sequence=CTCCTCCGCCGACGCCGACG	1
10:76625992-76627300	H867	NA	HUSK	1145	1165	64.5	+	ERF9	Name=MA1257.1_H867::10:76625992-76627300+	3.56e-07	0.00452	sequence=CGTCGGCGTCGGCGGAGGAGC	1
10:76625992-76627300	H867	NA	HUSK	1146	1166	59	-	LEP	Name=MA1246.1_H867::10:76625992-76627300-	1.24e-06	0.00965	sequence=AGCTCCTCCGCCGACGCCGAC	1
10:76625992-76627300	H867	NA	HUSK	1148	1166	62.8	+	ESE3	Name=MA1236.1_H867::10:76625992-76627300+	5.22e-07	0.00762	sequence=CGGCGTCGGCGGAGGAGCT	1
10:76625992-76627300	H867	NA	HUSK	1148	1167	63.5	-	AT1G71450	Name=MA1233.1_H867::10:76625992-76627300-	4.42e-07	0.00632	sequence=CAGCTCCTCCGCCGACGCCG	1
10:79462428-79463860	H892	NA	HUSK	197	226	57.3	+	BPC5	Name=MA1403.1_H892::10:79462428-79463860+	1.86e-06	0.00512	sequence=AAAAAGCGAGCGATCGAGTGAGTGAGTGGC	1
10:79462428-79463860	H892	NA	HUSK	476	496	56.3	-	BPC6	Name=MA1402.1_H892::10:79462428-79463860-	2.34e-06	0.00638	sequence=AACGCGCTCTCTCTCTCATAC	1
10:79462428-79463860	H892	NA	HUSK	478	491	55.8	+	RAMOSA1	Name=MA1416.1_H892::10:79462428-79463860+	2.62e-06	0.00747	sequence=ATGAGAGAGAGAGC	0
10:79462428-79463860	H892	NA	HUSK	480	493	60.7	+	RAMOSA1	Name=MA1416.1_H892::10:79462428-79463860+	8.54e-07	0.00301	sequence=GAGAGAGAGAGCGC	0
10:79462428-79463860	H892	NA	HUSK	1133	1156	53.7	+	BPC1	Name=MA1404.1_H892::10:79462428-79463860+	4.28e-06	0.00881	sequence=CGTGAAGAGAGATAGAGAGAACTA	1
10:79462428-79463860	H892	NA	HUSK	1137	1150	55.2	+	RAMOSA1	Name=MA1416.1_H892::10:79462428-79463860+	3.03e-06	0.0083	sequence=AAGAGAGATAGAGA	0
10:79462428-79463860	H892	NA	HUSK	1137	1157	70.3	-	BPC6	Name=MA1402.1_H892::10:79462428-79463860-	9.33e-08	0.000432	sequence=CTAGTTCTCTCTATCTCTCTT	1
10:79462428-79463860	H892	NA	HUSK	1137	1160	54.5	+	BPC1	Name=MA1404.1_H892::10:79462428-79463860+	3.54e-06	0.00763	sequence=AAGAGAGATAGAGAGAACTAGAGT	1
10:79462428-79463860	H892	NA	HUSK	1139	1152	61	+	RAMOSA1	Name=MA1416.1_H892::10:79462428-79463860+	7.84e-07	0.00281	sequence=GAGAGATAGAGAGA	0
10:79462428-79463860	H892	NA	HUSK	1139	1159	82.1	-	BPC6	Name=MA1402.1_H892::10:79462428-79463860-	6.16e-09	3.92e-05	sequence=CTCTAGTTCTCTCTATCTCTC	1
10:87304212-87305750	H999	NA	HUSK	11	37	67.3	-	AT1G69570	Name=MA1268.1_H999::10:87304212-87305750-	1.87e-07	0.00546	sequence=ATTTCCCTTTTCTCTATTTCATTTTCT	0
10:87304212-87305750	H999	NA	HUSK	42	68	88.2	-	AT1G69570	Name=MA1268.1_H999::10:87304212-87305750-	1.5e-09	0.000438	sequence=ATTTTCCTTTTTCTTTTATTTTATGTT	0
10:87304212-87305750	H999	NA	HUSK	46	66	74.7	-	OBP3	Name=MA1274.1_H999::10:87304212-87305750-	3.35e-08	0.0027	sequence=TTTCCTTTTTCTTTTATTTTA	1
10:87304212-87305750	H999	NA	HUSK	47	67	67.9	-	OBP3	Name=MA1274.1_H999::10:87304212-87305750-	1.62e-07	0.006	sequence=TTTTCCTTTTTCTTTTATTTT	1
10:87304212-87305750	H999	NA	HUSK	48	68	78.7	+	COG1	Name=MA1279.1_H999::10:87304212-87305750+	1.36e-08	0.00831	sequence=AAATAAAAGAAAAAGGAAAAT	0
10:89742062-89743958	NA	V201	V2-IST	403	432	60.2	-	BPC5	Name=MA1403.1_V201::10:89742062-89743958-	9.41e-07	0.00465	sequence=GCAGAGAGGAAGAGGCAGCGGGACGCAGAG	1
10:94143424-94144116	H1308	NA	HUSK	292	321	67.1	+	BPC5	Name=MA1403.1_H1308::10:94143424-94144116+	1.94e-07	0.000816	sequence=CACACATGAGAGAGAGAGAGGGAGGGAGAT	1
10:94143424-94144116	H1308	NA	HUSK	294	323	55.9	+	BPC5	Name=MA1403.1_H1308::10:94143424-94144116+	2.56e-06	0.00657	sequence=CACATGAGAGAGAGAGAGGGAGGGAGATTC	1
10:94143424-94144116	H1308	NA	HUSK	295	315	68.7	-	BPC6	Name=MA1402.1_H1308::10:94143424-94144116-	1.35e-07	0.000597	sequence=CTCCCTCTCTCTCTCTCATGT	1
10:94143424-94144116	H1308	NA	HUSK	295	318	65.9	+	BPC1	Name=MA1404.1_H1308::10:94143424-94144116+	2.57e-07	0.000935	sequence=ACATGAGAGAGAGAGAGGGAGGGA	1
10:94143424-94144116	H1308	NA	HUSK	296	325	73.5	+	BPC5	Name=MA1403.1_H1308::10:94143424-94144116+	4.47e-08	0.000227	sequence=CATGAGAGAGAGAGAGGGAGGGAGATTCCT	1
10:94143424-94144116	H1308	NA	HUSK	297	310	65.4	+	RAMOSA1	Name=MA1416.1_H1308::10:94143424-94144116+	2.88e-07	0.00119	sequence=ATGAGAGAGAGAGA	0
10:94143424-94144116	H1308	NA	HUSK	297	317	76.9	-	BPC6	Name=MA1402.1_H1308::10:94143424-94144116-	2.05e-08	0.000113	sequence=CCCTCCCTCTCTCTCTCTCAT	1
10:94143424-94144116	H1308	NA	HUSK	297	320	101	+	BPC1	Name=MA1404.1_H1308::10:94143424-94144116+	7.25e-11	6.33e-07	sequence=ATGAGAGAGAGAGAGGGAGGGAGA	1
10:94143424-94144116	H1308	NA	HUSK	298	327	62.1	+	BPC5	Name=MA1403.1_H1308::10:94143424-94144116+	6.17e-07	0.00215	sequence=TGAGAGAGAGAGAGGGAGGGAGATTCCTTG	1
10:94143424-94144116	H1308	NA	HUSK	299	312	82	+	RAMOSA1	Name=MA1416.1_H1308::10:94143424-94144116+	6.34e-09	4.34e-05	sequence=GAGAGAGAGAGAGG	0
10:94143424-94144116	H1308	NA	HUSK	299	319	99.5	-	BPC6	Name=MA1402.1_H1308::10:94143424-94144116-	1.11e-10	1.03e-06	sequence=CTCCCTCCCTCTCTCTCTCTC	1
10:94143424-94144116	H1308	NA	HUSK	299	322	96	+	BPC1	Name=MA1404.1_H1308::10:94143424-94144116+	2.47e-10	1.91e-06	sequence=GAGAGAGAGAGAGGGAGGGAGATT	1
10:94143424-94144116	H1308	NA	HUSK	300	329	64.3	+	BPC5	Name=MA1403.1_H1308::10:94143424-94144116+	3.7e-07	0.00141	sequence=AGAGAGAGAGAGGGAGGGAGATTCCTTGGG	1
10:94143424-94144116	H1308	NA	HUSK	301	314	79.2	+	RAMOSA1	Name=MA1416.1_H1308::10:94143424-94144116+	1.21e-08	7.88e-05	sequence=GAGAGAGAGAGGGA	0
10:94143424-94144116	H1308	NA	HUSK	301	321	81.2	-	BPC6	Name=MA1402.1_H1308::10:94143424-94144116-	7.49e-09	4.66e-05	sequence=ATCTCCCTCCCTCTCTCTCTC	1
10:94143424-94144116	H1308	NA	HUSK	301	324	66.8	+	BPC1	Name=MA1404.1_H1308::10:94143424-94144116+	2.09e-07	0.000785	sequence=GAGAGAGAGAGGGAGGGAGATTCC	1
10:94143424-94144116	H1308	NA	HUSK	302	331	57.1	+	BPC5	Name=MA1403.1_H1308::10:94143424-94144116+	1.95e-06	0.00532	sequence=AGAGAGAGAGGGAGGGAGATTCCTTGGGAT	1
10:94143424-94144116	H1308	NA	HUSK	303	316	54.6	+	RAMOSA1	Name=MA1416.1_H1308::10:94143424-94144116+	3.45e-06	0.00926	sequence=GAGAGAGAGGGAGG	0
10:94143424-94144116	H1308	NA	HUSK	303	323	55.5	-	BPC6	Name=MA1402.1_H1308::10:94143424-94144116-	2.8e-06	0.0074	sequence=GAATCTCCCTCCCTCTCTCTC	1
10:94143424-94144116	H1308	NA	HUSK	602	625	56.6	-	BPC1	Name=MA1404.1_H1308::10:94143424-94144116-	2.18e-06	0.00528	sequence=GGGAAGCGGAAAGGGAGGGAGGGA	1
10:94862906-94864420	H569	NA	HUSK	624	638	60.2	+	ESE1	Name=MA1264.1_H569::10:94862906-94864420+	9.52e-07	0.00878	sequence=CCGCGGCGGCGCCGT	1
10:94862906-94864420	H569	NA	HUSK	1457	1483	67.1	+	AT1G69570	Name=MA1268.1_H569::10:94862906-94864420+	1.92e-07	0.00546	sequence=TCTTCCCTTTTTCGTTTATATTCTGTT	0
10:95438630-95439812	H898	V55	Both	341	361	57.8	-	LEP	Name=MA1246.1_V55::10:95438630-95439812-	1.64e-06	0.00684	sequence=TGCGCCGCCGTCGCCCAGCTC	1
10:95438630-95439812	H898	V55	Both	346	360	55.6	+	ESE1	Name=MA1264.1_V55::10:95438630-95439812+	2.72e-06	0.0095	sequence=GGGCGACGGCGGCGC	1
10:95438630-95439812	H898	V55	Both	348	362	62.8	+	ERF105	Name=MA1000.2_V55::10:95438630-95439812+	5.28e-07	0.00438	sequence=GCGACGGCGGCGCAT	1
10:95438630-95439812	H898	V55	Both	349	363	56.4	+	ESE1	Name=MA1264.1_V55::10:95438630-95439812+	2.27e-06	0.0084	sequence=CGACGGCGGCGCATA	1
10:96593938-96595210	H384	NA	HUSK	31	54	54.8	+	BPC1	Name=MA1404.1_H384::10:96593938-96595210+	3.29e-06	0.00721	sequence=GAGGTAGAGAGTGATGAAATGAGA	1
10:96593938-96595210	H384	NA	HUSK	171	191	72	-	OBP3	Name=MA1274.1_H384::10:96593938-96595210-	6.26e-08	0.00351	sequence=TTTATTTTTTATTTTTTATTT	1
10:96593938-96595210	H384	NA	HUSK	595	615	59.4	-	BPC6	Name=MA1402.1_H384::10:96593938-96595210-	1.16e-06	0.00359	sequence=ATGTTTCTCTCTCGATCTCTA	1
10:96593938-96595210	H384	NA	HUSK	599	612	54.2	+	RAMOSA1	Name=MA1416.1_H384::10:96593938-96595210+	3.76e-06	0.00993	sequence=GATCGAGAGAGAAA	0
10:96593938-96595210	H384	NA	HUSK	876	889	59.8	+	RAMOSA1	Name=MA1416.1_H384::10:96593938-96595210+	1.05e-06	0.00351	sequence=AGCAGAGAGAGAGA	0
10:96593938-96595210	H384	NA	HUSK	878	891	68.8	+	RAMOSA1	Name=MA1416.1_H384::10:96593938-96595210+	1.31e-07	0.000601	sequence=CAGAGAGAGAGAGG	0
10:96593938-96595210	H384	NA	HUSK	878	901	60.6	+	BPC1	Name=MA1404.1_H384::10:96593938-96595210+	8.7e-07	0.00256	sequence=CAGAGAGAGAGAGGTGGAAGAGCA	1
10:96593938-96595210	H384	NA	HUSK	880	893	60.1	+	RAMOSA1	Name=MA1416.1_H384::10:96593938-96595210+	9.78e-07	0.00334	sequence=GAGAGAGAGAGGTG	0
10:96593938-96595210	H384	NA	HUSK	1130	1143	66.7	+	RAMOSA1	Name=MA1416.1_H384::10:96593938-96595210+	2.12e-07	0.000915	sequence=ACGAGAGAGAGAGA	0
10:96593938-96595210	H384	NA	HUSK	1132	1145	70.1	+	RAMOSA1	Name=MA1416.1_H384::10:96593938-96595210+	9.72e-08	0.000463	sequence=GAGAGAGAGAGAAG	0
10:96593938-96595210	H384	NA	HUSK	1132	1155	54.3	+	BPC1	Name=MA1404.1_H384::10:96593938-96595210+	3.68e-06	0.00786	sequence=GAGAGAGAGAGAAGAGAGAACAAG	1
10:96912652-96913884	H730	NA	HUSK	1098	1111	62.5	+	RAMOSA1	Name=MA1416.1_H730::10:96912652-96913884+	5.57e-07	0.0021	sequence=CAGCGAGAGAGAGA	0
10:96912652-96913884	H730	NA	HUSK	1100	1113	62.7	+	RAMOSA1	Name=MA1416.1_H730::10:96912652-96913884+	5.39e-07	0.00207	sequence=GCGAGAGAGAGAGT	0
10:96912652-96913884	H730	NA	HUSK	1101	1130	54.4	+	BPC5	Name=MA1403.1_H730::10:96912652-96913884+	3.58e-06	0.00851	sequence=CGAGAGAGAGAGTACGCAGGCGCGAGAGAG	1
10:96912652-96913884	H730	NA	HUSK	1103	1132	54.5	+	BPC5	Name=MA1403.1_H730::10:96912652-96913884+	3.52e-06	0.00841	sequence=AGAGAGAGAGTACGCAGGCGCGAGAGAGCG	1
10:98784432-98785488	NA	V49	V2-IST	530	550	58.3	+	LEP	Name=MA1246.1_V49::10:98784432-98785488+	1.48e-06	0.0064	sequence=CGCGCCGCCGTAGATCGCGCC	1
10:98784432-98785488	NA	V49	V2-IST	531	551	59	-	ERF9	Name=MA1257.1_V49::10:98784432-98785488-	1.26e-06	0.00647	sequence=CGGCGCGATCTACGGCGGCGC	1
10:98784432-98785488	NA	V49	V2-IST	532	550	62.6	-	ABR1	Name=MA1244.1_V49::10:98784432-98785488-	5.42e-07	0.00608	sequence=GGCGCGATCTACGGCGGCG	1
1:100702172-100704320	H1185	NA	HUSK	1363	1386	63.5	-	BPC1	Name=MA1404.1_H1185::1:100702172-100704320-	4.47e-07	0.00147	sequence=GAGAGAAGGTGAAAAATAAAGAAA	1
1:100705255-100708424	H1023	NA	HUSK	2386	2399	58.6	-	RAMOSA1	Name=MA1416.1_H1023::1:100705255-100708424-	1.39e-06	0.00436	sequence=GATAGAGAGAGTGA	0
1:10163308-10163826	H914	NA	HUSK	149	167	66.4	-	ESE3	Name=MA1236.1_H914::1:10163308-10163826-	2.28e-07	0.00486	sequence=CGGCAGTGGCGGCGCTGGG	1
1:10163308-10163826	H914	NA	HUSK	149	169	66.8	+	LEP	Name=MA1246.1_H914::1:10163308-10163826+	2.11e-07	0.00341	sequence=CCCAGCGCCGCCACTGCCGTT	1
1:10163308-10163826	H914	NA	HUSK	150	164	63.2	-	ESE1	Name=MA1264.1_H914::1:10163308-10163826-	4.72e-07	0.00576	sequence=CAGTGGCGGCGCTGG	1
1:10163308-10163826	H914	NA	HUSK	150	170	63.6	-	ERF9	Name=MA1257.1_H914::1:10163308-10163826-	4.4e-07	0.00509	sequence=GAACGGCAGTGGCGGCGCTGG	1
1:10163308-10163826	H914	NA	HUSK	150	170	69.4	-	RAP212	Name=MA1256.1_H914::1:10163308-10163826-	1.15e-07	0.00366	sequence=GAACGGCAGTGGCGGCGCTGG	1
1:10163308-10163826	H914	NA	HUSK	151	165	64.3	-	ERF105	Name=MA1000.2_H914::1:10163308-10163826-	3.69e-07	0.00622	sequence=GCAGTGGCGGCGCTG	1
1:10163308-10163826	H914	NA	HUSK	151	169	64.5	-	ABR1	Name=MA1244.1_H914::1:10163308-10163826-	3.54e-07	0.00854	sequence=AACGGCAGTGGCGGCGCTG	1
1:102344948-102346652	H1242	NA	HUSK	1107	1130	55.2	+	BPC1	Name=MA1404.1_H1242::1:102344948-102346652+	3.01e-06	0.00677	sequence=CAGTGGGAATGAGAAAGAAAGATG	1
1:10296900-10298327	H520	V170	Both	915	928	57.5	-	RAMOSA1	Name=MA1416.1_V170::1:10296900-10298327-	1.76e-06	0.0085	sequence=AAGTGAGAGAGGGA	0
1:10296900-10298327	H520	V170	Both	1046	1066	55.9	-	LEP	Name=MA1246.1_V170::1:10296900-10298327-	2.58e-06	0.00874	sequence=ATCGCCGCCGGCTCGCCCGCG	1
1:10296900-10298327	H520	V170	Both	1326	1354	67.2	+	AT5G66940	Name=MA1267.1_V170::1:10296900-10298327+	1.92e-07	0.00692	sequence=TCTCCTTTATCTTTATCTTTTTATGTTTG	1
1:10296900-10298327	H520	V170	Both	1327	1347	67.2	+	OBP1	Name=MA1278.1_H520::1:10296900-10298327+	1.89e-07	0.00861	sequence=CTCCTTTATCTTTATCTTTTT	1
1:10296900-10298327	H520	V170	Both	1328	1348	65.5	-	AT5G02460	Name=MA1281.1_H520::1:10296900-10298327-	2.78e-07	0.00835	sequence=TAAAAAGATAAAGATAAAGGA	1
1:10296900-10298327	H520	V170	Both	1330	1356	64	+	AT1G69570	Name=MA1268.1_H520::1:10296900-10298327+	3.93e-07	0.00889	sequence=CTTTATCTTTATCTTTTTATGTTTGCT	0
1:10296900-10298327	H520	V170	Both	1338	1358	62.7	+	OBP3	Name=MA1274.1_H520::1:10296900-10298327+	5.38e-07	0.00963	sequence=TTATCTTTTTATGTTTGCTTT	1
1:10296900-10298327	H520	V170	Both	1339	1367	69.3	+	AT5G66940	Name=MA1267.1_V170::1:10296900-10298327+	1.16e-07	0.00551	sequence=TATCTTTTTATGTTTGCTTTTCCTTTTAA	1
1:10296900-10298327	H520	V170	Both	1341	1361	65.7	-	AT5G02460	Name=MA1281.1_H520::1:10296900-10298327-	2.66e-07	0.00835	sequence=GGAAAAGCAAACATAAAAAGA	1
1:103675278-103676132	NA	V385	V2-IST	238	258	57.2	+	ERF9	Name=MA1257.1_V385::1:103675278-103676132+	1.9e-06	0.00812	sequence=TGGAGGATATGGTGGCGGTAG	1
1:103675278-103676132	NA	V385	V2-IST	247	266	58.9	-	AT1G71450	Name=MA1233.1_V385::1:103675278-103676132-	1.27e-06	0.00841	sequence=CAGCATCGCTACCGCCACCA	1
1:103675278-103676132	NA	V385	V2-IST	465	488	55.9	-	BPC1	Name=MA1404.1_V385::1:103675278-103676132-	2.54e-06	0.00821	sequence=GGTAAGCAGAGAAAAGGAAAGAGG	1
1:103675278-103676132	NA	V385	V2-IST	821	847	67.8	+	AT1G69570	Name=MA1268.1_V385::1:103675278-103676132+	1.66e-07	0.00727	sequence=AGGTCACCTTTTCTTTTTCTTTTCTAA	0
1:103675278-103676132	NA	V385	V2-IST	827	853	76.5	+	AT1G69570	Name=MA1268.1_V385::1:103675278-103676132+	2.21e-08	0.00178	sequence=CCTTTTCTTTTTCTTTTCTAATTCTTT	0
1:103675278-103676132	NA	V385	V2-IST	829	849	70.8	+	OBP3	Name=MA1274.1_V385::1:103675278-103676132+	8.26e-08	0.00751	sequence=TTTTCTTTTTCTTTTCTAATT	1
1:105971394-105974368	H1154	NA	HUSK	934	962	67.3	+	AT5G66940	Name=MA1267.1_H1154::1:105971394-105974368+	1.84e-07	0.00559	sequence=GCACCTTTTGTTTTTTCTTTTCTTTTCTT	1
1:105971394-105974368	H1154	NA	HUSK	936	956	66.3	-	AT5G02460	Name=MA1281.1_H1154::1:105971394-105974368-	2.32e-07	0.0077	sequence=AGAAAAGAAAAAACAAAAGGT	1
1:105971394-105974368	H1154	NA	HUSK	941	961	71.1	-	AT5G02460	Name=MA1281.1_H1154::1:105971394-105974368-	7.73e-08	0.00468	sequence=AGAAAAGAAAAGAAAAAACAA	1
1:105971394-105974368	H1154	NA	HUSK	1179	1208	54.7	+	BPC5	Name=MA1403.1_H1154::1:105971394-105974368+	3.4e-06	0.00821	sequence=TATACAAAAAAGAGAGAGAGAGAGAGAGTA	1
1:105971394-105974368	H1154	NA	HUSK	1181	1210	60.2	+	BPC5	Name=MA1403.1_H1154::1:105971394-105974368+	9.44e-07	0.00302	sequence=TACAAAAAAGAGAGAGAGAGAGAGAGTAGG	1
1:105971394-105974368	H1154	NA	HUSK	1182	1202	64.6	-	BPC6	Name=MA1402.1_H1154::1:105971394-105974368-	3.45e-07	0.00131	sequence=CTCTCTCTCTCTCTTTTTTGT	1
1:105971394-105974368	H1154	NA	HUSK	1182	1205	79.5	+	BPC1	Name=MA1404.1_H1154::1:105971394-105974368+	1.12e-08	6.11e-05	sequence=ACAAAAAAGAGAGAGAGAGAGAGA	1
1:105971394-105974368	H1154	NA	HUSK	1183	1212	87.6	+	BPC5	Name=MA1403.1_H1154::1:105971394-105974368+	1.72e-09	1.21e-05	sequence=CAAAAAAGAGAGAGAGAGAGAGAGTAGGAG	1
1:105971394-105974368	H1154	NA	HUSK	1184	1204	87.1	-	BPC6	Name=MA1402.1_H1154::1:105971394-105974368-	1.96e-09	1.38e-05	sequence=CTCTCTCTCTCTCTCTTTTTT	1
1:105971394-105974368	H1154	NA	HUSK	1184	1207	96	+	BPC1	Name=MA1404.1_H1154::1:105971394-105974368+	2.52e-10	1.94e-06	sequence=AAAAAAGAGAGAGAGAGAGAGAGT	1
1:105971394-105974368	H1154	NA	HUSK	1185	1214	109	+	BPC5	Name=MA1403.1_H1154::1:105971394-105974368+	1.37e-11	1.43e-07	sequence=AAAAAGAGAGAGAGAGAGAGAGTAGGAGCT	1
1:105971394-105974368	H1154	NA	HUSK	1186	1199	67.8	+	RAMOSA1	Name=MA1416.1_H1154::1:105971394-105974368+	1.65e-07	0.000738	sequence=AAAAGAGAGAGAGA	0
1:105971394-105974368	H1154	NA	HUSK	1186	1206	103	-	BPC6	Name=MA1402.1_H1154::1:105971394-105974368-	4.84e-11	4.67e-07	sequence=CTCTCTCTCTCTCTCTCTTTT	1
1:105971394-105974368	H1154	NA	HUSK	1186	1209	86.7	+	BPC1	Name=MA1404.1_H1154::1:105971394-105974368+	2.12e-09	1.36e-05	sequence=AAAAGAGAGAGAGAGAGAGAGTAG	1
1:105971394-105974368	H1154	NA	HUSK	1187	1216	66.4	+	BPC5	Name=MA1403.1_H1154::1:105971394-105974368+	2.26e-07	0.000933	sequence=AAAGAGAGAGAGAGAGAGAGTAGGAGCTCT	1
1:105971394-105974368	H1154	NA	HUSK	1188	1201	77.2	+	RAMOSA1	Name=MA1416.1_H1154::1:105971394-105974368+	1.92e-08	0.000118	sequence=AAGAGAGAGAGAGA	0
1:105971394-105974368	H1154	NA	HUSK	1188	1208	98.9	-	BPC6	Name=MA1402.1_H1154::1:105971394-105974368-	1.28e-10	1.17e-06	sequence=TACTCTCTCTCTCTCTCTCTT	1
1:105971394-105974368	H1154	NA	HUSK	1188	1211	100	+	BPC1	Name=MA1404.1_H1154::1:105971394-105974368+	9.66e-11	8.18e-07	sequence=AAGAGAGAGAGAGAGAGAGTAGGA	1
1:105971394-105974368	H1154	NA	HUSK	1189	1218	64.2	+	BPC5	Name=MA1403.1_H1154::1:105971394-105974368+	3.83e-07	0.00145	sequence=AGAGAGAGAGAGAGAGAGTAGGAGCTCTGT	1
1:105971394-105974368	H1154	NA	HUSK	1190	1203	84.6	+	RAMOSA1	Name=MA1416.1_H1154::1:105971394-105974368+	3.48e-09	2.53e-05	sequence=GAGAGAGAGAGAGA	0
1:105971394-105974368	H1154	NA	HUSK	1190	1210	91.6	-	BPC6	Name=MA1402.1_H1154::1:105971394-105974368-	6.84e-10	5.45e-06	sequence=CCTACTCTCTCTCTCTCTCTC	1
1:105971394-105974368	H1154	NA	HUSK	1190	1213	96.9	+	BPC1	Name=MA1404.1_H1154::1:105971394-105974368+	2.03e-10	1.61e-06	sequence=GAGAGAGAGAGAGAGAGTAGGAGC	1
1:105971394-105974368	H1154	NA	HUSK	1192	1205	84.6	+	RAMOSA1	Name=MA1416.1_H1154::1:105971394-105974368+	3.48e-09	2.53e-05	sequence=GAGAGAGAGAGAGA	0
1:105971394-105974368	H1154	NA	HUSK	1192	1212	91.5	-	BPC6	Name=MA1402.1_H1154::1:105971394-105974368-	7.06e-10	5.6e-06	sequence=CTCCTACTCTCTCTCTCTCTC	1
1:105971394-105974368	H1154	NA	HUSK	1192	1215	54.2	+	BPC1	Name=MA1404.1_H1154::1:105971394-105974368+	3.77e-06	0.00799	sequence=GAGAGAGAGAGAGAGTAGGAGCTC	1
1:105971394-105974368	H1154	NA	HUSK	1194	1207	72.7	+	RAMOSA1	Name=MA1416.1_H1154::1:105971394-105974368+	5.32e-08	0.000274	sequence=GAGAGAGAGAGAGT	0
1:105971394-105974368	H1154	NA	HUSK	1194	1214	54.9	-	BPC6	Name=MA1402.1_H1154::1:105971394-105974368-	3.22e-06	0.0083	sequence=AGCTCCTACTCTCTCTCTCTC	1
1:105971394-105974368	H1154	NA	HUSK	1194	1217	58.4	+	BPC1	Name=MA1404.1_H1154::1:105971394-105974368+	1.44e-06	0.00382	sequence=GAGAGAGAGAGAGTAGGAGCTCTG	1
1:105971394-105974368	H1154	NA	HUSK	1196	1209	57	+	RAMOSA1	Name=MA1416.1_H1154::1:105971394-105974368+	1.99e-06	0.0059	sequence=GAGAGAGAGAGTAG	0
1:105971394-105974368	H1154	NA	HUSK	1694	1707	58.8	+	RAMOSA1	Name=MA1416.1_H1154::1:105971394-105974368+	1.32e-06	0.0042	sequence=CAGGGAGAGAGAAA	0
1:105971394-105974368	H1154	NA	HUSK	1694	1714	55.8	-	BPC6	Name=MA1402.1_H1154::1:105971394-105974368-	2.63e-06	0.00704	sequence=CCTTTTTTTTCTCTCTCCCTG	1
1:105971394-105974368	H1154	NA	HUSK	1697	1726	56.1	+	BPC5	Name=MA1403.1_H1154::1:105971394-105974368+	2.47e-06	0.0064	sequence=GGAGAGAGAAAAAAAAGGCACGCGAGAGAT	1
1:105971394-105974368	H1154	NA	HUSK	2385	2405	61.6	+	ERF9	Name=MA1257.1_H1154::1:105971394-105974368+	6.85e-07	0.00688	sequence=AGCACGTGGCAGCGGCGGCGG	1
1:105971394-105974368	H1154	NA	HUSK	2386	2406	68.5	-	LEP	Name=MA1246.1_H1154::1:105971394-105974368-	1.41e-07	0.00271	sequence=ACCGCCGCCGCTGCCACGTGC	1
1:105971394-105974368	H1154	NA	HUSK	2388	2406	68.3	+	ESE3	Name=MA1236.1_H1154::1:105971394-105974368+	1.48e-07	0.00367	sequence=ACGTGGCAGCGGCGGCGGT	1
1:105971394-105974368	H1154	NA	HUSK	2388	2408	71	+	ERF9	Name=MA1257.1_H1154::1:105971394-105974368+	7.98e-08	0.00188	sequence=ACGTGGCAGCGGCGGCGGTGG	1
1:105971394-105974368	H1154	NA	HUSK	2388	2408	75.9	+	RAP212	Name=MA1256.1_H1154::1:105971394-105974368+	2.56e-08	0.0015	sequence=ACGTGGCAGCGGCGGCGGTGG	1
1:105971394-105974368	H1154	NA	HUSK	2389	2407	63.5	+	ABR1	Name=MA1244.1_H1154::1:105971394-105974368+	4.5e-07	0.00997	sequence=CGTGGCAGCGGCGGCGGTG	1
1:105971394-105974368	H1154	NA	HUSK	2389	2409	73.9	-	LEP	Name=MA1246.1_H1154::1:105971394-105974368-	4.03e-08	0.0012	sequence=ACCACCGCCGCCGCTGCCACG	1
1:105971394-105974368	H1154	NA	HUSK	2391	2409	80.9	+	ESE3	Name=MA1236.1_H1154::1:105971394-105974368+	8.12e-09	0.000678	sequence=TGGCAGCGGCGGCGGTGGT	1
1:105971394-105974368	H1154	NA	HUSK	2391	2410	80.5	-	AT1G71450	Name=MA1233.1_H1154::1:105971394-105974368-	8.9e-09	0.000602	sequence=CACCACCGCCGCCGCTGCCA	1
1:105971394-105974368	H1154	NA	HUSK	2391	2411	77.1	+	ERF9	Name=MA1257.1_H1154::1:105971394-105974368+	1.95e-08	0.000758	sequence=TGGCAGCGGCGGCGGTGGTGG	1
1:105971394-105974368	H1154	NA	HUSK	2392	2412	70	-	LEP	Name=MA1246.1_H1154::1:105971394-105974368-	9.86e-08	0.00205	sequence=ACCACCACCGCCGCCGCTGCC	1
1:105971394-105974368	H1154	NA	HUSK	2392	2412	71.8	-	ERF10	Name=MA1240.1_H1154::1:105971394-105974368-	6.52e-08	0.00157	sequence=ACCACCACCGCCGCCGCTGCC	0
1:105971394-105974368	H1154	NA	HUSK	2393	2407	76.8	+	ERF105	Name=MA1000.2_H1154::1:105971394-105974368+	2.09e-08	0.000803	sequence=GCAGCGGCGGCGGTG	1
1:105971394-105974368	H1154	NA	HUSK	2394	2408	69.1	-	AT1G75490	Name=MA1250.1_H1154::1:105971394-105974368-	1.23e-07	0.00559	sequence=CCACCGCCGCCGCTG	1
1:105971394-105974368	H1154	NA	HUSK	2394	2408	70.7	+	RAP26	Name=MA1221.1_H1154::1:105971394-105974368+	8.48e-08	0.00271	sequence=CAGCGGCGGCGGTGG	1
1:105971394-105974368	H1154	NA	HUSK	2394	2408	72	-	AT2G33710	Name=MA1245.1_H1154::1:105971394-105974368-	6.34e-08	0.00204	sequence=CCACCGCCGCCGCTG	1
1:105971394-105974368	H1154	NA	HUSK	2394	2408	73.9	+	AT1G28160	Name=MA1247.1_H1154::1:105971394-105974368+	4.09e-08	0.00152	sequence=CAGCGGCGGCGGTGG	1
1:105971394-105974368	H1154	NA	HUSK	2394	2408	78.2	-	ERF5	Name=MA1225.1_H1154::1:105971394-105974368-	1.52e-08	0.000748	sequence=CCACCGCCGCCGCTG	1
1:105971394-105974368	H1154	NA	HUSK	2394	2408	78.9	-	PUCHI	Name=MA1252.1_H1154::1:105971394-105974368-	1.29e-08	0.000859	sequence=CCACCGCCGCCGCTG	1
1:105971394-105974368	H1154	NA	HUSK	2394	2408	79.2	+	ESE1	Name=MA1264.1_H1154::1:105971394-105974368+	1.21e-08	0.000572	sequence=CAGCGGCGGCGGTGG	1
1:105971394-105974368	H1154	NA	HUSK	2394	2412	74.4	+	ESE3	Name=MA1236.1_H1154::1:105971394-105974368+	3.66e-08	0.00146	sequence=CAGCGGCGGCGGTGGTGGT	1
1:105971394-105974368	H1154	NA	HUSK	2394	2413	63.8	-	AT1G71450	Name=MA1233.1_H1154::1:105971394-105974368-	4.15e-07	0.00606	sequence=GACCACCACCGCCGCCGCTG	1
1:105971394-105974368	H1154	NA	HUSK	2394	2414	80.2	-	ERF2	Name=MA1262.1_H1154::1:105971394-105974368-	9.5e-09	0.000367	sequence=GGACCACCACCGCCGCCGCTG	1
1:105971394-105974368	H1154	NA	HUSK	2395	2409	68.2	+	AT5G18450	Name=MA1226.1_H1154::1:105971394-105974368+	1.51e-07	0.00711	sequence=AGCGGCGGCGGTGGT	1
1:105971394-105974368	H1154	NA	HUSK	2395	2409	68.6	+	AT1G22810	Name=MA1255.1_H1154::1:105971394-105974368+	1.38e-07	0.00599	sequence=AGCGGCGGCGGTGGT	1
1:105971394-105974368	H1154	NA	HUSK	2395	2413	82.6	-	ERF104	Name=MA1239.1_H1154::1:105971394-105974368-	5.53e-09	0.000248	sequence=GACCACCACCGCCGCCGCT	1
1:105971394-105974368	H1154	NA	HUSK	2395	2415	78.8	-	ERF10	Name=MA1240.1_H1154::1:105971394-105974368-	1.3e-08	0.000539	sequence=TGGACCACCACCGCCGCCGCT	0
1:105971394-105974368	H1154	NA	HUSK	2396	2410	87.6	-	ERF15	Name=MA1231.1_H1154::1:105971394-105974368-	1.75e-09	0.000154	sequence=CACCACCGCCGCCGC	1
1:105971394-105974368	H1154	NA	HUSK	2396	2412	87.2	+	AT4G18450	Name=MA1228.1_H1154::1:105971394-105974368+	1.88e-09	0.00012	sequence=GCGGCGGCGGTGGTGGT	1
1:105971394-105974368	H1154	NA	HUSK	2397	2411	66.6	-	RAP211	Name=MA1266.1_H1154::1:105971394-105974368-	2.18e-07	0.00563	sequence=CCACCACCGCCGCCG	1
1:105971394-105974368	H1154	NA	HUSK	2397	2411	67.2	-	AT1G44830	Name=MA1222.1_H1154::1:105971394-105974368-	1.89e-07	0.00908	sequence=CCACCACCGCCGCCG	1
1:105971394-105974368	H1154	NA	HUSK	2397	2411	68	+	ESE1	Name=MA1264.1_H1154::1:105971394-105974368+	1.59e-07	0.00285	sequence=CGGCGGCGGTGGTGG	1
1:105971394-105974368	H1154	NA	HUSK	2397	2411	70.5	-	PUCHI	Name=MA1252.1_H1154::1:105971394-105974368-	8.78e-08	0.00284	sequence=CCACCACCGCCGCCG	1
1:105971394-105974368	H1154	NA	HUSK	2397	2411	71.8	-	AT2G33710	Name=MA1245.1_H1154::1:105971394-105974368-	6.56e-08	0.0021	sequence=CCACCACCGCCGCCG	1
1:105971394-105974368	H1154	NA	HUSK	2397	2411	72.1	+	RAP26	Name=MA1221.1_H1154::1:105971394-105974368+	6.16e-08	0.00221	sequence=CGGCGGCGGTGGTGG	1
1:105971394-105974368	H1154	NA	HUSK	2397	2411	72.5	+	AT1G28160	Name=MA1247.1_H1154::1:105971394-105974368+	5.61e-08	0.00181	sequence=CGGCGGCGGTGGTGG	1
1:105971394-105974368	H1154	NA	HUSK	2397	2411	73.1	-	AT1G75490	Name=MA1250.1_H1154::1:105971394-105974368-	4.88e-08	0.00298	sequence=CCACCACCGCCGCCG	1
1:105971394-105974368	H1154	NA	HUSK	2397	2411	79.7	-	ERF5	Name=MA1225.1_H1154::1:105971394-105974368-	1.07e-08	0.000564	sequence=CCACCACCGCCGCCG	1
1:105971394-105974368	H1154	NA	HUSK	2401	2411	64	-	AT3G57600	Name=MA1242.1_H1154::1:105971394-105974368-	3.96e-07	0.00867	sequence=CCACCACCGCC	1
1:10834280-10836084	H259	NA	HUSK	1092	1118	67.2	+	AT1G69570	Name=MA1268.1_H259::1:10834280-10836084+	1.9e-07	0.00546	sequence=ATCTTACTTTTCAGTTTTTTTCTATTT	0
1:10834280-10836084	H259	NA	HUSK	1094	1114	66.4	+	OBP3	Name=MA1274.1_H259::1:10834280-10836084+	2.29e-07	0.00674	sequence=CTTACTTTTCAGTTTTTTTCT	1
1:10834280-10836084	H259	NA	HUSK	1377	1406	56.9	-	BPC5	Name=MA1403.1_H259::1:10834280-10836084-	2.05e-06	0.0055	sequence=GGATGGAGTCAGAGAAACTGTTTGAGACAG	1
1:115217173-115218676	H698	V153	Both	729	749	67.6	+	BPC6	Name=MA1402.1_V153::1:115217173-115218676+	1.74e-07	0.00141	sequence=TTCCTGCCCTCTCTATCTCTC	1
1:115217173-115218676	H698	V153	Both	736	749	56.9	-	RAMOSA1	Name=MA1416.1_V153::1:115217173-115218676-	2.04e-06	0.00967	sequence=GAGAGATAGAGAGG	0
1:115217173-115218676	H698	V153	Both	1405	1428	62.2	+	BPC1	Name=MA1404.1_V153::1:115217173-115218676+	6.04e-07	0.00283	sequence=GCTGGAAAAAAAGAGAGAGAGAAA	1
1:115217173-115218676	H698	V153	Both	1407	1430	65.5	+	BPC1	Name=MA1404.1_V153::1:115217173-115218676+	2.81e-07	0.00161	sequence=TGGAAAAAAAGAGAGAGAGAAAAT	1
1:115217173-115218676	H698	V153	Both	1409	1429	67.2	-	BPC6	Name=MA1402.1_V153::1:115217173-115218676-	1.89e-07	0.00149	sequence=TTTTCTCTCTCTCTTTTTTTC	1
1:115217173-115218676	H698	V153	Both	1409	1432	71.5	+	BPC1	Name=MA1404.1_V153::1:115217173-115218676+	7.04e-08	0.000498	sequence=GAAAAAAAGAGAGAGAGAAAATGT	1
1:115217173-115218676	H698	V153	Both	1411	1431	64.2	-	BPC6	Name=MA1402.1_V153::1:115217173-115218676-	3.83e-07	0.0025	sequence=CATTTTCTCTCTCTCTTTTTT	1
1:115217173-115218676	H698	V153	Both	1411	1434	56.9	+	BPC1	Name=MA1404.1_V153::1:115217173-115218676+	2.05e-06	0.00701	sequence=AAAAAAGAGAGAGAGAAAATGTTG	1
1:115217173-115218676	H698	V153	Both	1413	1426	67.8	+	RAMOSA1	Name=MA1416.1_V153::1:115217173-115218676+	1.65e-07	0.00153	sequence=AAAAGAGAGAGAGA	0
1:115217173-115218676	H698	V153	Both	1413	1433	68.6	-	BPC6	Name=MA1402.1_V153::1:115217173-115218676-	1.36e-07	0.00116	sequence=AACATTTTCTCTCTCTCTTTT	1
1:115217173-115218676	H698	V153	Both	1415	1428	67.9	+	RAMOSA1	Name=MA1416.1_V153::1:115217173-115218676+	1.6e-07	0.00153	sequence=AAGAGAGAGAGAAA	0
1:119792532-119793450	H244	V311	Both	40	58	58.1	-	ESE3	Name=MA1236.1_V311::1:119792532-119793450-	1.55e-06	0.00986	sequence=GGGATTTGGCGGCGCAGAT	1
1:119792532-119793450	H244	V311	Both	40	60	59	+	LEP	Name=MA1246.1_V311::1:119792532-119793450+	1.24e-06	0.00588	sequence=ATCTGCGCCGCCAAATCCCCA	1
1:119792532-119793450	H244	V311	Both	41	61	56.5	-	ERF9	Name=MA1257.1_V311::1:119792532-119793450-	2.22e-06	0.00874	sequence=ATGGGGATTTGGCGGCGCAGA	1
1:119792532-119793450	H244	V311	Both	41	61	63.3	-	RAP212	Name=MA1256.1_V311::1:119792532-119793450-	4.71e-07	0.005	sequence=ATGGGGATTTGGCGGCGCAGA	1
1:119792532-119793450	H244	V311	Both	42	60	65.5	-	ABR1	Name=MA1244.1_V311::1:119792532-119793450-	2.8e-07	0.00444	sequence=TGGGGATTTGGCGGCGCAG	1
1:119792532-119793450	H244	V311	Both	239	259	55.9	-	ERF10	Name=MA1240.1_V311::1:119792532-119793450-	2.59e-06	0.00941	sequence=TCCGGTGAAGCCACCGCCGCT	0
1:119792532-119793450	H244	V311	Both	491	511	58.8	+	ERF9	Name=MA1257.1_V311::1:119792532-119793450+	1.3e-06	0.0065	sequence=GATCGACGGTGGCGGCTGCGC	1
1:119792532-119793450	H244	V311	Both	492	510	59.4	+	ABR1	Name=MA1244.1_V311::1:119792532-119793450+	1.16e-06	0.00893	sequence=ATCGACGGTGGCGGCTGCG	1
1:119792532-119793450	H244	V311	Both	494	508	60.8	-	ERF5	Name=MA1225.1_V311::1:119792532-119793450-	8.36e-07	0.00536	sequence=CAGCCGCCACCGTCG	1
1:119792532-119793450	H244	V311	Both	494	508	62.7	-	AT1G75490	Name=MA1250.1_V311::1:119792532-119793450-	5.39e-07	0.00826	sequence=CAGCCGCCACCGTCG	1
1:119792532-119793450	H244	V311	Both	494	513	59.4	-	AT1G71450	Name=MA1233.1_V311::1:119792532-119793450-	1.15e-06	0.00787	sequence=GTGCGCAGCCGCCACCGTCG	1
1:119792532-119793450	H244	V311	Both	494	514	56.9	-	ERF2	Name=MA1262.1_V311::1:119792532-119793450-	2.02e-06	0.00803	sequence=TGTGCGCAGCCGCCACCGTCG	1
1:119792532-119793450	H244	V311	Both	495	514	62.7	+	AT4G28140	Name=MA1232.1_V311::1:119792532-119793450+	5.37e-07	0.00562	sequence=GACGGTGGCGGCTGCGCACA	1
1:119792532-119793450	H244	V311	Both	496	510	61.5	+	ERF105	Name=MA1000.2_V311::1:119792532-119793450+	7.02e-07	0.00514	sequence=ACGGTGGCGGCTGCG	1
1:119792532-119793450	H244	V311	Both	497	511	60.3	+	ESE1	Name=MA1264.1_V311::1:119792532-119793450+	9.33e-07	0.00493	sequence=CGGTGGCGGCTGCGC	1
1:119792532-119793450	H244	V311	Both	497	517	58.5	-	ERF2	Name=MA1262.1_V311::1:119792532-119793450-	1.4e-06	0.00677	sequence=CTGTGTGCGCAGCCGCCACCG	1
1:121867184-121868206	H111	NA	HUSK	300	320	61.3	-	ERF2	Name=MA1262.1_H111::1:121867184-121868206-	7.43e-07	0.00737	sequence=CGCCGGCATGCGCCGCCGCGG	1
1:121867184-121868206	H111	NA	HUSK	302	318	60.1	+	AT4G18450	Name=MA1228.1_H111::1:121867184-121868206+	9.82e-07	0.00945	sequence=GCGGCGGCGCATGCCGG	1
1:121867184-121868206	H111	NA	HUSK	689	709	64.9	+	ERF9	Name=MA1257.1_H111::1:121867184-121868206+	3.26e-07	0.00423	sequence=GGGTGGAGAAGGCGGAGGCGA	1
1:127801787-127802526	NA	V350	V2-IST	507	521	56.8	+	ERF105	Name=MA1000.2_V350::1:127801787-127802526+	2.09e-06	0.0097	sequence=ACGATGGCGGCGGAC	1
1:127801787-127802526	NA	V350	V2-IST	508	528	56.6	-	ERF2	Name=MA1262.1_V350::1:127801787-127802526-	2.2e-06	0.00833	sequence=TCACTTGGTCCGCCGCCATCG	1
1:127801787-127802526	NA	V350	V2-IST	509	527	57	-	ERF104	Name=MA1239.1_V350::1:127801787-127802526-	1.98e-06	0.00782	sequence=CACTTGGTCCGCCGCCATC	1
1:13071126-13075934	H660	NA	HUSK	796	825	55	+	BPC5	Name=MA1403.1_H660::1:13071126-13075934+	3.14e-06	0.00774	sequence=GACGAGAGAGACAAGAGACAAGAGACAGAG	1
1:13071126-13075934	H660	NA	HUSK	798	827	53.6	+	BPC5	Name=MA1403.1_H660::1:13071126-13075934+	4.39e-06	0.01	sequence=CGAGAGAGACAAGAGACAAGAGACAGAGAT	1
1:13071126-13075934	H660	NA	HUSK	834	863	74.5	+	BPC5	Name=MA1403.1_H660::1:13071126-13075934+	3.52e-08	0.000182	sequence=AGCTCAGCGAAGAGAGAGAGAGAGAGAGAG	1
1:13071126-13075934	H660	NA	HUSK	837	860	55.4	+	BPC1	Name=MA1404.1_H660::1:13071126-13075934+	2.91e-06	0.0066	sequence=TCAGCGAAGAGAGAGAGAGAGAGA	1
1:13071126-13075934	H660	NA	HUSK	838	867	60.9	+	BPC5	Name=MA1403.1_H660::1:13071126-13075934+	8.12e-07	0.00269	sequence=CAGCGAAGAGAGAGAGAGAGAGAGAGAACA	1
1:13071126-13075934	H660	NA	HUSK	839	862	87	+	BPC1	Name=MA1404.1_H660::1:13071126-13075934+	2e-09	1.29e-05	sequence=AGCGAAGAGAGAGAGAGAGAGAGA	1
1:13071126-13075934	H660	NA	HUSK	840	869	66.1	+	BPC5	Name=MA1403.1_H660::1:13071126-13075934+	2.44e-07	0.000993	sequence=GCGAAGAGAGAGAGAGAGAGAGAGAACAGG	1
1:13071126-13075934	H660	NA	HUSK	841	854	60	+	RAMOSA1	Name=MA1416.1_H660::1:13071126-13075934+	1e-06	0.0034	sequence=CGAAGAGAGAGAGA	0
1:13071126-13075934	H660	NA	HUSK	841	861	78.9	-	BPC6	Name=MA1402.1_H660::1:13071126-13075934-	1.28e-08	7.42e-05	sequence=CTCTCTCTCTCTCTCTCTTCG	1
1:13071126-13075934	H660	NA	HUSK	841	864	98.3	+	BPC1	Name=MA1404.1_H660::1:13071126-13075934+	1.49e-10	1.21e-06	sequence=CGAAGAGAGAGAGAGAGAGAGAGA	1
1:13071126-13075934	H660	NA	HUSK	842	871	98.9	+	BPC5	Name=MA1403.1_H660::1:13071126-13075934+	1.27e-10	1.13e-06	sequence=GAAGAGAGAGAGAGAGAGAGAGAACAGGAG	1
1:13071126-13075934	H660	NA	HUSK	843	856	77.2	+	RAMOSA1	Name=MA1416.1_H660::1:13071126-13075934+	1.92e-08	0.000118	sequence=AAGAGAGAGAGAGA	0
1:13071126-13075934	H660	NA	HUSK	843	863	116	-	BPC6	Name=MA1402.1_H660::1:13071126-13075934-	2.3e-12	2.87e-08	sequence=CTCTCTCTCTCTCTCTCTCTT	1
1:13071126-13075934	H660	NA	HUSK	843	866	111	+	BPC1	Name=MA1404.1_H660::1:13071126-13075934+	7.75e-12	7.87e-08	sequence=AAGAGAGAGAGAGAGAGAGAGAAC	1
1:13071126-13075934	H660	NA	HUSK	844	873	97.1	+	BPC5	Name=MA1403.1_H660::1:13071126-13075934+	1.96e-10	1.69e-06	sequence=AGAGAGAGAGAGAGAGAGAGAACAGGAGGG	1
1:13071126-13075934	H660	NA	HUSK	845	858	84.6	+	RAMOSA1	Name=MA1416.1_H660::1:13071126-13075934+	3.48e-09	2.53e-05	sequence=GAGAGAGAGAGAGA	0
1:13071126-13075934	H660	NA	HUSK	845	865	122	-	BPC6	Name=MA1402.1_H660::1:13071126-13075934-	6.39e-13	8.96e-09	sequence=TTCTCTCTCTCTCTCTCTCTC	1
1:13071126-13075934	H660	NA	HUSK	845	868	99.6	+	BPC1	Name=MA1404.1_H660::1:13071126-13075934+	1.08e-10	9.12e-07	sequence=GAGAGAGAGAGAGAGAGAGAACAG	1
1:13071126-13075934	H660	NA	HUSK	846	875	82.5	+	BPC5	Name=MA1403.1_H660::1:13071126-13075934+	5.64e-09	3.57e-05	sequence=AGAGAGAGAGAGAGAGAGAACAGGAGGGAT	1
1:13071126-13075934	H660	NA	HUSK	847	860	84.6	+	RAMOSA1	Name=MA1416.1_H660::1:13071126-13075934+	3.48e-09	2.53e-05	sequence=GAGAGAGAGAGAGA	0
1:13071126-13075934	H660	NA	HUSK	847	867	72.1	-	BPC6	Name=MA1402.1_H660::1:13071126-13075934-	6.13e-08	0.000295	sequence=TGTTCTCTCTCTCTCTCTCTC	1
1:13071126-13075934	H660	NA	HUSK	847	870	99.3	+	BPC1	Name=MA1404.1_H660::1:13071126-13075934+	1.16e-10	9.75e-07	sequence=GAGAGAGAGAGAGAGAGAACAGGA	1
1:13071126-13075934	H660	NA	HUSK	848	877	81.4	+	BPC5	Name=MA1403.1_H660::1:13071126-13075934+	7.16e-09	4.42e-05	sequence=AGAGAGAGAGAGAGAGAACAGGAGGGATGG	1
1:13071126-13075934	H660	NA	HUSK	849	862	84.6	+	RAMOSA1	Name=MA1416.1_H660::1:13071126-13075934+	3.48e-09	2.53e-05	sequence=GAGAGAGAGAGAGA	0
1:13071126-13075934	H660	NA	HUSK	849	869	82.2	-	BPC6	Name=MA1402.1_H660::1:13071126-13075934-	6.04e-09	3.85e-05	sequence=CCTGTTCTCTCTCTCTCTCTC	1
1:13071126-13075934	H660	NA	HUSK	849	872	68.5	+	BPC1	Name=MA1404.1_H660::1:13071126-13075934+	1.39e-07	0.000555	sequence=GAGAGAGAGAGAGAGAACAGGAGG	1
1:13071126-13075934	H660	NA	HUSK	850	879	70	+	BPC5	Name=MA1403.1_H660::1:13071126-13075934+	1.01e-07	0.000462	sequence=AGAGAGAGAGAGAGAACAGGAGGGATGGCC	1
1:13071126-13075934	H660	NA	HUSK	851	864	84.6	+	RAMOSA1	Name=MA1416.1_H660::1:13071126-13075934+	3.48e-09	2.53e-05	sequence=GAGAGAGAGAGAGA	0
1:13071126-13075934	H660	NA	HUSK	851	871	84.4	-	BPC6	Name=MA1402.1_H660::1:13071126-13075934-	3.59e-09	2.4e-05	sequence=CTCCTGTTCTCTCTCTCTCTC	1
1:13071126-13075934	H660	NA	HUSK	851	874	63.7	+	BPC1	Name=MA1404.1_H660::1:13071126-13075934+	4.22e-07	0.00141	sequence=GAGAGAGAGAGAGAACAGGAGGGA	1
1:13071126-13075934	H660	NA	HUSK	852	881	78.7	+	BPC5	Name=MA1403.1_H660::1:13071126-13075934+	1.34e-08	7.78e-05	sequence=AGAGAGAGAGAGAACAGGAGGGATGGCCAG	1
1:13071126-13075934	H660	NA	HUSK	853	866	64	+	RAMOSA1	Name=MA1416.1_H660::1:13071126-13075934+	3.99e-07	0.00159	sequence=GAGAGAGAGAGAAC	0
1:13071126-13075934	H660	NA	HUSK	853	873	66.3	-	BPC6	Name=MA1402.1_H660::1:13071126-13075934-	2.35e-07	0.000955	sequence=CCCTCCTGTTCTCTCTCTCTC	1
1:13071126-13075934	H660	NA	HUSK	853	876	57.7	+	BPC1	Name=MA1404.1_H660::1:13071126-13075934+	1.71e-06	0.00434	sequence=GAGAGAGAGAGAACAGGAGGGATG	1
1:13071126-13075934	H660	NA	HUSK	855	878	55.6	+	BPC1	Name=MA1404.1_H660::1:13071126-13075934+	2.75e-06	0.00632	sequence=GAGAGAGAGAACAGGAGGGATGGC	1
1:13071126-13075934	H660	NA	HUSK	3329	3357	64.8	-	AT5G66940	Name=MA1267.1_H660::1:13071126-13075934-	3.34e-07	0.00788	sequence=AAAACTTTCATTTTCTCTTTTGTTTTCTT	1
1:131513578-131514428	H405	V262	Both	6	32	77.7	-	AT1G69570	Name=MA1268.1_V262::1:131513578-131514428-	1.71e-08	0.00149	sequence=TATTTTCTTTTTCCTTTTACATTTTCT	0
1:131513578-131514428	H405	V262	Both	7	35	78.6	-	AT5G66940	Name=MA1267.1_V262::1:131513578-131514428-	1.36e-08	0.00129	sequence=TTCTATTTTCTTTTTCCTTTTACATTTTC	1
1:131513578-131514428	H405	V262	Both	8	28	68.2	+	Adof1	Name=MA1277.1_H405::1:131513578-131514428+	1.52e-07	0.00942	sequence=AAAATGTAAAAGGAAAAAGAA	1
1:131513578-131514428	H405	V262	Both	8	36	67.8	-	AT5G66940	Name=MA1267.1_V262::1:131513578-131514428-	1.66e-07	0.00692	sequence=TTTCTATTTTCTTTTTCCTTTTACATTTT	1
1:131513578-131514428	H405	V262	Both	10	30	70.1	-	OBP3	Name=MA1274.1_V262::1:131513578-131514428-	9.84e-08	0.00751	sequence=TTTTCTTTTTCCTTTTACATT	1
1:131513578-131514428	H405	V262	Both	13	33	69.2	+	AT5G02460	Name=MA1281.1_V262::1:131513578-131514428+	1.2e-07	0.00792	sequence=GTAAAAGGAAAAAGAAAATAG	1
1:131513578-131514428	H405	V262	Both	14	34	66.6	-	OBP1	Name=MA1278.1_H405::1:131513578-131514428-	2.17e-07	0.00905	sequence=TCTATTTTCTTTTTCCTTTTA	1
1:131513578-131514428	H405	V262	Both	14	42	65.3	-	AT5G66940	Name=MA1267.1_V262::1:131513578-131514428-	2.95e-07	0.00908	sequence=GGTAGTTTTCTATTTTCTTTTTCCTTTTA	1
1:131513578-131514428	H405	V262	Both	15	35	77.7	+	Adof1	Name=MA1277.1_V262::1:131513578-131514428+	1.67e-08	0.00396	sequence=AAAAGGAAAAAGAAAATAGAA	1
1:13161052-13162968	H965	NA	HUSK	452	468	62.4	-	AT4G18450	Name=MA1228.1_H965::1:13161052-13162968-	5.78e-07	0.00682	sequence=GAGGCGGCGGGGGTGTC	1
1:13161052-13162968	H965	NA	HUSK	454	468	62.7	+	ERF15	Name=MA1231.1_H965::1:13161052-13162968+	5.36e-07	0.0078	sequence=CACCCCCGCCGCCTC	1
1:13161052-13162968	H965	NA	HUSK	772	792	64.3	+	ERF9	Name=MA1257.1_H965::1:13161052-13162968+	3.68e-07	0.00459	sequence=CGGCTGCCGAGACGGCGGTTG	1
1:137255420-137256418	H233	NA	HUSK	491	505	62	-	ERF15	Name=MA1231.1_H233::1:137255420-137256418-	6.24e-07	0.00851	sequence=CCCCACAGCCGCCAT	1
1:137255420-137256418	H233	NA	HUSK	491	507	59.7	+	AT4G18450	Name=MA1228.1_H233::1:137255420-137256418+	1.08e-06	0.00992	sequence=ATGGCGGCTGTGGGGGG	1
1:137652331-137653320	H915	V56	Both	150	173	60.6	-	BPC1	Name=MA1404.1_V56::1:137652331-137653320-	8.64e-07	0.00378	sequence=GTGAGAGGGTAAGGGGGGAAGAGA	1
1:137652331-137653320	H915	V56	Both	212	232	56	+	LEP	Name=MA1246.1_V56::1:137652331-137653320+	2.53e-06	0.00863	sequence=GGCGCCACCGTTGACATCGCC	1
1:137652331-137653320	H915	V56	Both	488	508	58.3	+	RAP212	Name=MA1256.1_V56::1:137652331-137653320+	1.47e-06	0.0098	sequence=CGGTGATACTGGCGGCGAAGC	1
1:13899460-13900201	H576	NA	HUSK	381	410	56.6	-	BPC5	Name=MA1403.1_H576::1:13899460-13900201-	2.16e-06	0.00573	sequence=GCAGAGAGAGAGAGAGAGACGTCAGGATCC	1
1:13899460-13900201	H576	NA	HUSK	384	407	66.5	-	BPC1	Name=MA1404.1_H576::1:13899460-13900201-	2.22e-07	0.000823	sequence=GAGAGAGAGAGAGAGACGTCAGGA	1
1:13899460-13900201	H576	NA	HUSK	385	405	57.9	+	BPC6	Name=MA1402.1_H576::1:13899460-13900201+	1.61e-06	0.00474	sequence=CCTGACGTCTCTCTCTCTCTC	1
1:13899460-13900201	H576	NA	HUSK	386	409	58.1	-	BPC1	Name=MA1404.1_H576::1:13899460-13900201-	1.56e-06	0.00404	sequence=CAGAGAGAGAGAGAGAGACGTCAG	1
1:13899460-13900201	H576	NA	HUSK	387	407	60	+	BPC6	Name=MA1402.1_H576::1:13899460-13900201+	9.94e-07	0.00315	sequence=TGACGTCTCTCTCTCTCTCTC	1
1:13899460-13900201	H576	NA	HUSK	388	411	70	-	BPC1	Name=MA1404.1_H576::1:13899460-13900201-	1e-07	0.000415	sequence=AGCAGAGAGAGAGAGAGAGACGTC	1
1:13899460-13900201	H576	NA	HUSK	389	409	80.7	+	BPC6	Name=MA1402.1_H576::1:13899460-13900201+	8.44e-09	5.14e-05	sequence=ACGTCTCTCTCTCTCTCTCTG	1
1:13899460-13900201	H576	NA	HUSK	390	403	66.1	-	RAMOSA1	Name=MA1416.1_H576::1:13899460-13900201-	2.47e-07	0.00104	sequence=GAGAGAGAGAGACG	0
1:13899460-13900201	H576	NA	HUSK	390	413	60	-	BPC1	Name=MA1404.1_H576::1:13899460-13900201-	1e-06	0.00286	sequence=CGAGCAGAGAGAGAGAGAGAGACG	1
1:13899460-13900201	H576	NA	HUSK	391	411	58.3	+	BPC6	Name=MA1402.1_H576::1:13899460-13900201+	1.49e-06	0.00444	sequence=GTCTCTCTCTCTCTCTCTGCT	1
1:13899460-13900201	H576	NA	HUSK	392	405	84.6	-	RAMOSA1	Name=MA1416.1_H576::1:13899460-13900201-	3.48e-09	2.53e-05	sequence=GAGAGAGAGAGAGA	0
1:13899460-13900201	H576	NA	HUSK	392	415	69.3	-	BPC1	Name=MA1404.1_H576::1:13899460-13900201-	1.17e-07	0.000476	sequence=AGCGAGCAGAGAGAGAGAGAGAGA	1
1:13899460-13900201	H576	NA	HUSK	393	413	61	+	BPC6	Name=MA1402.1_H576::1:13899460-13900201+	7.94e-07	0.00261	sequence=CTCTCTCTCTCTCTCTGCTCG	1
1:13899460-13900201	H576	NA	HUSK	394	407	84.6	-	RAMOSA1	Name=MA1416.1_H576::1:13899460-13900201-	3.48e-09	2.53e-05	sequence=GAGAGAGAGAGAGA	0
1:13899460-13900201	H576	NA	HUSK	396	409	74.4	-	RAMOSA1	Name=MA1416.1_H576::1:13899460-13900201-	3.63e-08	0.000202	sequence=CAGAGAGAGAGAGA	0
1:13899460-13900201	H576	NA	HUSK	398	411	59.8	-	RAMOSA1	Name=MA1416.1_H576::1:13899460-13900201-	1.05e-06	0.00351	sequence=AGCAGAGAGAGAGA	0
1:13900418-13901960	H1090	NA	HUSK	77	103	64	-	AT1G69570	Name=MA1268.1_H1090::1:13900418-13901960-	3.97e-07	0.00895	sequence=CTTTTTCTTTTCTTTTCTTGTCTTCTC	0
1:13900418-13901960	H1090	NA	HUSK	80	108	65.5	-	AT5G66940	Name=MA1267.1_H1090::1:13900418-13901960-	2.83e-07	0.0069	sequence=AATTTCTTTTTCTTTTCTTTTCTTGTCTT	1
1:13900418-13901960	H1090	NA	HUSK	81	101	65.9	-	OBP3	Name=MA1274.1_H1090::1:13900418-13901960-	2.53e-07	0.00681	sequence=TTTTCTTTTCTTTTCTTGTCT	1
1:13900418-13901960	H1090	NA	HUSK	83	109	76	-	AT1G69570	Name=MA1268.1_H1090::1:13900418-13901960-	2.53e-08	0.00172	sequence=CAATTTCTTTTTCTTTTCTTTTCTTGT	0
1:13900418-13901960	H1090	NA	HUSK	86	106	70.1	+	Adof1	Name=MA1277.1_H1090::1:13900418-13901960+	9.82e-08	0.008	sequence=AGAAAAGAAAAGAAAAAGAAA	1
1:13900418-13901960	H1090	NA	HUSK	86	106	79.1	+	AT5G02460	Name=MA1281.1_H1090::1:13900418-13901960+	1.22e-08	0.00153	sequence=AGAAAAGAAAAGAAAAAGAAA	1
1:13900418-13901960	H1090	NA	HUSK	87	107	72.1	-	OBP3	Name=MA1274.1_H1090::1:13900418-13901960-	6.16e-08	0.0035	sequence=ATTTCTTTTTCTTTTCTTTTC	1
1:13900418-13901960	H1090	NA	HUSK	422	441	60.5	-	AT1G71450	Name=MA1233.1_H1090::1:13900418-13901960-	8.79e-07	0.00858	sequence=CTTCATCATCACCACCACCA	1
1:13900418-13901960	H1090	NA	HUSK	763	783	68.3	+	AT5G02460	Name=MA1281.1_H1090::1:13900418-13901960+	1.46e-07	0.00633	sequence=GACAAAGTAAAAAAAAAAAAA	1
1:13900418-13901960	H1090	NA	HUSK	1206	1220	68.8	+	AT5G18450	Name=MA1226.1_H1090::1:13900418-13901960+	1.32e-07	0.00687	sequence=GGCGGCAGCGGCGGC	1
1:13900418-13901960	H1090	NA	HUSK	1421	1441	68.3	+	Adof1	Name=MA1277.1_H1090::1:13900418-13901960+	1.47e-07	0.00939	sequence=CTAAAAAAAAAGCTAAAAAAA	1
1:141187510-141188284	H110	NA	HUSK	428	448	57.6	-	BPC6	Name=MA1402.1_H110::1:141187510-141188284-	1.73e-06	0.00505	sequence=CCCCCTCCCTTTATCCCTCTA	1
1:141187510-141188284	H110	NA	HUSK	428	451	59.3	+	BPC1	Name=MA1404.1_H110::1:141187510-141188284+	1.18e-06	0.00326	sequence=TAGAGGGATAAAGGGAGGGGGAGG	1
1:141187510-141188284	H110	NA	HUSK	430	453	53.3	+	BPC1	Name=MA1404.1_H110::1:141187510-141188284+	4.68e-06	0.00937	sequence=GAGGGATAAAGGGAGGGGGAGGGC	1
1:141187510-141188284	H110	NA	HUSK	603	616	77.7	+	At5g08330	Name=MA1287.1_H110::1:141187510-141188284+	1.71e-08	0.00969	sequence=AGTGGGCCCCACAT	1
1:14449374-14450546	H573	V147	Both	395	409	56.5	-	ESE1	Name=MA1264.1_V147::1:14449374-14450546-	2.25e-06	0.00835	sequence=CGGTGGCGGCGCACG	1
1:148502340-148503150	H1129	NA	HUSK	342	371	61.8	+	BPC5	Name=MA1403.1_H1129::1:148502340-148503150+	6.6e-07	0.00226	sequence=CAAAAGATAGAGAAAGGGTGAGTGAGGGTT	1
1:148502340-148503150	H1129	NA	HUSK	343	363	62.5	-	BPC6	Name=MA1402.1_H1129::1:148502340-148503150-	5.65e-07	0.00198	sequence=CTCACCCTTTCTCTATCTTTT	1
1:148502340-148503150	H1129	NA	HUSK	343	366	67.5	+	BPC1	Name=MA1404.1_H1129::1:148502340-148503150+	1.76e-07	0.000676	sequence=AAAAGATAGAGAAAGGGTGAGTGA	1
1:148502340-148503150	H1129	NA	HUSK	344	373	56.5	+	BPC5	Name=MA1403.1_H1129::1:148502340-148503150+	2.25e-06	0.00594	sequence=AAAGATAGAGAAAGGGTGAGTGAGGGTTGG	1
1:148502340-148503150	H1129	NA	HUSK	345	365	66.7	-	BPC6	Name=MA1402.1_H1129::1:148502340-148503150-	2.11e-07	0.00087	sequence=CACTCACCCTTTCTCTATCTT	1
1:148502340-148503150	H1129	NA	HUSK	347	370	62.4	+	BPC1	Name=MA1404.1_H1129::1:148502340-148503150+	5.75e-07	0.0018	sequence=GATAGAGAAAGGGTGAGTGAGGGT	1
1:148821501-148821984	H697	V129	Both	102	116	56.1	+	ESE1	Name=MA1264.1_V129::1:148821501-148821984+	2.42e-06	0.00882	sequence=AGGTGGCGGCGCTAG	1
1:148821501-148821984	H697	V129	Both	102	116	56.1	-	ERF5	Name=MA1225.1_V129::1:148821501-148821984-	2.46e-06	0.00994	sequence=CTAGCGCCGCCACCT	1
1:148821501-148821984	H697	V129	Both	102	122	59.3	-	ERF2	Name=MA1262.1_V129::1:148821501-148821984-	1.17e-06	0.00626	sequence=CCGTGCCTAGCGCCGCCACCT	1
1:148821501-148821984	H697	V129	Both	103	123	58.7	-	ERF10	Name=MA1240.1_V129::1:148821501-148821984-	1.34e-06	0.00666	sequence=CCCGTGCCTAGCGCCGCCACC	0
1:148821501-148821984	H697	V129	Both	156	170	59.3	+	ERF105	Name=MA1000.2_V129::1:148821501-148821984+	1.18e-06	0.00708	sequence=AAAGTGGCGGCGACG	1
1:148821501-148821984	H697	V129	Both	157	177	56.7	-	ERF2	Name=MA1262.1_V129::1:148821501-148821984-	2.11e-06	0.00821	sequence=CAGCGCGCGTCGCCGCCACTT	1
1:148821501-148821984	H697	V129	Both	158	178	57.7	-	ERF10	Name=MA1240.1_V129::1:148821501-148821984-	1.68e-06	0.00739	sequence=CCAGCGCGCGTCGCCGCCACT	0
1:148821501-148821984	H697	V129	Both	159	175	56.3	+	AT4G18450	Name=MA1228.1_V129::1:148821501-148821984+	2.32e-06	0.00876	sequence=GTGGCGGCGACGCGCGC	1
1:148832622-148833441	H669	V108	Both	221	241	61.7	+	LEP	Name=MA1246.1_V108::1:148832622-148833441+	6.7e-07	0.00433	sequence=ACGGCCGCCGTATCCTCCGCC	1
1:148832622-148833441	H669	V108	Both	222	242	64.1	-	ERF9	Name=MA1257.1_V108::1:148832622-148833441-	3.85e-07	0.00331	sequence=TGGCGGAGGATACGGCGGCCG	1
1:148832622-148833441	H669	V108	Both	223	241	63.4	-	ABR1	Name=MA1244.1_V108::1:148832622-148833441-	4.57e-07	0.00539	sequence=GGCGGAGGATACGGCGGCC	1
1:148832622-148833441	H669	V108	Both	223	242	61.1	+	AT1G71450	Name=MA1233.1_V108::1:148832622-148833441+	7.71e-07	0.00615	sequence=GGCCGCCGTATCCTCCGCCA	1
1:148832622-148833441	H669	V108	Both	224	244	59	+	ERF10	Name=MA1240.1_V108::1:148832622-148833441+	1.27e-06	0.0066	sequence=GCCGCCGTATCCTCCGCCAAA	0
1:148832622-148833441	H669	V108	Both	492	512	56.6	+	ERF2	Name=MA1262.1_V108::1:148832622-148833441+	2.18e-06	0.00833	sequence=AGGGGACTTGCGCCGCCGCCG	1
1:148832622-148833441	H669	V108	Both	496	510	57.5	+	ERF15	Name=MA1231.1_V108::1:148832622-148833441+	1.79e-06	0.00941	sequence=GACTTGCGCCGCCGC	1
1:148832622-148833441	H669	V108	Both	497	513	58.9	-	AT4G18450	Name=MA1228.1_V108::1:148832622-148833441-	1.28e-06	0.00626	sequence=TCGGCGGCGGCGCAAGT	1
1:148832622-148833441	H669	V108	Both	498	512	61.5	+	PUCHI	Name=MA1252.1_V108::1:148832622-148833441+	7.09e-07	0.00704	sequence=CTTGCGCCGCCGCCG	1
1:148832622-148833441	H669	V108	Both	498	512	62.8	-	RAP26	Name=MA1221.1_V108::1:148832622-148833441-	5.26e-07	0.00505	sequence=CGGCGGCGGCGCAAG	1
1:148832622-148833441	H669	V108	Both	498	512	63.6	+	AT2G33710	Name=MA1245.1_V108::1:148832622-148833441+	4.32e-07	0.00383	sequence=CTTGCGCCGCCGCCG	1
1:148832622-148833441	H669	V108	Both	498	512	65.6	-	ESE1	Name=MA1264.1_V108::1:148832622-148833441-	2.72e-07	0.00233	sequence=CGGCGGCGGCGCAAG	1
1:148832622-148833441	H669	V108	Both	498	512	66.7	-	AT1G28160	Name=MA1247.1_V108::1:148832622-148833441-	2.12e-07	0.00256	sequence=CGGCGGCGGCGCAAG	1
1:148832622-148833441	H669	V108	Both	498	512	68.2	+	ERF5	Name=MA1225.1_V108::1:148832622-148833441+	1.49e-07	0.00204	sequence=CTTGCGCCGCCGCCG	1
1:148832622-148833441	H669	V108	Both	499	513	61.1	-	ERF105	Name=MA1000.2_V108::1:148832622-148833441-	7.66e-07	0.0054	sequence=TCGGCGGCGGCGCAA	1
1:149188182-149189838	H334	NA	HUSK	1425	1453	70.7	+	AT5G66940	Name=MA1267.1_H334::1:149188182-149189838+	8.48e-08	0.00319	sequence=GAGTTTCCCCCTTTTCCTTTTTCTTTTAA	1
1:149188182-149189838	H334	NA	HUSK	1428	1454	67	+	AT1G69570	Name=MA1268.1_H334::1:149188182-149189838+	2e-07	0.00555	sequence=TTTCCCCCTTTTCCTTTTTCTTTTAAT	0
1:149188182-149189838	H334	NA	HUSK	1429	1455	71.6	+	AT1G69570	Name=MA1268.1_H334::1:149188182-149189838+	6.87e-08	0.00315	sequence=TTCCCCCTTTTCCTTTTTCTTTTAATT	0
1:149188182-149189838	H334	NA	HUSK	1431	1459	69.7	+	AT5G66940	Name=MA1267.1_H334::1:149188182-149189838+	1.06e-07	0.00384	sequence=CCCCCTTTTCCTTTTTCTTTTAATTTTAT	1
1:149188182-149189838	H334	NA	HUSK	1432	1452	69.6	-	Adof1	Name=MA1277.1_H334::1:149188182-149189838-	1.09e-07	0.00833	sequence=TAAAAGAAAAAGGAAAAGGGG	1
1:149188182-149189838	H334	NA	HUSK	1435	1461	89.6	+	AT1G69570	Name=MA1268.1_H334::1:149188182-149189838+	1.09e-09	0.000375	sequence=CTTTTCCTTTTTCTTTTAATTTTATTT	0
1:149188182-149189838	H334	NA	HUSK	1437	1457	72.2	+	OBP3	Name=MA1274.1_H334::1:149188182-149189838+	6.06e-08	0.0035	sequence=TTTCCTTTTTCTTTTAATTTT	1
1:149188182-149189838	H334	NA	HUSK	1441	1467	71.9	+	AT1G69570	Name=MA1268.1_H334::1:149188182-149189838+	6.4e-08	0.00308	sequence=CTTTTTCTTTTAATTTTATTTTCTGTT	0
1:149188182-149189838	H334	NA	HUSK	1443	1463	65.1	+	OBP3	Name=MA1274.1_H334::1:149188182-149189838+	3.06e-07	0.00753	sequence=TTTTCTTTTAATTTTATTTTC	1
1:15336608-15338124	H599	NA	HUSK	1128	1148	59.8	-	ERF2	Name=MA1262.1_H599::1:15336608-15338124-	1.04e-06	0.00901	sequence=CTGACGCCTCCACCGCCATGA	1
1:15336608-15338124	H599	NA	HUSK	1131	1145	70.9	-	AT1G75490	Name=MA1250.1_H599::1:15336608-15338124-	8.08e-08	0.00423	sequence=ACGCCTCCACCGCCA	1
1:15336608-15338124	H599	NA	HUSK	1131	1145	71.5	-	AT1G44830	Name=MA1222.1_H599::1:15336608-15338124-	7e-08	0.00745	sequence=ACGCCTCCACCGCCA	1
1:15336608-15338124	H599	NA	HUSK	1131	1150	59.5	-	AT1G71450	Name=MA1233.1_H599::1:15336608-15338124-	1.12e-06	0.01	sequence=GCCTGACGCCTCCACCGCCA	1
1:15336608-15338124	H599	NA	HUSK	1132	1142	66.8	-	AT3G57600	Name=MA1242.1_H599::1:15336608-15338124-	2.07e-07	0.00669	sequence=CCTCCACCGCC	1
1:15336608-15338124	H599	NA	HUSK	1132	1151	65.1	+	AT4G28140	Name=MA1232.1_H599::1:15336608-15338124+	3.11e-07	0.00616	sequence=GGCGGTGGAGGCGTCAGGCA	1
1:15387741-15390462	H1116	NA	HUSK	1113	1141	66.5	+	AT5G66940	Name=MA1267.1_H1116::1:15387741-15390462+	2.24e-07	0.006	sequence=ATATATTTTTCTTCTTCTTTTTGTTTCCG	1
1:15387741-15390462	H1116	NA	HUSK	1114	1134	70.3	+	OBP1	Name=MA1278.1_H1116::1:15387741-15390462+	9.31e-08	0.00575	sequence=TATATTTTTCTTCTTCTTTTT	1
1:15387741-15390462	H1116	NA	HUSK	1115	1135	67.1	-	AT5G02460	Name=MA1281.1_H1116::1:15387741-15390462-	1.93e-07	0.00709	sequence=CAAAAAGAAGAAGAAAAATAT	1
1:15387741-15390462	H1116	NA	HUSK	1120	1140	68.4	-	Adof1	Name=MA1277.1_H1116::1:15387741-15390462-	1.44e-07	0.00939	sequence=GGAAACAAAAAGAAGAAGAAA	1
1:15387741-15390462	H1116	NA	HUSK	2087	2110	57.3	+	BPC1	Name=MA1404.1_H1116::1:15387741-15390462+	1.87e-06	0.00467	sequence=GACAGAGGGAGGGGAGGAGGAAGG	1
1:15390766-15391724	H1296	NA	HUSK	509	528	62	+	AT1G71450	Name=MA1233.1_H1296::1:15390766-15391724+	6.3e-07	0.00731	sequence=CTCCTCCTCCTCCTCCTCCT	1
1:15390766-15391724	H1296	NA	HUSK	512	531	62	+	AT1G71450	Name=MA1233.1_H1296::1:15390766-15391724+	6.3e-07	0.00731	sequence=CTCCTCCTCCTCCTCCTCCT	1
1:15390766-15391724	H1296	NA	HUSK	515	534	62	+	AT1G71450	Name=MA1233.1_H1296::1:15390766-15391724+	6.3e-07	0.00731	sequence=CTCCTCCTCCTCCTCCTCCT	1
1:15390766-15391724	H1296	NA	HUSK	518	537	62	+	AT1G71450	Name=MA1233.1_H1296::1:15390766-15391724+	6.3e-07	0.00731	sequence=CTCCTCCTCCTCCTCCTCCT	1
1:15390766-15391724	H1296	NA	HUSK	521	540	62	+	AT1G71450	Name=MA1233.1_H1296::1:15390766-15391724+	6.3e-07	0.00731	sequence=CTCCTCCTCCTCCTCCTCCT	1
1:15390766-15391724	H1296	NA	HUSK	524	543	62	+	AT1G71450	Name=MA1233.1_H1296::1:15390766-15391724+	6.3e-07	0.00731	sequence=CTCCTCCTCCTCCTCCTCCT	1
1:15390766-15391724	H1296	NA	HUSK	527	546	62	+	AT1G71450	Name=MA1233.1_H1296::1:15390766-15391724+	6.3e-07	0.00731	sequence=CTCCTCCTCCTCCTCCTCCT	1
1:15390766-15391724	H1296	NA	HUSK	530	549	62	+	AT1G71450	Name=MA1233.1_H1296::1:15390766-15391724+	6.3e-07	0.00731	sequence=CTCCTCCTCCTCCTCCTCCT	1
1:15390766-15391724	H1296	NA	HUSK	533	552	62	+	AT1G71450	Name=MA1233.1_H1296::1:15390766-15391724+	6.3e-07	0.00731	sequence=CTCCTCCTCCTCCTCCTCCT	1
1:15390766-15391724	H1296	NA	HUSK	536	555	62	+	AT1G71450	Name=MA1233.1_H1296::1:15390766-15391724+	6.3e-07	0.00731	sequence=CTCCTCCTCCTCCTCCTCCT	1
1:15390766-15391724	H1296	NA	HUSK	539	558	62	+	AT1G71450	Name=MA1233.1_H1296::1:15390766-15391724+	6.3e-07	0.00731	sequence=CTCCTCCTCCTCCTCCTCCT	1
1:15390766-15391724	H1296	NA	HUSK	542	561	62	+	AT1G71450	Name=MA1233.1_H1296::1:15390766-15391724+	6.3e-07	0.00731	sequence=CTCCTCCTCCTCCTCCTCCT	1
1:15390766-15391724	H1296	NA	HUSK	545	564	62	+	AT1G71450	Name=MA1233.1_H1296::1:15390766-15391724+	6.3e-07	0.00731	sequence=CTCCTCCTCCTCCTCCTCCT	1
1:15390766-15391724	H1296	NA	HUSK	548	567	62	+	AT1G71450	Name=MA1233.1_H1296::1:15390766-15391724+	6.3e-07	0.00731	sequence=CTCCTCCTCCTCCTCCTCCT	1
1:15390766-15391724	H1296	NA	HUSK	551	570	62	+	AT1G71450	Name=MA1233.1_H1296::1:15390766-15391724+	6.3e-07	0.00731	sequence=CTCCTCCTCCTCCTCCTCCT	1
1:15390766-15391724	H1296	NA	HUSK	554	573	62	+	AT1G71450	Name=MA1233.1_H1296::1:15390766-15391724+	6.3e-07	0.00731	sequence=CTCCTCCTCCTCCTCCTCCT	1
1:15390766-15391724	H1296	NA	HUSK	557	576	62	+	AT1G71450	Name=MA1233.1_H1296::1:15390766-15391724+	6.3e-07	0.00731	sequence=CTCCTCCTCCTCCTCCTCCT	1
1:15390766-15391724	H1296	NA	HUSK	560	579	62	+	AT1G71450	Name=MA1233.1_H1296::1:15390766-15391724+	6.3e-07	0.00731	sequence=CTCCTCCTCCTCCTCCTCCT	1
1:15390766-15391724	H1296	NA	HUSK	563	582	62	+	AT1G71450	Name=MA1233.1_H1296::1:15390766-15391724+	6.3e-07	0.00731	sequence=CTCCTCCTCCTCCTCCTCCT	1
1:15390766-15391724	H1296	NA	HUSK	565	585	60	-	ERF9	Name=MA1257.1_H1296::1:15390766-15391724-	9.99e-07	0.00853	sequence=CGGAGGAGGAGGAGGAGGAGG	1
1:15390766-15391724	H1296	NA	HUSK	566	585	66.5	+	AT1G71450	Name=MA1233.1_H1296::1:15390766-15391724+	2.23e-07	0.00403	sequence=CTCCTCCTCCTCCTCCTCCG	1
1:15390766-15391724	H1296	NA	HUSK	569	588	59.9	+	AT1G71450	Name=MA1233.1_H1296::1:15390766-15391724+	1.02e-06	0.00949	sequence=CTCCTCCTCCTCCTCCGTCC	1
1:15390766-15391724	H1296	NA	HUSK	673	699	76.7	+	AT1G69570	Name=MA1268.1_H1296::1:15390766-15391724+	2.14e-08	0.00157	sequence=AGTTTCCTTTTTTTTCTTCTTTTTTGT	0
1:15390766-15391724	H1296	NA	HUSK	675	695	75.6	+	OBP3	Name=MA1274.1_H1296::1:15390766-15391724+	2.72e-08	0.0026	sequence=TTTCCTTTTTTTTCTTCTTTT	1
1:15390766-15391724	H1296	NA	HUSK	675	703	87.5	+	AT5G66940	Name=MA1267.1_H1296::1:15390766-15391724+	1.77e-09	0.00034	sequence=TTTCCTTTTTTTTCTTCTTTTTTGTTTCC	1
1:15390766-15391724	H1296	NA	HUSK	676	696	88.4	+	OBP1	Name=MA1278.1_H1296::1:15390766-15391724+	1.43e-09	0.000914	sequence=TTCCTTTTTTTTCTTCTTTTT	1
1:15390766-15391724	H1296	NA	HUSK	677	697	80.8	+	AT2G28810	Name=MA1272.1_H1296::1:15390766-15391724+	8.27e-09	0.00264	sequence=TCCTTTTTTTTCTTCTTTTTT	1
1:15390766-15391724	H1296	NA	HUSK	677	697	87.6	-	AT5G02460	Name=MA1281.1_H1296::1:15390766-15391724-	1.74e-09	0.000663	sequence=AAAAAAGAAGAAAAAAAAGGA	1
1:15390766-15391724	H1296	NA	HUSK	682	702	70.2	-	Adof1	Name=MA1277.1_H1296::1:15390766-15391724-	9.43e-08	0.00785	sequence=GAAACAAAAAAGAAGAAAAAA	1
1:15403082-15405596	H1126	NA	HUSK	1157	1177	58.3	+	BPC6	Name=MA1402.1_H1126::1:15403082-15405596+	1.46e-06	0.00438	sequence=CCCCGTCTTTCTATCTATCTA	1
1:15403082-15405596	H1126	NA	HUSK	1159	1179	61.5	+	BPC6	Name=MA1402.1_H1126::1:15403082-15405596+	7.01e-07	0.00236	sequence=CCGTCTTTCTATCTATCTATC	1
1:15403082-15405596	H1126	NA	HUSK	1159	1188	55.5	-	BPC5	Name=MA1403.1_H1126::1:15403082-15405596-	2.79e-06	0.00703	sequence=GGATGGATGGATAGATAGATAGAAAGACGG	1
1:15403082-15405596	H1126	NA	HUSK	1162	1185	55.6	-	BPC1	Name=MA1404.1_H1126::1:15403082-15405596-	2.73e-06	0.00631	sequence=TGGATGGATAGATAGATAGAAAGA	1
1:15403082-15405596	H1126	NA	HUSK	1167	1196	56.7	-	BPC5	Name=MA1403.1_H1126::1:15403082-15405596-	2.16e-06	0.00573	sequence=AGATAGATGGATGGATGGATAGATAGATAG	1
1:15506222-15508297	H243	NA	HUSK	888	911	56.1	-	BPC1	Name=MA1404.1_H243::1:15506222-15508297-	2.44e-06	0.00577	sequence=GAGAAAGAAGAAGAAGCAGAGAAA	1
1:15506222-15508297	H243	NA	HUSK	902	930	67.4	+	AT5G66940	Name=MA1267.1_H243::1:15506222-15508297+	1.81e-07	0.00559	sequence=CTTCTTTCTCCTATTTCTTTTCTTTCCTT	1
1:15506222-15508297	H243	NA	HUSK	1624	1638	61.3	+	ERF105	Name=MA1000.2_H243::1:15506222-15508297+	7.42e-07	0.00925	sequence=GGAGCGGCGGCGGAT	1
1:15506222-15508297	H243	NA	HUSK	1625	1639	60.5	+	ESE1	Name=MA1264.1_H243::1:15506222-15508297+	8.83e-07	0.00858	sequence=GAGCGGCGGCGGATG	1
1:15506222-15508297	H243	NA	HUSK	1625	1645	67.7	-	ERF2	Name=MA1262.1_H243::1:15506222-15508297-	1.68e-07	0.00285	sequence=CCGTCCCATCCGCCGCCGCTC	1
1:15506222-15508297	H243	NA	HUSK	1626	1644	71.4	-	ERF104	Name=MA1239.1_H243::1:15506222-15508297-	7.22e-08	0.00159	sequence=CGTCCCATCCGCCGCCGCT	1
1:15506222-15508297	H243	NA	HUSK	1626	1646	83	-	ERF10	Name=MA1240.1_H243::1:15506222-15508297-	5.01e-09	0.000253	sequence=GCCGTCCCATCCGCCGCCGCT	0
1:15506222-15508297	H243	NA	HUSK	1627	1641	70.9	-	ERF15	Name=MA1231.1_H243::1:15506222-15508297-	8.06e-08	0.00226	sequence=CCCATCCGCCGCCGC	1
1:15506222-15508297	H243	NA	HUSK	1627	1643	69.9	+	AT4G18450	Name=MA1228.1_H243::1:15506222-15508297+	1.03e-07	0.00227	sequence=GCGGCGGCGGATGGGAC	1
1:15506222-15508297	H243	NA	HUSK	1628	1647	68.1	-	AT1G71450	Name=MA1233.1_H243::1:15506222-15508297-	1.55e-07	0.00316	sequence=CGCCGTCCCATCCGCCGCCG	1
1:15506222-15508297	H243	NA	HUSK	1628	1648	62.8	-	ERF2	Name=MA1262.1_H243::1:15506222-15508297-	5.27e-07	0.00598	sequence=TCGCCGTCCCATCCGCCGCCG	1
1:15506222-15508297	H243	NA	HUSK	1629	1647	59.4	-	ERF104	Name=MA1239.1_H243::1:15506222-15508297-	1.15e-06	0.0091	sequence=CGCCGTCCCATCCGCCGCC	1
1:15506222-15508297	H243	NA	HUSK	1629	1648	67.2	+	AT4G28140	Name=MA1232.1_H243::1:15506222-15508297+	1.88e-07	0.00435	sequence=GGCGGCGGATGGGACGGCGA	1
1:15506222-15508297	H243	NA	HUSK	1631	1651	68.8	+	ERF9	Name=MA1257.1_H243::1:15506222-15508297+	1.31e-07	0.00254	sequence=CGGCGGATGGGACGGCGACGG	1
1:15506222-15508297	H243	NA	HUSK	1632	1652	68.4	-	LEP	Name=MA1246.1_H243::1:15506222-15508297-	1.43e-07	0.00271	sequence=GCCGTCGCCGTCCCATCCGCC	1
1:15514612-15515662	H1215	NA	HUSK	94	108	60.1	-	ERF5	Name=MA1225.1_H1215::1:15514612-15515662-	9.74e-07	0.00931	sequence=CCACCGCCGGCGCTG	1
1:162464906-162466532	NA	V57	V2-IST	200	220	55.9	+	LEP	Name=MA1246.1_V57::1:162464906-162466532+	2.58e-06	0.00874	sequence=GCCTCCGCCTCCCCAGCCTTC	1
1:162464906-162466532	NA	V57	V2-IST	201	221	57.6	-	ERF9	Name=MA1257.1_V57::1:162464906-162466532-	1.74e-06	0.00773	sequence=GGAAGGCTGGGGAGGCGGAGG	1
1:16295814-16298072	H207	NA	HUSK	636	656	58.9	+	LEP	Name=MA1246.1_H207::1:16295814-16298072+	1.3e-06	0.00978	sequence=GCCAGCGCCGCGGCAGCCGCA	1
1:16295814-16298072	H207	NA	HUSK	1499	1522	69	-	BPC1	Name=MA1404.1_H207::1:16295814-16298072-	1.27e-07	0.00051	sequence=GAGAAAAGTAGAGAGAGAGTGGGC	1
1:16295814-16298072	H207	NA	HUSK	1500	1520	62.3	+	BPC6	Name=MA1402.1_H207::1:16295814-16298072+	5.86e-07	0.00203	sequence=CCCACTCTCTCTCTACTTTTC	1
1:16295814-16298072	H207	NA	HUSK	1501	1514	55.3	-	RAMOSA1	Name=MA1416.1_H207::1:16295814-16298072-	2.92e-06	0.00807	sequence=TAGAGAGAGAGTGG	0
1:16295814-16298072	H207	NA	HUSK	1502	1522	59.1	+	BPC6	Name=MA1402.1_H207::1:16295814-16298072+	1.24e-06	0.0038	sequence=CACTCTCTCTCTACTTTTCTC	1
1:16295814-16298072	H207	NA	HUSK	1505	1528	55.2	-	BPC1	Name=MA1404.1_H207::1:16295814-16298072-	3.03e-06	0.00681	sequence=CTGTAGGAGAAAAGTAGAGAGAGA	1
1:16304183-16306524	NA	V136	V2-IST	1544	1564	55.8	+	ERF2	Name=MA1262.1_V136::1:16304183-16306524+	2.62e-06	0.00909	sequence=TCGCAAGCGCAGCCGCCGGAT	1
1:16304183-16306524	NA	V136	V2-IST	1545	1563	58.2	+	ERF104	Name=MA1239.1_V136::1:16304183-16306524+	1.52e-06	0.00666	sequence=CGCAAGCGCAGCCGCCGGA	1
1:166139494-166140343	H550	NA	HUSK	296	325	59.3	-	BPC5	Name=MA1403.1_H550::1:166139494-166140343-	1.17e-06	0.00356	sequence=AGAGAGAGAGAGATAAACAAAAGGCATGCA	1
1:166139494-166140343	H550	NA	HUSK	298	327	57.7	-	BPC5	Name=MA1403.1_H550::1:166139494-166140343-	1.7e-06	0.00476	sequence=AGAGAGAGAGAGAGATAAACAAAAGGCATG	1
1:166139494-166140343	H550	NA	HUSK	300	329	81	-	BPC5	Name=MA1403.1_H550::1:166139494-166140343-	7.96e-09	4.86e-05	sequence=AGAGAGAGAGAGAGAGATAAACAAAAGGCA	1
1:166139494-166140343	H550	NA	HUSK	301	324	69.5	-	BPC1	Name=MA1404.1_H550::1:166139494-166140343-	1.11e-07	0.000455	sequence=GAGAGAGAGAGATAAACAAAAGGC	1
1:166139494-166140343	H550	NA	HUSK	302	322	57.4	+	BPC6	Name=MA1402.1_H550::1:166139494-166140343+	1.82e-06	0.00526	sequence=CCTTTTGTTTATCTCTCTCTC	1
1:166139494-166140343	H550	NA	HUSK	302	331	86.3	-	BPC5	Name=MA1403.1_H550::1:166139494-166140343-	2.33e-09	1.61e-05	sequence=AGAGAGAGAGAGAGAGAGATAAACAAAAGG	1
1:166139494-166140343	H550	NA	HUSK	303	326	72.2	-	BPC1	Name=MA1404.1_H550::1:166139494-166140343-	5.99e-08	0.000268	sequence=GAGAGAGAGAGAGATAAACAAAAG	1
1:166139494-166140343	H550	NA	HUSK	304	324	67.3	+	BPC6	Name=MA1402.1_H550::1:166139494-166140343+	1.86e-07	0.000782	sequence=TTTTGTTTATCTCTCTCTCTC	1
1:166139494-166140343	H550	NA	HUSK	304	333	104	-	BPC5	Name=MA1403.1_H550::1:166139494-166140343-	4.19e-11	3.96e-07	sequence=AGAGAGAGAGAGAGAGAGAGATAAACAAAA	1
1:166139494-166140343	H550	NA	HUSK	305	328	94.9	-	BPC1	Name=MA1404.1_H550::1:166139494-166140343-	3.21e-10	2.4e-06	sequence=GAGAGAGAGAGAGAGATAAACAAA	1
1:166139494-166140343	H550	NA	HUSK	306	326	69.4	+	BPC6	Name=MA1402.1_H550::1:166139494-166140343+	1.15e-07	0.00052	sequence=TTGTTTATCTCTCTCTCTCTC	1
1:166139494-166140343	H550	NA	HUSK	306	335	134	-	BPC5	Name=MA1403.1_H550::1:166139494-166140343-	3.95e-14	6.12e-10	sequence=AGAGAGAGAGAGAGAGAGAGAGATAAACAA	1
1:166139494-166140343	H550	NA	HUSK	307	330	101	-	BPC1	Name=MA1404.1_H550::1:166139494-166140343-	8.36e-11	7.22e-07	sequence=GAGAGAGAGAGAGAGAGATAAACA	1
1:166139494-166140343	H550	NA	HUSK	308	328	82.6	+	BPC6	Name=MA1402.1_H550::1:166139494-166140343+	5.42e-09	3.49e-05	sequence=GTTTATCTCTCTCTCTCTCTC	1
1:166139494-166140343	H550	NA	HUSK	308	337	131	-	BPC5	Name=MA1403.1_H550::1:166139494-166140343-	7.11e-14	1.03e-09	sequence=AGAGAGAGAGAGAGAGAGAGAGAGATAAAC	1
1:166139494-166140343	H550	NA	HUSK	309	332	112	-	BPC1	Name=MA1404.1_H550::1:166139494-166140343-	5.84e-12	6.21e-08	sequence=GAGAGAGAGAGAGAGAGAGATAAA	1
1:166139494-166140343	H550	NA	HUSK	310	330	107	+	BPC6	Name=MA1402.1_H550::1:166139494-166140343+	2.03e-11	2.11e-07	sequence=TTATCTCTCTCTCTCTCTCTC	1
1:166139494-166140343	H550	NA	HUSK	310	339	117	-	BPC5	Name=MA1403.1_H550::1:166139494-166140343-	2.2e-12	2.63e-08	sequence=CAAGAGAGAGAGAGAGAGAGAGAGAGATAA	1
1:166139494-166140343	H550	NA	HUSK	311	324	71.3	-	RAMOSA1	Name=MA1416.1_H550::1:166139494-166140343-	7.46e-08	0.000368	sequence=GAGAGAGAGAGATA	0
1:166139494-166140343	H550	NA	HUSK	311	334	133	-	BPC1	Name=MA1404.1_H550::1:166139494-166140343-	5.53e-14	8.25e-10	sequence=GAGAGAGAGAGAGAGAGAGAGATA	1
1:166139494-166140343	H550	NA	HUSK	312	332	119	+	BPC6	Name=MA1402.1_H550::1:166139494-166140343+	1.25e-12	1.66e-08	sequence=ATCTCTCTCTCTCTCTCTCTC	1
1:166139494-166140343	H550	NA	HUSK	312	341	125	-	BPC5	Name=MA1403.1_H550::1:166139494-166140343-	3.18e-13	4.33e-09	sequence=AACAAGAGAGAGAGAGAGAGAGAGAGAGAT	1
1:166139494-166140343	H550	NA	HUSK	313	326	84.6	-	RAMOSA1	Name=MA1416.1_H550::1:166139494-166140343-	3.48e-09	2.53e-05	sequence=GAGAGAGAGAGAGA	0
1:166139494-166140343	H550	NA	HUSK	313	336	145	-	BPC1	Name=MA1404.1_H550::1:166139494-166140343-	3.16e-15	5.58e-11	sequence=GAGAGAGAGAGAGAGAGAGAGAGA	1
1:166139494-166140343	H550	NA	HUSK	314	334	127	+	BPC6	Name=MA1402.1_H550::1:166139494-166140343+	1.86e-13	2.7e-09	sequence=CTCTCTCTCTCTCTCTCTCTC	1
1:166139494-166140343	H550	NA	HUSK	314	343	111	-	BPC5	Name=MA1403.1_H550::1:166139494-166140343-	7.35e-12	7.97e-08	sequence=ATAACAAGAGAGAGAGAGAGAGAGAGAGAG	1
1:166139494-166140343	H550	NA	HUSK	315	328	84.6	-	RAMOSA1	Name=MA1416.1_H550::1:166139494-166140343-	3.48e-09	2.53e-05	sequence=GAGAGAGAGAGAGA	0
1:166139494-166140343	H550	NA	HUSK	315	338	142	-	BPC1	Name=MA1404.1_H550::1:166139494-166140343-	7.01e-15	1.2e-10	sequence=AAGAGAGAGAGAGAGAGAGAGAGA	1
1:166139494-166140343	H550	NA	HUSK	316	336	127	+	BPC6	Name=MA1402.1_H550::1:166139494-166140343+	1.86e-13	2.7e-09	sequence=CTCTCTCTCTCTCTCTCTCTC	1
1:166139494-166140343	H550	NA	HUSK	316	345	89.2	-	BPC5	Name=MA1403.1_H550::1:166139494-166140343-	1.19e-09	8.83e-06	sequence=CAATAACAAGAGAGAGAGAGAGAGAGAGAG	1
1:166139494-166140343	H550	NA	HUSK	317	330	84.6	-	RAMOSA1	Name=MA1416.1_H550::1:166139494-166140343-	3.48e-09	2.53e-05	sequence=GAGAGAGAGAGAGA	0
1:166139494-166140343	H550	NA	HUSK	317	340	95.7	-	BPC1	Name=MA1404.1_H550::1:166139494-166140343-	2.69e-10	2.06e-06	sequence=ACAAGAGAGAGAGAGAGAGAGAGA	1
1:166139494-166140343	H550	NA	HUSK	318	338	116	+	BPC6	Name=MA1402.1_H550::1:166139494-166140343+	2.3e-12	2.87e-08	sequence=CTCTCTCTCTCTCTCTCTCTT	1
1:166139494-166140343	H550	NA	HUSK	318	347	63.6	-	BPC5	Name=MA1403.1_H550::1:166139494-166140343-	4.3e-07	0.0016	sequence=CTCAATAACAAGAGAGAGAGAGAGAGAGAG	1
1:166139494-166140343	H550	NA	HUSK	319	332	84.6	-	RAMOSA1	Name=MA1416.1_H550::1:166139494-166140343-	3.48e-09	2.53e-05	sequence=GAGAGAGAGAGAGA	0
1:166139494-166140343	H550	NA	HUSK	319	342	67.2	-	BPC1	Name=MA1404.1_H550::1:166139494-166140343-	1.9e-07	0.000723	sequence=TAACAAGAGAGAGAGAGAGAGAGA	1
1:166139494-166140343	H550	NA	HUSK	320	340	86.7	+	BPC6	Name=MA1402.1_H550::1:166139494-166140343+	2.11e-09	1.48e-05	sequence=CTCTCTCTCTCTCTCTCTTGT	1
1:166139494-166140343	H550	NA	HUSK	321	334	84.6	-	RAMOSA1	Name=MA1416.1_H550::1:166139494-166140343-	3.48e-09	2.53e-05	sequence=GAGAGAGAGAGAGA	0
1:166139494-166140343	H550	NA	HUSK	321	344	68.2	-	BPC1	Name=MA1404.1_H550::1:166139494-166140343-	1.51e-07	0.000595	sequence=AATAACAAGAGAGAGAGAGAGAGA	1
1:166139494-166140343	H550	NA	HUSK	322	342	65.1	+	BPC6	Name=MA1402.1_H550::1:166139494-166140343+	3.06e-07	0.0012	sequence=CTCTCTCTCTCTCTCTTGTTA	1
1:166139494-166140343	H550	NA	HUSK	323	336	84.6	-	RAMOSA1	Name=MA1416.1_H550::1:166139494-166140343-	3.48e-09	2.53e-05	sequence=GAGAGAGAGAGAGA	0
1:166139494-166140343	H550	NA	HUSK	325	338	77.2	-	RAMOSA1	Name=MA1416.1_H550::1:166139494-166140343-	1.92e-08	0.000118	sequence=AAGAGAGAGAGAGA	0
1:166139494-166140343	H550	NA	HUSK	327	340	58.5	-	RAMOSA1	Name=MA1416.1_H550::1:166139494-166140343-	1.42e-06	0.00442	sequence=ACAAGAGAGAGAGA	0
1:169187922-169189910	H814	NA	HUSK	404	433	54.2	+	BPC5	Name=MA1403.1_H814::1:169187922-169189910+	3.82e-06	0.00898	sequence=AATGAAATAAAGAAAACGAGAGAGGAATAT	1
1:169187922-169189910	H814	NA	HUSK	407	427	58.5	-	BPC6	Name=MA1402.1_H814::1:169187922-169189910-	1.41e-06	0.00423	sequence=CTCTCTCGTTTTCTTTATTTC	1
1:169187922-169189910	H814	NA	HUSK	409	432	57.9	+	BPC1	Name=MA1404.1_H814::1:169187922-169189910+	1.63e-06	0.0042	sequence=AATAAAGAAAACGAGAGAGGAATA	1
1:169187922-169189910	H814	NA	HUSK	564	592	70.4	-	AT5G66940	Name=MA1267.1_H814::1:169187922-169189910-	9.01e-08	0.00332	sequence=TTTCCTTCTCCTATTTCTTTTCTCTATTT	1
1:169187922-169189910	H814	NA	HUSK	581	604	55.3	+	BPC1	Name=MA1404.1_H814::1:169187922-169189910+	2.92e-06	0.00662	sequence=AGGAGAAGGAAAATGGAAAAGAGA	1
1:169187922-169189910	H814	NA	HUSK	581	607	64.4	-	AT1G69570	Name=MA1268.1_H814::1:169187922-169189910-	3.6e-07	0.00834	sequence=CATTCTCTTTTCCATTTTCCTTCTCCT	0
1:169187922-169189910	H814	NA	HUSK	589	617	67.8	-	AT5G66940	Name=MA1267.1_H814::1:169187922-169189910-	1.64e-07	0.00524	sequence=ACTTTTTTTCCATTCTCTTTTCCATTTTC	1
1:169187922-169189910	H814	NA	HUSK	1164	1184	67.3	-	ERF2	Name=MA1262.1_H814::1:169187922-169189910-	1.87e-07	0.00305	sequence=CCCCAGGCGGAGCCGCCGCCG	1
1:169187922-169189910	H814	NA	HUSK	1165	1183	60.6	-	ERF104	Name=MA1239.1_H814::1:169187922-169189910-	8.71e-07	0.0078	sequence=CCCAGGCGGAGCCGCCGCC	1
1:170792653-170793395	H67	NA	HUSK	490	503	57.9	+	RAMOSA1	Name=MA1416.1_H67::1:170792653-170793395+	1.62e-06	0.00493	sequence=AAGGGAGAGAGACA	0
1:17165578-17167270	H419	V229	Both	212	241	55.4	-	BPC5	Name=MA1403.1_H419::1:17165578-17167270-	2.88e-06	0.00723	sequence=AAAGACAAAAAGAAAGAGTACGAAGAAGAA	1
1:174670278-174671371	H833	NA	HUSK	191	211	72.4	-	RAP212	Name=MA1256.1_H833::1:174670278-174671371-	5.78e-08	0.00254	sequence=GGGTGGTAATGGCGGCGGACT	1
1:174670278-174671371	H833	NA	HUSK	192	210	70.5	-	ABR1	Name=MA1244.1_H833::1:174670278-174671371-	8.96e-08	0.00391	sequence=GGTGGTAATGGCGGCGGAC	1
1:174670278-174671371	H833	NA	HUSK	193	213	59.5	+	LEP	Name=MA1246.1_H833::1:174670278-174671371+	1.13e-06	0.00918	sequence=TCCGCCGCCATTACCACCCAC	1
1:179538856-179541678	H166	NA	HUSK	376	396	62.1	-	ERF2	Name=MA1262.1_H166::1:179538856-179541678-	6.16e-07	0.00664	sequence=CCCACACCACCGCCGCCAGGT	1
1:179538856-179541678	H166	NA	HUSK	377	395	62.3	-	ERF104	Name=MA1239.1_H166::1:179538856-179541678-	5.81e-07	0.00613	sequence=CCACACCACCGCCGCCAGG	1
1:179538856-179541678	H166	NA	HUSK	377	397	65.5	-	ERF10	Name=MA1240.1_H166::1:179538856-179541678-	2.82e-07	0.00443	sequence=GCCCACACCACCGCCGCCAGG	0
1:179538856-179541678	H166	NA	HUSK	378	392	62.9	-	ERF15	Name=MA1231.1_H166::1:179538856-179541678-	5.08e-07	0.0076	sequence=CACCACCGCCGCCAG	1
1:179538856-179541678	H166	NA	HUSK	378	394	60.2	+	AT4G18450	Name=MA1228.1_H166::1:179538856-179541678+	9.61e-07	0.00933	sequence=CTGGCGGCGGTGGTGTG	1
1:179538856-179541678	H166	NA	HUSK	379	393	63.6	-	PUCHI	Name=MA1252.1_H166::1:179538856-179541678-	4.38e-07	0.00793	sequence=ACACCACCGCCGCCA	1
1:179538856-179541678	H166	NA	HUSK	379	393	64.9	-	AT2G33710	Name=MA1245.1_H166::1:179538856-179541678-	3.22e-07	0.00577	sequence=ACACCACCGCCGCCA	1
1:179538856-179541678	H166	NA	HUSK	379	393	65.6	+	AT1G28160	Name=MA1247.1_H166::1:179538856-179541678+	2.76e-07	0.005	sequence=TGGCGGCGGTGGTGT	1
1:179538856-179541678	H166	NA	HUSK	379	393	66.2	+	RAP26	Name=MA1221.1_H166::1:179538856-179541678+	2.4e-07	0.00553	sequence=TGGCGGCGGTGGTGT	1
1:179538856-179541678	H166	NA	HUSK	379	393	66.9	-	ERF5	Name=MA1225.1_H166::1:179538856-179541678-	2.03e-07	0.00363	sequence=ACACCACCGCCGCCA	1
1:179538856-179541678	H166	NA	HUSK	956	974	61.2	+	ESE3	Name=MA1236.1_H166::1:179538856-179541678+	7.6e-07	0.00949	sequence=GCGAGGAGGCGGCGCAGGC	1
1:179538856-179541678	H166	NA	HUSK	958	972	60.9	+	ERF105	Name=MA1000.2_H166::1:179538856-179541678+	8.09e-07	0.00966	sequence=GAGGAGGCGGCGCAG	1
1:179538856-179541678	H166	NA	HUSK	959	973	61.9	+	ESE1	Name=MA1264.1_H166::1:179538856-179541678+	6.37e-07	0.00687	sequence=AGGAGGCGGCGCAGG	1
1:179538856-179541678	H166	NA	HUSK	959	979	66.7	-	ERF2	Name=MA1262.1_H166::1:179538856-179541678-	2.14e-07	0.00327	sequence=AGGCCGCCTGCGCCGCCTCCT	1
1:179538856-179541678	H166	NA	HUSK	960	978	72	-	ERF104	Name=MA1239.1_H166::1:179538856-179541678-	6.32e-08	0.00146	sequence=GGCCGCCTGCGCCGCCTCC	1
1:179538856-179541678	H166	NA	HUSK	960	980	62.1	-	ERF10	Name=MA1240.1_H166::1:179538856-179541678-	6.11e-07	0.00689	sequence=CAGGCCGCCTGCGCCGCCTCC	0
1:179538856-179541678	H166	NA	HUSK	961	975	62.3	-	ERF15	Name=MA1231.1_H166::1:179538856-179541678-	5.86e-07	0.00833	sequence=CGCCTGCGCCGCCTC	1
1:179538856-179541678	H166	NA	HUSK	961	977	74.5	+	AT4G18450	Name=MA1228.1_H166::1:179538856-179541678+	3.52e-08	0.000991	sequence=GAGGCGGCGCAGGCGGC	1
1:179538856-179541678	H166	NA	HUSK	962	976	61.6	-	ERF5	Name=MA1225.1_H166::1:179538856-179541678-	6.91e-07	0.00757	sequence=CCGCCTGCGCCGCCT	1
1:179538856-179541678	H166	NA	HUSK	962	976	62.4	+	AT1G28160	Name=MA1247.1_H166::1:179538856-179541678+	5.78e-07	0.00855	sequence=AGGCGGCGCAGGCGG	1
1:179538856-179541678	H166	NA	HUSK	962	976	63.2	+	RAP26	Name=MA1221.1_H166::1:179538856-179541678+	4.81e-07	0.00787	sequence=AGGCGGCGCAGGCGG	1
1:179538856-179541678	H166	NA	HUSK	962	976	64.6	-	PUCHI	Name=MA1252.1_H166::1:179538856-179541678-	3.47e-07	0.00658	sequence=CCGCCTGCGCCGCCT	1
1:179538856-179541678	H166	NA	HUSK	962	976	67.4	-	AT2G33710	Name=MA1245.1_H166::1:179538856-179541678-	1.81e-07	0.00408	sequence=CCGCCTGCGCCGCCT	1
1:179538856-179541678	H166	NA	HUSK	973	989	63.6	-	AT4G18450	Name=MA1228.1_H166::1:179538856-179541678-	4.37e-07	0.00596	sequence=CCGGCGGCGCAGGCCGC	1
1:179538856-179541678	H166	NA	HUSK	1014	1028	62.6	-	RAP211	Name=MA1266.1_H166::1:179538856-179541678-	5.47e-07	0.00973	sequence=CGGCAGCCGCCGGCG	1
1:180254688-180257002	H990	NA	HUSK	873	892	59.5	-	AT1G71450	Name=MA1233.1_H990::1:180254688-180257002-	1.12e-06	0.01	sequence=CTCTATCGCTTTCACCGCCG	1
1:180254688-180257002	H990	NA	HUSK	2064	2093	53.7	+	BPC5	Name=MA1403.1_H990::1:180254688-180257002+	4.24e-06	0.00979	sequence=ACAGAGAGGGCAAGAGCGCGGCAGAGGGAG	1
1:180254688-180257002	H990	NA	HUSK	2066	2095	64.8	+	BPC5	Name=MA1403.1_H990::1:180254688-180257002+	3.29e-07	0.00128	sequence=AGAGAGGGCAAGAGCGCGGCAGAGGGAGCG	1
1:180254688-180257002	H990	NA	HUSK	2228	2256	79.3	+	AT5G66940	Name=MA1267.1_H990::1:180254688-180257002+	1.16e-08	0.00101	sequence=CTGGTTTCCTTTTTTCCTTTTTATTTTCT	1
1:180254688-180257002	H990	NA	HUSK	2229	2249	75.8	+	OBP1	Name=MA1278.1_H990::1:180254688-180257002+	2.61e-08	0.00325	sequence=TGGTTTCCTTTTTTCCTTTTT	1
1:180254688-180257002	H990	NA	HUSK	2230	2256	67.2	+	AT1G69570	Name=MA1268.1_H990::1:180254688-180257002+	1.9e-07	0.00546	sequence=GGTTTCCTTTTTTCCTTTTTATTTTCT	0
1:180254688-180257002	H990	NA	HUSK	2232	2252	78	+	OBP3	Name=MA1274.1_H990::1:180254688-180257002+	1.59e-08	0.0025	sequence=TTTCCTTTTTTCCTTTTTATT	1
1:180254688-180257002	H990	NA	HUSK	2235	2255	70.3	-	Adof1	Name=MA1277.1_H990::1:180254688-180257002-	9.24e-08	0.00785	sequence=GAAAATAAAAAGGAAAAAAGG	1
1:180254688-180257002	H990	NA	HUSK	2238	2258	76.3	-	COG1	Name=MA1279.1_H990::1:180254688-180257002-	2.35e-08	0.00855	sequence=ATAGAAAATAAAAAGGAAAAA	0
1:180254688-180257002	H990	NA	HUSK	2238	2264	77.9	+	AT1G69570	Name=MA1268.1_H990::1:180254688-180257002+	1.61e-08	0.0013	sequence=TTTTTCCTTTTTATTTTCTATTTTGGA	0
1:180254688-180257002	H990	NA	HUSK	2240	2260	75.5	+	OBP3	Name=MA1274.1_H990::1:180254688-180257002+	2.82e-08	0.0026	sequence=TTTCCTTTTTATTTTCTATTT	1
1:185557644-185558328	H432	V269	Both	13	41	66.7	-	AT5G66940	Name=MA1267.1_V269::1:185557644-185558328-	2.15e-07	0.00749	sequence=TTTAATTTCCTTTTTTCTTTTATAATTCC	1
1:185557644-185558328	H432	V269	Both	16	36	64.9	-	OBP3	Name=MA1274.1_H432::1:185557644-185558328-	3.25e-07	0.00773	sequence=TTTCCTTTTTTCTTTTATAAT	1
1:185557644-185558328	H432	V269	Both	20	48	79.4	-	AT5G66940	Name=MA1267.1_V269::1:185557644-185558328-	1.14e-08	0.00129	sequence=TTTTCCTTTTAATTTCCTTTTTTCTTTTA	1
1:185557644-185558328	H432	V269	Both	21	41	72.4	+	Adof1	Name=MA1277.1_V269::1:185557644-185558328+	5.72e-08	0.00855	sequence=AAAAGAAAAAAGGAAATTAAA	1
1:185557644-185558328	H432	V269	Both	23	49	67.5	-	AT1G69570	Name=MA1268.1_V269::1:185557644-185558328-	1.75e-07	0.00736	sequence=GTTTTCCTTTTAATTTCCTTTTTTCTT	0
1:185557644-185558328	H432	V269	Both	26	46	65.3	+	AT5G02460	Name=MA1281.1_H432::1:185557644-185558328+	2.95e-07	0.00859	sequence=AAAAAAGGAAATTAAAAGGAA	1
1:185557644-185558328	H432	V269	Both	26	46	69.2	-	AT2G28810	Name=MA1272.1_H432::1:185557644-185558328-	1.2e-07	0.00868	sequence=TTCCTTTTAATTTCCTTTTTT	1
1:185557644-185558328	H432	V269	Both	27	47	64.4	-	OBP3	Name=MA1274.1_H432::1:185557644-185558328-	3.64e-07	0.00813	sequence=TTTCCTTTTAATTTCCTTTTT	1
1:185557644-185558328	H432	V269	Both	27	47	72.2	-	OBP1	Name=MA1278.1_V269::1:185557644-185558328-	5.99e-08	0.00824	sequence=TTTCCTTTTAATTTCCTTTTT	1
1:191762316-191762844	H714	NA	HUSK	300	319	68.3	-	AT1G71450	Name=MA1233.1_H714::1:191762316-191762844-	1.49e-07	0.00314	sequence=CGCCGTCGCCGATGCCGCCA	1
1:191762316-191762844	H714	NA	HUSK	300	320	66.8	+	ERF9	Name=MA1257.1_H714::1:191762316-191762844+	2.11e-07	0.00316	sequence=TGGCGGCATCGGCGACGGCGA	1
1:191762316-191762844	H714	NA	HUSK	301	321	64.7	-	LEP	Name=MA1246.1_H714::1:191762316-191762844-	3.37e-07	0.00445	sequence=CTCGCCGTCGCCGATGCCGCC	1
1:191762316-191762844	H714	NA	HUSK	421	450	54.2	+	BPC5	Name=MA1403.1_H714::1:191762316-191762844+	3.76e-06	0.00887	sequence=ACACAATTGTGGAGAGAGAGAGAGAGATAC	1
1:191762316-191762844	H714	NA	HUSK	423	452	67.1	+	BPC5	Name=MA1403.1_H714::1:191762316-191762844+	1.95e-07	0.000816	sequence=ACAATTGTGGAGAGAGAGAGAGAGATACCA	1
1:191762316-191762844	H714	NA	HUSK	424	447	60.1	+	BPC1	Name=MA1404.1_H714::1:191762316-191762844+	9.7e-07	0.0028	sequence=CAATTGTGGAGAGAGAGAGAGAGA	1
1:191762316-191762844	H714	NA	HUSK	426	446	58	-	BPC6	Name=MA1402.1_H714::1:191762316-191762844-	1.57e-06	0.00466	sequence=CTCTCTCTCTCTCTCCACAAT	1
1:191762316-191762844	H714	NA	HUSK	426	449	67.9	+	BPC1	Name=MA1404.1_H714::1:191762316-191762844+	1.6e-07	0.000624	sequence=ATTGTGGAGAGAGAGAGAGAGATA	1
1:191762316-191762844	H714	NA	HUSK	428	448	72.8	-	BPC6	Name=MA1402.1_H714::1:191762316-191762844-	5.23e-08	0.000258	sequence=ATCTCTCTCTCTCTCTCCACA	1
1:191762316-191762844	H714	NA	HUSK	428	451	60.3	+	BPC1	Name=MA1404.1_H714::1:191762316-191762844+	9.3e-07	0.00271	sequence=TGTGGAGAGAGAGAGAGAGATACC	1
1:191762316-191762844	H714	NA	HUSK	430	443	68.1	+	RAMOSA1	Name=MA1416.1_H714::1:191762316-191762844+	1.55e-07	0.0007	sequence=TGGAGAGAGAGAGA	0
1:191762316-191762844	H714	NA	HUSK	430	450	77.8	-	BPC6	Name=MA1402.1_H714::1:191762316-191762844-	1.66e-08	9.36e-05	sequence=GTATCTCTCTCTCTCTCTCCA	1
1:191762316-191762844	H714	NA	HUSK	430	453	61	+	BPC1	Name=MA1404.1_H714::1:191762316-191762844+	7.93e-07	0.00237	sequence=TGGAGAGAGAGAGAGAGATACCAC	1
1:191762316-191762844	H714	NA	HUSK	432	445	84.6	+	RAMOSA1	Name=MA1416.1_H714::1:191762316-191762844+	3.48e-09	2.53e-05	sequence=GAGAGAGAGAGAGA	0
1:191762316-191762844	H714	NA	HUSK	432	452	67.9	-	BPC6	Name=MA1402.1_H714::1:191762316-191762844-	1.61e-07	0.00069	sequence=TGGTATCTCTCTCTCTCTCTC	1
1:191762316-191762844	H714	NA	HUSK	432	455	60.1	+	BPC1	Name=MA1404.1_H714::1:191762316-191762844+	9.82e-07	0.00282	sequence=GAGAGAGAGAGAGAGATACCACAT	1
1:191762316-191762844	H714	NA	HUSK	434	447	84.6	+	RAMOSA1	Name=MA1416.1_H714::1:191762316-191762844+	3.48e-09	2.53e-05	sequence=GAGAGAGAGAGAGA	0
1:191762316-191762844	H714	NA	HUSK	436	449	71.3	+	RAMOSA1	Name=MA1416.1_H714::1:191762316-191762844+	7.46e-08	0.000368	sequence=GAGAGAGAGAGATA	0
1:191772218-191774329	H253	NA	HUSK	914	927	55.1	+	RAMOSA1	Name=MA1416.1_H253::1:191772218-191774329+	3.1e-06	0.00846	sequence=GCGAGAGCGAGAGA	0
1:191772218-191774329	H253	NA	HUSK	1047	1067	65.4	+	ERF10	Name=MA1240.1_H253::1:191772218-191774329+	2.9e-07	0.00451	sequence=GGCAGCCCCAGCGCCGCCGCG	0
1:191772218-191774329	H253	NA	HUSK	1048	1068	61.5	+	ERF2	Name=MA1262.1_H253::1:191772218-191774329+	7.01e-07	0.00717	sequence=GCAGCCCCAGCGCCGCCGCGT	1
1:191772218-191774329	H253	NA	HUSK	1049	1067	61.8	+	ERF104	Name=MA1239.1_H253::1:191772218-191774329+	6.61e-07	0.00676	sequence=CAGCCCCAGCGCCGCCGCG	1
1:191772218-191774329	H253	NA	HUSK	1050	1066	63.7	-	AT4G18450	Name=MA1228.1_H253::1:191772218-191774329-	4.27e-07	0.00589	sequence=GCGGCGGCGCTGGGGCT	1
1:191772218-191774329	H253	NA	HUSK	1052	1066	67.6	+	ERF15	Name=MA1231.1_H253::1:191772218-191774329+	1.72e-07	0.00392	sequence=CCCCAGCGCCGCCGC	1
1:191772218-191774329	H253	NA	HUSK	1054	1068	60.4	+	ERF5	Name=MA1225.1_H253::1:191772218-191774329+	9.19e-07	0.009	sequence=CCAGCGCCGCCGCGT	1
1:191772218-191774329	H253	NA	HUSK	1054	1068	60.4	-	ESE1	Name=MA1264.1_H253::1:191772218-191774329-	9.06e-07	0.00868	sequence=ACGCGGCGGCGCTGG	1
1:194347326-194351606	H1065	NA	HUSK	778	798	54.9	+	BPC6	Name=MA1402.1_H1065::1:194347326-194351606+	3.25e-06	0.00836	sequence=CTCTAGCTCTCTCCCTCCTCC	1
1:194347326-194351606	H1065	NA	HUSK	781	794	54.4	-	RAMOSA1	Name=MA1416.1_H1065::1:194347326-194351606-	3.63e-06	0.00965	sequence=GAGGGAGAGAGCTA	0
1:194347326-194351606	H1065	NA	HUSK	1854	1883	59.8	+	BPC5	Name=MA1403.1_H1065::1:194347326-194351606+	1.04e-06	0.00326	sequence=GTCGGACCAGGGAGGGAGAGAGAGAGAGAG	1
1:194347326-194351606	H1065	NA	HUSK	1856	1885	71.2	+	BPC5	Name=MA1403.1_H1065::1:194347326-194351606+	7.62e-08	0.000361	sequence=CGGACCAGGGAGGGAGAGAGAGAGAGAGAG	1
1:194347326-194351606	H1065	NA	HUSK	1858	1887	86.3	+	BPC5	Name=MA1403.1_H1065::1:194347326-194351606+	2.34e-09	1.61e-05	sequence=GACCAGGGAGGGAGAGAGAGAGAGAGAGAG	1
1:194347326-194351606	H1065	NA	HUSK	1859	1882	72.7	+	BPC1	Name=MA1404.1_H1065::1:194347326-194351606+	5.35e-08	0.000243	sequence=ACCAGGGAGGGAGAGAGAGAGAGA	1
1:194347326-194351606	H1065	NA	HUSK	1860	1889	106	+	BPC5	Name=MA1403.1_H1065::1:194347326-194351606+	2.77e-11	2.76e-07	sequence=CCAGGGAGGGAGAGAGAGAGAGAGAGAGAG	1
1:194347326-194351606	H1065	NA	HUSK	1861	1881	75.8	-	BPC6	Name=MA1402.1_H1065::1:194347326-194351606-	2.6e-08	0.000138	sequence=CTCTCTCTCTCTCCCTCCCTG	1
1:194347326-194351606	H1065	NA	HUSK	1861	1884	105	+	BPC1	Name=MA1404.1_H1065::1:194347326-194351606+	3.42e-11	3.14e-07	sequence=CAGGGAGGGAGAGAGAGAGAGAGA	1
1:194347326-194351606	H1065	NA	HUSK	1862	1891	132	+	BPC5	Name=MA1403.1_H1065::1:194347326-194351606+	6.37e-14	9.4e-10	sequence=AGGGAGGGAGAGAGAGAGAGAGAGAGAGAG	1
1:194347326-194351606	H1065	NA	HUSK	1863	1876	55.2	+	RAMOSA1	Name=MA1416.1_H1065::1:194347326-194351606+	3.03e-06	0.0083	sequence=GGGAGGGAGAGAGA	0
1:194347326-194351606	H1065	NA	HUSK	1863	1883	91.4	-	BPC6	Name=MA1402.1_H1065::1:194347326-194351606-	7.25e-10	5.72e-06	sequence=CTCTCTCTCTCTCTCCCTCCC	1
1:194347326-194351606	H1065	NA	HUSK	1863	1886	121	+	BPC1	Name=MA1404.1_H1065::1:194347326-194351606+	8.63e-13	1.04e-08	sequence=GGGAGGGAGAGAGAGAGAGAGAGA	1
1:194347326-194351606	H1065	NA	HUSK	1864	1893	149	+	BPC5	Name=MA1403.1_H1065::1:194347326-194351606+	1.24e-15	2.21e-11	sequence=GGAGGGAGAGAGAGAGAGAGAGAGAGAGAG	1
1:194347326-194351606	H1065	NA	HUSK	1865	1878	78.2	+	RAMOSA1	Name=MA1416.1_H1065::1:194347326-194351606+	1.49e-08	9.61e-05	sequence=GAGGGAGAGAGAGA	0
1:194347326-194351606	H1065	NA	HUSK	1865	1885	113	-	BPC6	Name=MA1402.1_H1065::1:194347326-194351606-	5.58e-12	6.65e-08	sequence=CTCTCTCTCTCTCTCTCCCTC	1
1:194347326-194351606	H1065	NA	HUSK	1865	1888	130	+	BPC1	Name=MA1404.1_H1065::1:194347326-194351606+	9.82e-14	1.35e-09	sequence=GAGGGAGAGAGAGAGAGAGAGAGA	1
1:194347326-194351606	H1065	NA	HUSK	1866	1895	154	+	BPC5	Name=MA1403.1_H1065::1:194347326-194351606+	3.65e-16	7.12e-12	sequence=AGGGAGAGAGAGAGAGAGAGAGAGAGAGAG	1
1:194347326-194351606	H1065	NA	HUSK	1867	1880	80.3	+	RAMOSA1	Name=MA1416.1_H1065::1:194347326-194351606+	9.2e-09	6.1e-05	sequence=GGGAGAGAGAGAGA	0
1:194347326-194351606	H1065	NA	HUSK	1867	1887	107	-	BPC6	Name=MA1402.1_H1065::1:194347326-194351606-	1.81e-11	1.89e-07	sequence=CTCTCTCTCTCTCTCTCTCCC	1
1:194347326-194351606	H1065	NA	HUSK	1867	1890	132	+	BPC1	Name=MA1404.1_H1065::1:194347326-194351606+	6.49e-14	9.5e-10	sequence=GGGAGAGAGAGAGAGAGAGAGAGA	1
1:194347326-194351606	H1065	NA	HUSK	1868	1897	179	+	BPC5	Name=MA1403.1_H1065::1:194347326-194351606+	1.37e-18	3.45e-14	sequence=GGAGAGAGAGAGAGAGAGAGAGAGAGAGAG	1
1:194347326-194351606	H1065	NA	HUSK	1869	1882	84.6	+	RAMOSA1	Name=MA1416.1_H1065::1:194347326-194351606+	3.48e-09	2.53e-05	sequence=GAGAGAGAGAGAGA	0
1:194347326-194351606	H1065	NA	HUSK	1869	1889	127	-	BPC6	Name=MA1402.1_H1065::1:194347326-194351606-	1.86e-13	2.7e-09	sequence=CTCTCTCTCTCTCTCTCTCTC	1
1:194347326-194351606	H1065	NA	HUSK	1869	1892	145	+	BPC1	Name=MA1404.1_H1065::1:194347326-194351606+	3.16e-15	5.58e-11	sequence=GAGAGAGAGAGAGAGAGAGAGAGA	1
1:194347326-194351606	H1065	NA	HUSK	1870	1899	181	+	BPC5	Name=MA1403.1_H1065::1:194347326-194351606+	7.5e-19	1.93e-14	sequence=AGAGAGAGAGAGAGAGAGAGAGAGAGAGAG	1
1:194347326-194351606	H1065	NA	HUSK	1871	1884	84.6	+	RAMOSA1	Name=MA1416.1_H1065::1:194347326-194351606+	3.48e-09	2.53e-05	sequence=GAGAGAGAGAGAGA	0
1:194347326-194351606	H1065	NA	HUSK	1871	1891	127	-	BPC6	Name=MA1402.1_H1065::1:194347326-194351606-	1.86e-13	2.7e-09	sequence=CTCTCTCTCTCTCTCTCTCTC	1
1:194347326-194351606	H1065	NA	HUSK	1871	1894	145	+	BPC1	Name=MA1404.1_H1065::1:194347326-194351606+	3.16e-15	5.58e-11	sequence=GAGAGAGAGAGAGAGAGAGAGAGA	1
1:194347326-194351606	H1065	NA	HUSK	1872	1901	181	+	BPC5	Name=MA1403.1_H1065::1:194347326-194351606+	7.5e-19	1.93e-14	sequence=AGAGAGAGAGAGAGAGAGAGAGAGAGAGAG	1
1:194347326-194351606	H1065	NA	HUSK	1873	1886	84.6	+	RAMOSA1	Name=MA1416.1_H1065::1:194347326-194351606+	3.48e-09	2.53e-05	sequence=GAGAGAGAGAGAGA	0
1:194347326-194351606	H1065	NA	HUSK	1873	1893	127	-	BPC6	Name=MA1402.1_H1065::1:194347326-194351606-	1.86e-13	2.7e-09	sequence=CTCTCTCTCTCTCTCTCTCTC	1
1:194347326-194351606	H1065	NA	HUSK	1873	1896	145	+	BPC1	Name=MA1404.1_H1065::1:194347326-194351606+	3.16e-15	5.58e-11	sequence=GAGAGAGAGAGAGAGAGAGAGAGA	1
1:194347326-194351606	H1065	NA	HUSK	1874	1903	181	+	BPC5	Name=MA1403.1_H1065::1:194347326-194351606+	7.5e-19	1.93e-14	sequence=AGAGAGAGAGAGAGAGAGAGAGAGAGAGAG	1
1:194347326-194351606	H1065	NA	HUSK	1875	1888	84.6	+	RAMOSA1	Name=MA1416.1_H1065::1:194347326-194351606+	3.48e-09	2.53e-05	sequence=GAGAGAGAGAGAGA	0
1:194347326-194351606	H1065	NA	HUSK	1875	1895	127	-	BPC6	Name=MA1402.1_H1065::1:194347326-194351606-	1.86e-13	2.7e-09	sequence=CTCTCTCTCTCTCTCTCTCTC	1
1:194347326-194351606	H1065	NA	HUSK	1875	1898	145	+	BPC1	Name=MA1404.1_H1065::1:194347326-194351606+	3.16e-15	5.58e-11	sequence=GAGAGAGAGAGAGAGAGAGAGAGA	1
1:194347326-194351606	H1065	NA	HUSK	1876	1905	181	+	BPC5	Name=MA1403.1_H1065::1:194347326-194351606+	7.5e-19	1.93e-14	sequence=AGAGAGAGAGAGAGAGAGAGAGAGAGAGAG	1
1:194347326-194351606	H1065	NA	HUSK	1877	1890	84.6	+	RAMOSA1	Name=MA1416.1_H1065::1:194347326-194351606+	3.48e-09	2.53e-05	sequence=GAGAGAGAGAGAGA	0
1:194347326-194351606	H1065	NA	HUSK	1877	1897	127	-	BPC6	Name=MA1402.1_H1065::1:194347326-194351606-	1.86e-13	2.7e-09	sequence=CTCTCTCTCTCTCTCTCTCTC	1
1:194347326-194351606	H1065	NA	HUSK	1877	1900	145	+	BPC1	Name=MA1404.1_H1065::1:194347326-194351606+	3.16e-15	5.58e-11	sequence=GAGAGAGAGAGAGAGAGAGAGAGA	1
1:194347326-194351606	H1065	NA	HUSK	1878	1907	181	+	BPC5	Name=MA1403.1_H1065::1:194347326-194351606+	7.5e-19	1.93e-14	sequence=AGAGAGAGAGAGAGAGAGAGAGAGAGAGAG	1
1:194347326-194351606	H1065	NA	HUSK	1879	1892	84.6	+	RAMOSA1	Name=MA1416.1_H1065::1:194347326-194351606+	3.48e-09	2.53e-05	sequence=GAGAGAGAGAGAGA	0
1:194347326-194351606	H1065	NA	HUSK	1879	1899	127	-	BPC6	Name=MA1402.1_H1065::1:194347326-194351606-	1.86e-13	2.7e-09	sequence=CTCTCTCTCTCTCTCTCTCTC	1
1:194347326-194351606	H1065	NA	HUSK	1879	1902	145	+	BPC1	Name=MA1404.1_H1065::1:194347326-194351606+	3.16e-15	5.58e-11	sequence=GAGAGAGAGAGAGAGAGAGAGAGA	1
1:194347326-194351606	H1065	NA	HUSK	1880	1909	171	+	BPC5	Name=MA1403.1_H1065::1:194347326-194351606+	8.47e-18	1.97e-13	sequence=AGAGAGAGAGAGAGAGAGAGAGAGAGAGAT	1
1:194347326-194351606	H1065	NA	HUSK	1881	1894	84.6	+	RAMOSA1	Name=MA1416.1_H1065::1:194347326-194351606+	3.48e-09	2.53e-05	sequence=GAGAGAGAGAGAGA	0
1:194347326-194351606	H1065	NA	HUSK	1881	1901	127	-	BPC6	Name=MA1402.1_H1065::1:194347326-194351606-	1.86e-13	2.7e-09	sequence=CTCTCTCTCTCTCTCTCTCTC	1
1:194347326-194351606	H1065	NA	HUSK	1881	1904	145	+	BPC1	Name=MA1404.1_H1065::1:194347326-194351606+	3.16e-15	5.58e-11	sequence=GAGAGAGAGAGAGAGAGAGAGAGA	1
1:194347326-194351606	H1065	NA	HUSK	1882	1911	154	+	BPC5	Name=MA1403.1_H1065::1:194347326-194351606+	4.23e-16	8.04e-12	sequence=AGAGAGAGAGAGAGAGAGAGAGAGAGATAG	1
1:194347326-194351606	H1065	NA	HUSK	1883	1896	84.6	+	RAMOSA1	Name=MA1416.1_H1065::1:194347326-194351606+	3.48e-09	2.53e-05	sequence=GAGAGAGAGAGAGA	0
1:194347326-194351606	H1065	NA	HUSK	1883	1903	127	-	BPC6	Name=MA1402.1_H1065::1:194347326-194351606-	1.86e-13	2.7e-09	sequence=CTCTCTCTCTCTCTCTCTCTC	1
1:194347326-194351606	H1065	NA	HUSK	1883	1906	145	+	BPC1	Name=MA1404.1_H1065::1:194347326-194351606+	3.16e-15	5.58e-11	sequence=GAGAGAGAGAGAGAGAGAGAGAGA	1
1:194347326-194351606	H1065	NA	HUSK	1884	1913	146	+	BPC5	Name=MA1403.1_H1065::1:194347326-194351606+	2.74e-15	4.71e-11	sequence=AGAGAGAGAGAGAGAGAGAGAGAGATAGCA	1
1:194347326-194351606	H1065	NA	HUSK	1885	1898	84.6	+	RAMOSA1	Name=MA1416.1_H1065::1:194347326-194351606+	3.48e-09	2.53e-05	sequence=GAGAGAGAGAGAGA	0
1:194347326-194351606	H1065	NA	HUSK	1885	1905	127	-	BPC6	Name=MA1402.1_H1065::1:194347326-194351606-	1.86e-13	2.7e-09	sequence=CTCTCTCTCTCTCTCTCTCTC	1
1:194347326-194351606	H1065	NA	HUSK	1885	1908	145	+	BPC1	Name=MA1404.1_H1065::1:194347326-194351606+	3.16e-15	5.58e-11	sequence=GAGAGAGAGAGAGAGAGAGAGAGA	1
1:194347326-194351606	H1065	NA	HUSK	1886	1915	96.5	+	BPC5	Name=MA1403.1_H1065::1:194347326-194351606+	2.24e-10	1.9e-06	sequence=AGAGAGAGAGAGAGAGAGAGAGATAGCAGT	1
1:194347326-194351606	H1065	NA	HUSK	1887	1900	84.6	+	RAMOSA1	Name=MA1416.1_H1065::1:194347326-194351606+	3.48e-09	2.53e-05	sequence=GAGAGAGAGAGAGA	0
1:194347326-194351606	H1065	NA	HUSK	1887	1907	127	-	BPC6	Name=MA1402.1_H1065::1:194347326-194351606-	1.86e-13	2.7e-09	sequence=CTCTCTCTCTCTCTCTCTCTC	1
1:194347326-194351606	H1065	NA	HUSK	1887	1910	133	+	BPC1	Name=MA1404.1_H1065::1:194347326-194351606+	5.53e-14	8.25e-10	sequence=GAGAGAGAGAGAGAGAGAGAGATA	1
1:194347326-194351606	H1065	NA	HUSK	1888	1917	70.3	+	BPC5	Name=MA1403.1_H1065::1:194347326-194351606+	9.4e-08	0.000433	sequence=AGAGAGAGAGAGAGAGAGAGATAGCAGTGC	1
1:194347326-194351606	H1065	NA	HUSK	1889	1902	84.6	+	RAMOSA1	Name=MA1416.1_H1065::1:194347326-194351606+	3.48e-09	2.53e-05	sequence=GAGAGAGAGAGAGA	0
1:194347326-194351606	H1065	NA	HUSK	1889	1909	119	-	BPC6	Name=MA1402.1_H1065::1:194347326-194351606-	1.25e-12	1.66e-08	sequence=ATCTCTCTCTCTCTCTCTCTC	1
1:194347326-194351606	H1065	NA	HUSK	1889	1912	111	+	BPC1	Name=MA1404.1_H1065::1:194347326-194351606+	8.68e-12	8.67e-08	sequence=GAGAGAGAGAGAGAGAGAGATAGC	1
1:194347326-194351606	H1065	NA	HUSK	1890	1919	89.5	+	BPC5	Name=MA1403.1_H1065::1:194347326-194351606+	1.13e-09	8.42e-06	sequence=AGAGAGAGAGAGAGAGAGATAGCAGTGCAG	1
1:194347326-194351606	H1065	NA	HUSK	1891	1904	84.6	+	RAMOSA1	Name=MA1416.1_H1065::1:194347326-194351606+	3.48e-09	2.53e-05	sequence=GAGAGAGAGAGAGA	0
1:194347326-194351606	H1065	NA	HUSK	1891	1911	116	-	BPC6	Name=MA1402.1_H1065::1:194347326-194351606-	2.75e-12	3.4e-08	sequence=CTATCTCTCTCTCTCTCTCTC	1
1:194347326-194351606	H1065	NA	HUSK	1891	1914	90.6	+	BPC1	Name=MA1404.1_H1065::1:194347326-194351606+	8.74e-10	6.09e-06	sequence=GAGAGAGAGAGAGAGAGATAGCAG	1
1:194347326-194351606	H1065	NA	HUSK	1892	1921	59.7	+	BPC5	Name=MA1403.1_H1065::1:194347326-194351606+	1.07e-06	0.00332	sequence=AGAGAGAGAGAGAGAGATAGCAGTGCAGGC	1
1:194347326-194351606	H1065	NA	HUSK	1893	1906	84.6	+	RAMOSA1	Name=MA1416.1_H1065::1:194347326-194351606+	3.48e-09	2.53e-05	sequence=GAGAGAGAGAGAGA	0
1:194347326-194351606	H1065	NA	HUSK	1893	1913	75.6	-	BPC6	Name=MA1402.1_H1065::1:194347326-194351606-	2.76e-08	0.000146	sequence=TGCTATCTCTCTCTCTCTCTC	1
1:194347326-194351606	H1065	NA	HUSK	1893	1916	78.8	+	BPC1	Name=MA1404.1_H1065::1:194347326-194351606+	1.31e-08	7.02e-05	sequence=GAGAGAGAGAGAGAGATAGCAGTG	1
1:194347326-194351606	H1065	NA	HUSK	1895	1908	84.6	+	RAMOSA1	Name=MA1416.1_H1065::1:194347326-194351606+	3.48e-09	2.53e-05	sequence=GAGAGAGAGAGAGA	0
1:194347326-194351606	H1065	NA	HUSK	1895	1915	58.2	-	BPC6	Name=MA1402.1_H1065::1:194347326-194351606-	1.51e-06	0.00449	sequence=ACTGCTATCTCTCTCTCTCTC	1
1:194347326-194351606	H1065	NA	HUSK	1896	1925	57.9	+	BPC5	Name=MA1403.1_H1065::1:194347326-194351606+	1.61e-06	0.00456	sequence=AGAGAGAGAGAGATAGCAGTGCAGGCCCCG	1
1:194347326-194351606	H1065	NA	HUSK	1897	1910	71.3	+	RAMOSA1	Name=MA1416.1_H1065::1:194347326-194351606+	7.46e-08	0.000368	sequence=GAGAGAGAGAGATA	0
1:195303939-195305143	H51	NA	HUSK	415	429	64.9	+	ERF15	Name=MA1231.1_H51::1:195303939-195305143+	3.22e-07	0.00585	sequence=CGGCGCAGCCGCCGC	1
1:195303939-195305143	H51	NA	HUSK	417	431	59.3	-	ESE1	Name=MA1264.1_H51::1:195303939-195305143-	1.16e-06	0.01	sequence=CTGCGGCGGCTGCGC	1
1:195303939-195305143	H51	NA	HUSK	418	432	63.5	-	ERF105	Name=MA1000.2_H51::1:195303939-195305143-	4.45e-07	0.00703	sequence=GCTGCGGCGGCTGCG	1
1:195303939-195305143	H51	NA	HUSK	420	440	60.7	-	ERF9	Name=MA1257.1_H51::1:195303939-195305143-	8.55e-07	0.00776	sequence=CGGCAGGCGCTGCGGCGGCTG	1
1:195303939-195305143	H51	NA	HUSK	471	489	58.9	+	ERF104	Name=MA1239.1_H51::1:195303939-195305143+	1.3e-06	0.0098	sequence=CGCGTCCGTCGCCGTCTCC	1
1:19565674-19569542	H1289	NA	HUSK	1745	1759	73.4	+	AT1G22810	Name=MA1255.1_H1289::1:19565674-19569542+	4.6e-08	0.00283	sequence=GCCGGTGGCGGTGGT	1
1:19565674-19569542	H1289	NA	HUSK	2161	2181	63.2	+	RAP212	Name=MA1256.1_H1289::1:19565674-19569542+	4.77e-07	0.00757	sequence=CGTCCCCGGCGGCGGCGCCGG	1
1:19565674-19569542	H1289	NA	HUSK	2161	2181	64.4	+	ERF9	Name=MA1257.1_H1289::1:19565674-19569542+	3.64e-07	0.00457	sequence=CGTCCCCGGCGGCGGCGCCGG	1
1:19565674-19569542	H1289	NA	HUSK	2162	2182	67.8	-	LEP	Name=MA1246.1_H1289::1:19565674-19569542-	1.66e-07	0.00294	sequence=GCCGGCGCCGCCGCCGGGGAC	1
1:19565674-19569542	H1289	NA	HUSK	2164	2184	63.8	-	ERF2	Name=MA1262.1_H1289::1:19565674-19569542-	4.12e-07	0.00511	sequence=GGGCCGGCGCCGCCGCCGGGG	1
1:19565674-19569542	H1289	NA	HUSK	2165	2183	66.7	-	ERF104	Name=MA1239.1_H1289::1:19565674-19569542-	2.13e-07	0.00309	sequence=GGCCGGCGCCGCCGCCGGG	1
1:19565674-19569542	H1289	NA	HUSK	2166	2180	66.2	+	ERF105	Name=MA1000.2_H1289::1:19565674-19569542+	2.36e-07	0.00461	sequence=CCGGCGGCGGCGCCG	1
1:19565674-19569542	H1289	NA	HUSK	2166	2182	75.4	+	AT4G18450	Name=MA1228.1_H1289::1:19565674-19569542+	2.86e-08	0.000866	sequence=CCGGCGGCGGCGCCGGC	1
1:19565674-19569542	H1289	NA	HUSK	2167	2181	64.8	-	AT1G75490	Name=MA1250.1_H1289::1:19565674-19569542-	3.3e-07	0.00791	sequence=CCGGCGCCGCCGCCG	1
1:19565674-19569542	H1289	NA	HUSK	2167	2181	70.1	-	PUCHI	Name=MA1252.1_H1289::1:19565674-19569542-	9.85e-08	0.003	sequence=CCGGCGCCGCCGCCG	1
1:19565674-19569542	H1289	NA	HUSK	2167	2181	70.7	+	RAP26	Name=MA1221.1_H1289::1:19565674-19569542+	8.48e-08	0.00271	sequence=CGGCGGCGGCGCCGG	1
1:19565674-19569542	H1289	NA	HUSK	2167	2181	72.6	-	AT2G33710	Name=MA1245.1_H1289::1:19565674-19569542-	5.5e-08	0.00183	sequence=CCGGCGCCGCCGCCG	1
1:19565674-19569542	H1289	NA	HUSK	2167	2181	75.2	+	AT1G28160	Name=MA1247.1_H1289::1:19565674-19569542+	3.03e-08	0.00122	sequence=CGGCGGCGGCGCCGG	1
1:19565674-19569542	H1289	NA	HUSK	2167	2181	80	+	ESE1	Name=MA1264.1_H1289::1:19565674-19569542+	9.9e-09	0.000534	sequence=CGGCGGCGGCGCCGG	1
1:19565674-19569542	H1289	NA	HUSK	2167	2181	81.1	-	ERF5	Name=MA1225.1_H1289::1:19565674-19569542-	7.7e-09	0.000489	sequence=CCGGCGCCGCCGCCG	1
1:19565674-19569542	H1289	NA	HUSK	2167	2186	61	-	AT1G71450	Name=MA1233.1_H1289::1:19565674-19569542-	7.99e-07	0.00814	sequence=CCGGGCCGGCGCCGCCGCCG	1
1:19565674-19569542	H1289	NA	HUSK	2167	2187	68.1	-	ERF2	Name=MA1262.1_H1289::1:19565674-19569542-	1.54e-07	0.00269	sequence=GCCGGGCCGGCGCCGCCGCCG	1
1:19565674-19569542	H1289	NA	HUSK	2168	2186	68.4	-	ERF104	Name=MA1239.1_H1289::1:19565674-19569542-	1.42e-07	0.00244	sequence=CCGGGCCGGCGCCGCCGCC	1
1:19565674-19569542	H1289	NA	HUSK	2168	2188	62.5	-	ERF10	Name=MA1240.1_H1289::1:19565674-19569542-	5.6e-07	0.00656	sequence=GGCCGGGCCGGCGCCGCCGCC	0
1:19565674-19569542	H1289	NA	HUSK	2169	2183	65.2	-	ERF15	Name=MA1231.1_H1289::1:19565674-19569542-	3.01e-07	0.00567	sequence=GGCCGGCGCCGCCGC	1
1:19565674-19569542	H1289	NA	HUSK	2169	2185	62.2	+	AT4G18450	Name=MA1228.1_H1289::1:19565674-19569542+	5.98e-07	0.00697	sequence=GCGGCGGCGCCGGCCCG	1
1:19565674-19569542	H1289	NA	HUSK	3435	3449	73	+	RAP211	Name=MA1266.1_H1289::1:19565674-19569542+	4.97e-08	0.00234	sequence=CCGTCTCCGCCGGCA	1
1:19587270-19590048	H317	NA	HUSK	1944	1957	59.5	+	RAMOSA1	Name=MA1416.1_H317::1:19587270-19590048+	1.13e-06	0.00371	sequence=AGGAGAGAGAGCGA	0
1:197055292-197057701	H647	NA	HUSK	274	297	55	+	BPC1	Name=MA1404.1_H647::1:197055292-197057701+	3.15e-06	0.00699	sequence=GATGAAAGGAGGGAGGGAGGGAGG	1
1:197055292-197057701	H647	NA	HUSK	818	838	58.7	-	LEP	Name=MA1246.1_H647::1:197055292-197057701-	1.34e-06	0.00993	sequence=AGCGCCGCCGTCGGCGTCGGG	1
1:197630794-197632094	H767	NA	HUSK	559	578	73.5	-	AT4G28140	Name=MA1232.1_H767::1:197630794-197632094-	4.47e-08	0.00171	sequence=GGCGGTGACGACGGTGTTGG	1
1:197630794-197632094	H767	NA	HUSK	676	690	63.6	+	RAP211	Name=MA1266.1_H767::1:197630794-197632094+	4.38e-07	0.00854	sequence=CATCCATCGCCGGCG	1
1:200652296-200652792	H632	NA	HUSK	293	307	66.9	+	AT5G18450	Name=MA1226.1_H632::1:200652296-200652792+	2.05e-07	0.00878	sequence=GGTCGAGGCGGCGGC	1
1:200652935-200654268	H1119	NA	HUSK	316	330	64.7	-	RAP211	Name=MA1266.1_H1119::1:200652935-200654268-	3.38e-07	0.00782	sequence=ACCCCGCCGCCGGCC	1
1:200663368-200664728	H1293	NA	HUSK	408	437	55.9	+	BPC5	Name=MA1403.1_H1293::1:200663368-200664728+	2.59e-06	0.00663	sequence=GGGTAGATACCGGAGGAGACAGACAGACAG	1
1:200663368-200664728	H1293	NA	HUSK	935	964	54.8	+	BPC5	Name=MA1403.1_H1293::1:200663368-200664728+	3.27e-06	0.00796	sequence=GGTAAAAAAAAAACAGATAGAGAGAGAGAT	1
1:200663368-200664728	H1293	NA	HUSK	936	959	53.4	+	BPC1	Name=MA1404.1_H1293::1:200663368-200664728+	4.6e-06	0.00928	sequence=GTAAAAAAAAAACAGATAGAGAGA	1
1:200663368-200664728	H1293	NA	HUSK	938	961	60.2	+	BPC1	Name=MA1404.1_H1293::1:200663368-200664728+	9.59e-07	0.00278	sequence=AAAAAAAAAACAGATAGAGAGAGA	1
1:200663368-200664728	H1293	NA	HUSK	939	968	63	+	BPC5	Name=MA1403.1_H1293::1:200663368-200664728+	5e-07	0.0018	sequence=AAAAAAAAACAGATAGAGAGAGAGATTTTG	1
1:200663368-200664728	H1293	NA	HUSK	940	963	55.4	+	BPC1	Name=MA1404.1_H1293::1:200663368-200664728+	2.86e-06	0.00652	sequence=AAAAAAAACAGATAGAGAGAGAGA	1
1:200663368-200664728	H1293	NA	HUSK	941	970	69.6	+	BPC5	Name=MA1403.1_H1293::1:200663368-200664728+	1.09e-07	0.000492	sequence=AAAAAAACAGATAGAGAGAGAGATTTTGCC	1
1:200663368-200664728	H1293	NA	HUSK	942	965	60.4	+	BPC1	Name=MA1404.1_H1293::1:200663368-200664728+	9.08e-07	0.00265	sequence=AAAAAACAGATAGAGAGAGAGATT	1
1:200663368-200664728	H1293	NA	HUSK	944	964	69.1	-	BPC6	Name=MA1402.1_H1293::1:200663368-200664728-	1.22e-07	0.000546	sequence=ATCTCTCTCTCTATCTGTTTT	1
1:200663368-200664728	H1293	NA	HUSK	946	966	55.8	-	BPC6	Name=MA1402.1_H1293::1:200663368-200664728-	2.59e-06	0.00696	sequence=AAATCTCTCTCTCTATCTGTT	1
1:200663368-200664728	H1293	NA	HUSK	948	961	59.5	+	RAMOSA1	Name=MA1416.1_H1293::1:200663368-200664728+	1.13e-06	0.00371	sequence=CAGATAGAGAGAGA	0
1:200663368-200664728	H1293	NA	HUSK	948	968	63.7	-	BPC6	Name=MA1402.1_H1293::1:200663368-200664728-	4.29e-07	0.00156	sequence=CAAAATCTCTCTCTCTATCTG	1
1:200663368-200664728	H1293	NA	HUSK	950	963	72.4	+	RAMOSA1	Name=MA1416.1_H1293::1:200663368-200664728+	5.75e-08	0.000295	sequence=GATAGAGAGAGAGA	0
1:200787045-200790222	H628	NA	HUSK	1785	1805	67.7	+	OBP1	Name=MA1278.1_H628::1:200787045-200790222+	1.71e-07	0.00797	sequence=AGTTTTTTTCATTTTCTTTTT	1
1:200787045-200790222	H628	NA	HUSK	1786	1806	65.5	-	AT5G02460	Name=MA1281.1_H628::1:200787045-200790222-	2.78e-07	0.00835	sequence=GAAAAAGAAAATGAAAAAAAC	1
1:200884142-200887068	H1169	NA	HUSK	349	363	67	+	RAP211	Name=MA1266.1_H1169::1:200884142-200887068+	2.01e-07	0.00544	sequence=CTGCCGCTGCCGGCG	1
1:200884142-200887068	H1169	NA	HUSK	1302	1331	71.8	-	BPC5	Name=MA1403.1_H1169::1:200884142-200887068-	6.66e-08	0.000322	sequence=AGAGAGAGAGAGAAAGAGAGAGCTCCGGTA	1
1:200884142-200887068	H1169	NA	HUSK	1304	1324	64.1	+	BPC6	Name=MA1402.1_H1169::1:200884142-200887068+	3.91e-07	0.00145	sequence=CCGGAGCTCTCTCTTTCTCTC	1
1:200884142-200887068	H1169	NA	HUSK	1304	1333	90.5	-	BPC5	Name=MA1403.1_H1169::1:200884142-200887068-	8.85e-10	6.78e-06	sequence=AGAGAGAGAGAGAGAAAGAGAGAGCTCCGG	1
1:200884142-200887068	H1169	NA	HUSK	1305	1328	67.7	-	BPC1	Name=MA1404.1_H1169::1:200884142-200887068-	1.68e-07	0.000652	sequence=GAGAGAGAGAAAGAGAGAGCTCCG	1
1:200884142-200887068	H1169	NA	HUSK	1306	1335	90.6	-	BPC5	Name=MA1403.1_H1169::1:200884142-200887068-	8.74e-10	6.73e-06	sequence=TGAGAGAGAGAGAGAGAAAGAGAGAGCTCC	1
1:200884142-200887068	H1169	NA	HUSK	1307	1330	96	-	BPC1	Name=MA1404.1_H1169::1:200884142-200887068-	2.47e-10	1.91e-06	sequence=GAGAGAGAGAGAAAGAGAGAGCTC	1
1:200884142-200887068	H1169	NA	HUSK	1308	1328	76	+	BPC6	Name=MA1402.1_H1169::1:200884142-200887068+	2.5e-08	0.000134	sequence=AGCTCTCTCTTTCTCTCTCTC	1
1:200884142-200887068	H1169	NA	HUSK	1308	1337	106	-	BPC5	Name=MA1403.1_H1169::1:200884142-200887068-	2.78e-11	2.76e-07	sequence=TGTGAGAGAGAGAGAGAGAAAGAGAGAGCT	1
1:200884142-200887068	H1169	NA	HUSK	1309	1322	57.2	-	RAMOSA1	Name=MA1416.1_H1169::1:200884142-200887068-	1.9e-06	0.00567	sequence=GAGAAAGAGAGAGC	0
1:200884142-200887068	H1169	NA	HUSK	1309	1332	120	-	BPC1	Name=MA1404.1_H1169::1:200884142-200887068-	1.07e-12	1.28e-08	sequence=GAGAGAGAGAGAGAAAGAGAGAGC	1
1:200884142-200887068	H1169	NA	HUSK	1310	1330	112	+	BPC6	Name=MA1402.1_H1169::1:200884142-200887068+	6.34e-12	7.41e-08	sequence=CTCTCTCTTTCTCTCTCTCTC	1
1:200884142-200887068	H1169	NA	HUSK	1310	1339	105	-	BPC5	Name=MA1403.1_H1169::1:200884142-200887068-	3.16e-11	3.08e-07	sequence=TGTGTGAGAGAGAGAGAGAGAAAGAGAGAG	1
1:200884142-200887068	H1169	NA	HUSK	1311	1334	132	-	BPC1	Name=MA1404.1_H1169::1:200884142-200887068-	6.88e-14	9.95e-10	sequence=GAGAGAGAGAGAGAGAAAGAGAGA	1
1:200884142-200887068	H1169	NA	HUSK	1312	1332	118	+	BPC6	Name=MA1402.1_H1169::1:200884142-200887068+	1.47e-12	1.93e-08	sequence=CTCTCTTTCTCTCTCTCTCTC	1
1:200884142-200887068	H1169	NA	HUSK	1312	1341	105	-	BPC5	Name=MA1403.1_H1169::1:200884142-200887068-	2.9e-11	2.86e-07	sequence=TGTGTGTGAGAGAGAGAGAGAGAAAGAGAG	1
1:200884142-200887068	H1169	NA	HUSK	1313	1336	120	-	BPC1	Name=MA1404.1_H1169::1:200884142-200887068-	1.02e-12	1.22e-08	sequence=GTGAGAGAGAGAGAGAGAAAGAGA	1
1:200884142-200887068	H1169	NA	HUSK	1314	1334	121	+	BPC6	Name=MA1402.1_H1169::1:200884142-200887068+	8.66e-13	1.2e-08	sequence=CTCTTTCTCTCTCTCTCTCTC	1
1:200884142-200887068	H1169	NA	HUSK	1314	1343	96.6	-	BPC5	Name=MA1403.1_H1169::1:200884142-200887068-	2.19e-10	1.87e-06	sequence=TGTGTGTGTGAGAGAGAGAGAGAGAAAGAG	1
1:200884142-200887068	H1169	NA	HUSK	1315	1328	55.4	-	RAMOSA1	Name=MA1416.1_H1169::1:200884142-200887068-	2.88e-06	0.008	sequence=GAGAGAGAGAAAGA	0
1:200884142-200887068	H1169	NA	HUSK	1315	1338	106	-	BPC1	Name=MA1404.1_H1169::1:200884142-200887068-	2.78e-11	2.59e-07	sequence=GTGTGAGAGAGAGAGAGAGAAAGA	1
1:200884142-200887068	H1169	NA	HUSK	1316	1336	92.2	+	BPC6	Name=MA1402.1_H1169::1:200884142-200887068+	5.94e-10	4.81e-06	sequence=CTTTCTCTCTCTCTCTCTCAC	1
1:200884142-200887068	H1169	NA	HUSK	1316	1345	77.1	-	BPC5	Name=MA1403.1_H1169::1:200884142-200887068-	1.95e-08	0.000109	sequence=CGTGTGTGTGTGAGAGAGAGAGAGAGAAAG	1
1:200884142-200887068	H1169	NA	HUSK	1317	1330	76.3	-	RAMOSA1	Name=MA1416.1_H1169::1:200884142-200887068-	2.34e-08	0.00014	sequence=GAGAGAGAGAGAAA	0
1:200884142-200887068	H1169	NA	HUSK	1317	1340	70.2	-	BPC1	Name=MA1404.1_H1169::1:200884142-200887068-	9.56e-08	0.000398	sequence=GTGTGTGAGAGAGAGAGAGAGAAA	1
1:200884142-200887068	H1169	NA	HUSK	1318	1338	88.8	+	BPC6	Name=MA1402.1_H1169::1:200884142-200887068+	1.3e-09	9.62e-06	sequence=TTCTCTCTCTCTCTCTCACAC	1
1:200884142-200887068	H1169	NA	HUSK	1318	1347	68.8	-	BPC5	Name=MA1403.1_H1169::1:200884142-200887068-	1.32e-07	0.000585	sequence=GCCGTGTGTGTGTGAGAGAGAGAGAGAGAA	1
1:200884142-200887068	H1169	NA	HUSK	1319	1332	84.6	-	RAMOSA1	Name=MA1416.1_H1169::1:200884142-200887068-	3.48e-09	2.53e-05	sequence=GAGAGAGAGAGAGA	0
1:200884142-200887068	H1169	NA	HUSK	1319	1342	67	-	BPC1	Name=MA1404.1_H1169::1:200884142-200887068-	1.97e-07	0.000749	sequence=GTGTGTGTGAGAGAGAGAGAGAGA	1
1:200884142-200887068	H1169	NA	HUSK	1320	1340	81.9	+	BPC6	Name=MA1402.1_H1169::1:200884142-200887068+	6.42e-09	4.04e-05	sequence=CTCTCTCTCTCTCTCACACAC	1
1:200884142-200887068	H1169	NA	HUSK	1321	1334	84.6	-	RAMOSA1	Name=MA1416.1_H1169::1:200884142-200887068-	3.48e-09	2.53e-05	sequence=GAGAGAGAGAGAGA	0
1:200884142-200887068	H1169	NA	HUSK	1321	1344	57.1	-	BPC1	Name=MA1404.1_H1169::1:200884142-200887068-	1.93e-06	0.0048	sequence=GTGTGTGTGTGAGAGAGAGAGAGA	1
1:200884142-200887068	H1169	NA	HUSK	1322	1342	58.2	+	BPC6	Name=MA1402.1_H1169::1:200884142-200887068+	1.49e-06	0.00446	sequence=CTCTCTCTCTCTCACACACAC	1
1:200884142-200887068	H1169	NA	HUSK	1323	1336	73.3	-	RAMOSA1	Name=MA1416.1_H1169::1:200884142-200887068-	4.69e-08	0.000249	sequence=GTGAGAGAGAGAGA	0
1:200884142-200887068	H1169	NA	HUSK	1325	1338	59.7	-	RAMOSA1	Name=MA1416.1_H1169::1:200884142-200887068-	1.06e-06	0.00355	sequence=GTGTGAGAGAGAGA	0
1:200884142-200887068	H1169	NA	HUSK	1958	1987	56.1	+	BPC5	Name=MA1403.1_H1169::1:200884142-200887068+	2.47e-06	0.00639	sequence=GACCACAACAAGAGAGAGACAGAGAGAGAC	1
1:200884142-200887068	H1169	NA	HUSK	1960	1989	59.3	+	BPC5	Name=MA1403.1_H1169::1:200884142-200887068+	1.17e-06	0.00357	sequence=CCACAACAAGAGAGAGACAGAGAGAGACCG	1
1:200884142-200887068	H1169	NA	HUSK	1961	1984	53.6	+	BPC1	Name=MA1404.1_H1169::1:200884142-200887068+	4.31e-06	0.00885	sequence=CACAACAAGAGAGAGACAGAGAGA	1
1:200884142-200887068	H1169	NA	HUSK	1962	1991	59.1	+	BPC5	Name=MA1403.1_H1169::1:200884142-200887068+	1.22e-06	0.0037	sequence=ACAACAAGAGAGAGACAGAGAGAGACCGGA	1
1:200884142-200887068	H1169	NA	HUSK	1964	1993	54.3	+	BPC5	Name=MA1403.1_H1169::1:200884142-200887068+	3.72e-06	0.00879	sequence=AACAAGAGAGAGACAGAGAGAGACCGGATG	1
1:200884142-200887068	H1169	NA	HUSK	1965	1985	72.9	-	BPC6	Name=MA1402.1_H1169::1:200884142-200887068-	5.17e-08	0.000256	sequence=CTCTCTCTGTCTCTCTCTTGT	1
1:200884142-200887068	H1169	NA	HUSK	1965	1988	64.6	+	BPC1	Name=MA1404.1_H1169::1:200884142-200887068+	3.46e-07	0.0012	sequence=ACAAGAGAGAGACAGAGAGAGACC	1
1:200884142-200887068	H1169	NA	HUSK	1966	1995	62.1	+	BPC5	Name=MA1403.1_H1169::1:200884142-200887068+	6.2e-07	0.00216	sequence=CAAGAGAGAGACAGAGAGAGACCGGATGTA	1
1:200884142-200887068	H1169	NA	HUSK	1967	1987	68.8	-	BPC6	Name=MA1402.1_H1169::1:200884142-200887068-	1.32e-07	0.000583	sequence=GTCTCTCTCTGTCTCTCTCTT	1
1:200884142-200887068	H1169	NA	HUSK	1967	1990	78.1	+	BPC1	Name=MA1404.1_H1169::1:200884142-200887068+	1.55e-08	8.09e-05	sequence=AAGAGAGAGACAGAGAGAGACCGG	1
1:200884142-200887068	H1169	NA	HUSK	1968	1997	58.8	+	BPC5	Name=MA1403.1_H1169::1:200884142-200887068+	1.3e-06	0.00389	sequence=AGAGAGAGACAGAGAGAGACCGGATGTAGC	1
1:200884142-200887068	H1169	NA	HUSK	1969	1982	59.6	+	RAMOSA1	Name=MA1416.1_H1169::1:200884142-200887068+	1.09e-06	0.00361	sequence=GAGAGAGACAGAGA	0
1:200884142-200887068	H1169	NA	HUSK	1969	1989	56.9	-	BPC6	Name=MA1402.1_H1169::1:200884142-200887068-	2.03e-06	0.00577	sequence=CGGTCTCTCTCTGTCTCTCTC	1
1:200884142-200887068	H1169	NA	HUSK	1971	1984	59	+	RAMOSA1	Name=MA1416.1_H1169::1:200884142-200887068+	1.26e-06	0.00404	sequence=GAGAGACAGAGAGA	0
1:200884142-200887068	H1169	NA	HUSK	1971	1991	60.4	-	BPC6	Name=MA1402.1_H1169::1:200884142-200887068-	9.02e-07	0.00291	sequence=TCCGGTCTCTCTCTGTCTCTC	1
1:200884142-200887068	H1169	NA	HUSK	1973	1986	69	+	RAMOSA1	Name=MA1416.1_H1169::1:200884142-200887068+	1.26e-07	0.000581	sequence=GAGACAGAGAGAGA	0
1:200884142-200887068	H1169	NA	HUSK	1973	1993	58.3	-	BPC6	Name=MA1402.1_H1169::1:200884142-200887068-	1.48e-06	0.00443	sequence=CATCCGGTCTCTCTCTGTCTC	1
1:201877120-201878404	H787	V87	Both	824	844	59.4	+	RAP212	Name=MA1256.1_V87::1:201877120-201878404+	1.14e-06	0.00883	sequence=GCGGGGCATCGGCGGCGGCAT	1
1:201877120-201878404	H787	V87	Both	825	845	55	-	LEP	Name=MA1246.1_V87::1:201877120-201878404-	3.19e-06	0.00988	sequence=GATGCCGCCGCCGATGCCCCG	1
1:201877120-201878404	H787	V87	Both	829	843	60.5	+	ERF105	Name=MA1000.2_V87::1:201877120-201878404+	8.83e-07	0.00584	sequence=GCATCGGCGGCGGCA	1
1:202115780-202117597	H140	V347	Both	725	754	60	+	BPC5	Name=MA1403.1_V347::1:202115780-202117597+	1.01e-06	0.00492	sequence=TGAGAGTTAGTGAGAGCCAGAGAGGTAGGT	1
1:202115780-202117597	H140	V347	Both	726	746	63.5	-	BPC6	Name=MA1402.1_V347::1:202115780-202117597-	4.41e-07	0.00282	sequence=CTCTGGCTCTCACTAACTCTC	1
1:202115780-202117597	H140	V347	Both	743	772	62.5	+	BPC5	Name=MA1403.1_V347::1:202115780-202117597+	5.59e-07	0.00317	sequence=AGAGAGGTAGGTTTGGCGAGAGAGAGAGAG	1
1:202115780-202117597	H140	V347	Both	745	774	59.7	+	BPC5	Name=MA1403.1_V347::1:202115780-202117597+	1.07e-06	0.00517	sequence=AGAGGTAGGTTTGGCGAGAGAGAGAGAGAG	1
1:202115780-202117597	H140	V347	Both	747	776	63.1	+	BPC5	Name=MA1403.1_V347::1:202115780-202117597+	4.84e-07	0.00282	sequence=AGGTAGGTTTGGCGAGAGAGAGAGAGAGAG	1
1:202115780-202117597	H140	V347	Both	749	778	79.6	+	BPC5	Name=MA1403.1_V347::1:202115780-202117597+	1.09e-08	0.000118	sequence=GTAGGTTTGGCGAGAGAGAGAGAGAGAGAG	1
1:202115780-202117597	H140	V347	Both	751	780	90.4	+	BPC5	Name=MA1403.1_V347::1:202115780-202117597+	9.05e-10	1.59e-05	sequence=AGGTTTGGCGAGAGAGAGAGAGAGAGAGAG	1
1:202115780-202117597	H140	V347	Both	752	775	67.2	+	BPC1	Name=MA1404.1_V347::1:202115780-202117597+	1.88e-07	0.00118	sequence=GGTTTGGCGAGAGAGAGAGAGAGA	1
1:202115780-202117597	H140	V347	Both	753	782	80.1	+	BPC5	Name=MA1403.1_V347::1:202115780-202117597+	9.74e-09	0.000107	sequence=GTTTGGCGAGAGAGAGAGAGAGAGAGAGAC	1
1:202115780-202117597	H140	V347	Both	754	774	56.3	-	BPC6	Name=MA1402.1_H140::1:202115780-202117597-	2.35e-06	0.0064	sequence=CTCTCTCTCTCTCTCGCCAAA	1
1:202115780-202117597	H140	V347	Both	754	777	60.2	+	BPC1	Name=MA1404.1_V347::1:202115780-202117597+	9.53e-07	0.00406	sequence=TTTGGCGAGAGAGAGAGAGAGAGA	1
1:202115780-202117597	H140	V347	Both	755	784	91.4	+	BPC5	Name=MA1403.1_V347::1:202115780-202117597+	7.17e-10	1.3e-05	sequence=TTGGCGAGAGAGAGAGAGAGAGAGAGACAG	1
1:202115780-202117597	H140	V347	Both	756	769	57.6	+	RAMOSA1	Name=MA1416.1_V347::1:202115780-202117597+	1.74e-06	0.00846	sequence=TGGCGAGAGAGAGA	0
1:202115780-202117597	H140	V347	Both	756	776	72.4	-	BPC6	Name=MA1402.1_V347::1:202115780-202117597-	5.71e-08	0.000632	sequence=CTCTCTCTCTCTCTCTCGCCA	1
1:202115780-202117597	H140	V347	Both	756	779	78.3	+	BPC1	Name=MA1404.1_V347::1:202115780-202117597+	1.48e-08	0.000151	sequence=TGGCGAGAGAGAGAGAGAGAGAGA	1
1:202115780-202117597	H140	V347	Both	757	786	127	+	BPC5	Name=MA1403.1_V347::1:202115780-202117597+	1.87e-13	6.45e-09	sequence=GGCGAGAGAGAGAGAGAGAGAGAGACAGAC	1
1:202115780-202117597	H140	V347	Both	758	771	75.1	+	RAMOSA1	Name=MA1416.1_V347::1:202115780-202117597+	3.05e-08	0.000402	sequence=GCGAGAGAGAGAGA	0
1:202115780-202117597	H140	V347	Both	758	778	107	-	BPC6	Name=MA1402.1_V347::1:202115780-202117597-	1.81e-11	5.29e-07	sequence=CTCTCTCTCTCTCTCTCTCGC	1
1:202115780-202117597	H140	V347	Both	758	781	123	+	BPC1	Name=MA1404.1_V347::1:202115780-202117597+	5.57e-13	1.93e-08	sequence=GCGAGAGAGAGAGAGAGAGAGAGA	1
1:202115780-202117597	H140	V347	Both	759	788	134	+	BPC5	Name=MA1403.1_V347::1:202115780-202117597+	4.21e-14	1.68e-09	sequence=CGAGAGAGAGAGAGAGAGAGAGACAGACAG	1
1:202115780-202117597	H140	V347	Both	760	773	84.6	+	RAMOSA1	Name=MA1416.1_V347::1:202115780-202117597+	3.48e-09	5.52e-05	sequence=GAGAGAGAGAGAGA	0
1:202115780-202117597	H140	V347	Both	760	780	127	-	BPC6	Name=MA1402.1_V347::1:202115780-202117597-	1.86e-13	6.98e-09	sequence=CTCTCTCTCTCTCTCTCTCTC	1
1:202115780-202117597	H140	V347	Both	760	783	130	+	BPC1	Name=MA1404.1_V347::1:202115780-202117597+	8.86e-14	4e-09	sequence=GAGAGAGAGAGAGAGAGAGAGACA	1
1:202115780-202117597	H140	V347	Both	761	790	152	+	BPC5	Name=MA1403.1_V347::1:202115780-202117597+	6.79e-16	3.35e-11	sequence=AGAGAGAGAGAGAGAGAGAGACAGACAGAG	1
1:202115780-202117597	H140	V347	Both	762	775	84.6	+	RAMOSA1	Name=MA1416.1_V347::1:202115780-202117597+	3.48e-09	5.52e-05	sequence=GAGAGAGAGAGAGA	0
1:202115780-202117597	H140	V347	Both	762	782	108	-	BPC6	Name=MA1402.1_V347::1:202115780-202117597-	1.5e-11	4.5e-07	sequence=GTCTCTCTCTCTCTCTCTCTC	1
1:202115780-202117597	H140	V347	Both	762	785	130	+	BPC1	Name=MA1404.1_V347::1:202115780-202117597+	1.05e-13	4.18e-09	sequence=GAGAGAGAGAGAGAGAGAGACAGA	1
1:202115780-202117597	H140	V347	Both	763	792	152	+	BPC5	Name=MA1403.1_V347::1:202115780-202117597+	6.5e-16	3.35e-11	sequence=AGAGAGAGAGAGAGAGAGACAGACAGAGAG	1
1:202115780-202117597	H140	V347	Both	764	777	84.6	+	RAMOSA1	Name=MA1416.1_V347::1:202115780-202117597+	3.48e-09	5.52e-05	sequence=GAGAGAGAGAGAGA	0
1:202115780-202117597	H140	V347	Both	764	784	115	-	BPC6	Name=MA1402.1_V347::1:202115780-202117597-	2.94e-12	9.07e-08	sequence=CTGTCTCTCTCTCTCTCTCTC	1
1:202115780-202117597	H140	V347	Both	764	787	105	+	BPC1	Name=MA1404.1_V347::1:202115780-202117597+	3.49e-11	7.41e-07	sequence=GAGAGAGAGAGAGAGAGACAGACA	1
1:202115780-202117597	H140	V347	Both	765	794	122	+	BPC5	Name=MA1403.1_V347::1:202115780-202117597+	5.79e-13	1.77e-08	sequence=AGAGAGAGAGAGAGAGACAGACAGAGAGGA	1
1:202115780-202117597	H140	V347	Both	766	779	84.6	+	RAMOSA1	Name=MA1416.1_V347::1:202115780-202117597+	3.48e-09	5.52e-05	sequence=GAGAGAGAGAGAGA	0
1:202115780-202117597	H140	V347	Both	766	786	95.1	-	BPC6	Name=MA1402.1_V347::1:202115780-202117597-	3.04e-10	5.91e-06	sequence=GTCTGTCTCTCTCTCTCTCTC	1
1:202115780-202117597	H140	V347	Both	766	789	111	+	BPC1	Name=MA1404.1_V347::1:202115780-202117597+	7.53e-12	1.86e-07	sequence=GAGAGAGAGAGAGAGACAGACAGA	1
1:202115780-202117597	H140	V347	Both	767	796	88.4	+	BPC5	Name=MA1403.1_V347::1:202115780-202117597+	1.45e-09	2.06e-05	sequence=AGAGAGAGAGAGAGACAGACAGAGAGGAGG	1
1:202115780-202117597	H140	V347	Both	768	781	84.6	+	RAMOSA1	Name=MA1416.1_V347::1:202115780-202117597+	3.48e-09	5.52e-05	sequence=GAGAGAGAGAGAGA	0
1:202115780-202117597	H140	V347	Both	768	788	97.1	-	BPC6	Name=MA1402.1_V347::1:202115780-202117597-	1.96e-10	4.04e-06	sequence=CTGTCTGTCTCTCTCTCTCTC	1
1:202115780-202117597	H140	V347	Both	768	791	79.6	+	BPC1	Name=MA1404.1_V347::1:202115780-202117597+	1.1e-08	0.000115	sequence=GAGAGAGAGAGAGACAGACAGAGA	1
1:202115780-202117597	H140	V347	Both	769	798	84.1	+	BPC5	Name=MA1403.1_V347::1:202115780-202117597+	3.85e-09	4.93e-05	sequence=AGAGAGAGAGAGACAGACAGAGAGGAGGGA	1
1:202115780-202117597	H140	V347	Both	770	783	70.5	+	RAMOSA1	Name=MA1416.1_V347::1:202115780-202117597+	8.79e-08	0.00091	sequence=GAGAGAGAGAGACA	0
1:202115780-202117597	H140	V347	Both	770	790	94.1	-	BPC6	Name=MA1402.1_V347::1:202115780-202117597-	3.9e-10	7.32e-06	sequence=CTCTGTCTGTCTCTCTCTCTC	1
1:202115780-202117597	H140	V347	Both	770	793	99	+	BPC1	Name=MA1404.1_V347::1:202115780-202117597+	1.26e-10	2.3e-06	sequence=GAGAGAGAGAGACAGACAGAGAGG	1
1:202115780-202117597	H140	V347	Both	771	800	66	+	BPC5	Name=MA1403.1_V347::1:202115780-202117597+	2.52e-07	0.00172	sequence=AGAGAGAGAGACAGACAGAGAGGAGGGAAA	1
1:202115780-202117597	H140	V347	Both	772	785	59.4	+	RAMOSA1	Name=MA1416.1_V347::1:202115780-202117597+	1.14e-06	0.00642	sequence=GAGAGAGAGACAGA	0
1:202115780-202117597	H140	V347	Both	772	792	76	-	BPC6	Name=MA1402.1_V347::1:202115780-202117597-	2.49e-08	0.000319	sequence=CTCTCTGTCTGTCTCTCTCTC	1
1:202115780-202117597	H140	V347	Both	772	795	60.1	+	BPC1	Name=MA1404.1_V347::1:202115780-202117597+	9.64e-07	0.00408	sequence=GAGAGAGAGACAGACAGAGAGGAG	1
1:202115780-202117597	H140	V347	Both	773	802	54.1	+	BPC5	Name=MA1403.1_H140::1:202115780-202117597+	3.86e-06	0.00905	sequence=AGAGAGAGACAGACAGAGAGGAGGGAAAGC	1
1:202115780-202117597	H140	V347	Both	774	794	64.6	-	BPC6	Name=MA1402.1_V347::1:202115780-202117597-	3.49e-07	0.00235	sequence=TCCTCTCTGTCTGTCTCTCTC	1
1:202115780-202117597	H140	V347	Both	774	797	59	+	BPC1	Name=MA1404.1_V347::1:202115780-202117597+	1.24e-06	0.00487	sequence=GAGAGAGACAGACAGAGAGGAGGG	1
1:202115780-202117597	H140	V347	Both	775	804	62	+	BPC5	Name=MA1403.1_V347::1:202115780-202117597+	6.28e-07	0.00343	sequence=AGAGAGACAGACAGAGAGGAGGGAAAGCAG	1
1:202115780-202117597	H140	V347	Both	776	799	61.2	+	BPC1	Name=MA1404.1_V347::1:202115780-202117597+	7.51e-07	0.00339	sequence=GAGAGACAGACAGAGAGGAGGGAA	1
1:202115780-202117597	H140	V347	Both	777	806	67	+	BPC5	Name=MA1403.1_V347::1:202115780-202117597+	1.99e-07	0.00143	sequence=AGAGACAGACAGAGAGGAGGGAAAGCAGAG	1
1:202115780-202117597	H140	V347	Both	779	808	57.4	+	BPC5	Name=MA1403.1_V347::1:202115780-202117597+	1.83e-06	0.00739	sequence=AGACAGACAGAGAGGAGGGAAAGCAGAGAA	1
1:204608306-204609996	H746	NA	HUSK	233	253	59.8	+	LEP	Name=MA1246.1_H746::1:204608306-204609996+	1.04e-06	0.00882	sequence=GTCGACGCCGTCACAGCAGCC	1
1:204608306-204609996	H746	NA	HUSK	234	254	66.9	-	ERF9	Name=MA1257.1_H746::1:204608306-204609996-	2.03e-07	0.00313	sequence=CGGCTGCTGTGACGGCGTCGA	1
1:204608306-204609996	H746	NA	HUSK	348	367	75.5	+	DREB26	Name=MA1248.1_H746::1:204608306-204609996+	2.81e-08	0.00847	sequence=TCCTCACCGTCGCCACCGAC	1
1:204608306-204609996	H746	NA	HUSK	348	367	80.4	-	AT4G28140	Name=MA1232.1_H746::1:204608306-204609996-	9.14e-09	0.000634	sequence=GTCGGTGGCGACGGTGAGGA	1
1:204608306-204609996	H746	NA	HUSK	349	368	74.3	+	AT1G71450	Name=MA1233.1_H746::1:204608306-204609996+	3.73e-08	0.00136	sequence=CCTCACCGTCGCCACCGACA	1
1:204608306-204609996	H746	NA	HUSK	349	369	87.8	+	AT1G12630	Name=MA1227.1_H746::1:204608306-204609996+	1.65e-09	0.00148	sequence=CCTCACCGTCGCCACCGACAC	1
1:204608306-204609996	H746	NA	HUSK	354	368	64.3	+	AT1G75490	Name=MA1250.1_H746::1:204608306-204609996+	3.74e-07	0.00861	sequence=CCGTCGCCACCGACA	1
1:204608306-204609996	H746	NA	HUSK	354	368	70.5	+	AT1G44830	Name=MA1222.1_H746::1:204608306-204609996+	8.81e-08	0.00745	sequence=CCGTCGCCACCGACA	1
1:204608306-204609996	H746	NA	HUSK	354	368	85	-	ERF38	Name=MA1238.1_H746::1:204608306-204609996-	3.15e-09	0.00564	sequence=TGTCGGTGGCGACGG	1
1:204608306-204609996	H746	NA	HUSK	1537	1557	59	+	BPC6	Name=MA1402.1_H746::1:204608306-204609996+	1.25e-06	0.00383	sequence=CCCTTTCTCTTTCTCAACATC	1
1:210187586-210189226	H433	NA	HUSK	714	743	57.5	+	BPC5	Name=MA1403.1_H433::1:210187586-210189226+	1.77e-06	0.00494	sequence=GGCTGAAGAGAGAGAGAGGGGGAAGCTCCG	1
1:210187586-210189226	H433	NA	HUSK	715	735	57.7	-	BPC6	Name=MA1402.1_H433::1:210187586-210189226-	1.68e-06	0.00493	sequence=CCCCCTCTCTCTCTCTTCAGC	1
1:210187586-210189226	H433	NA	HUSK	715	738	57.1	+	BPC1	Name=MA1404.1_H433::1:210187586-210189226+	1.96e-06	0.00484	sequence=GCTGAAGAGAGAGAGAGGGGGAAG	1
1:210187586-210189226	H433	NA	HUSK	717	730	59.5	+	RAMOSA1	Name=MA1416.1_H433::1:210187586-210189226+	1.13e-06	0.00371	sequence=TGAAGAGAGAGAGA	0
1:210187586-210189226	H433	NA	HUSK	717	737	64.4	-	BPC6	Name=MA1402.1_H433::1:210187586-210189226-	3.64e-07	0.00136	sequence=TTCCCCCTCTCTCTCTCTTCA	1
1:210187586-210189226	H433	NA	HUSK	719	732	70.9	+	RAMOSA1	Name=MA1416.1_H433::1:210187586-210189226+	8.09e-08	0.000397	sequence=AAGAGAGAGAGAGG	0
1:210187586-210189226	H433	NA	HUSK	719	739	58.3	-	BPC6	Name=MA1402.1_H433::1:210187586-210189226-	1.48e-06	0.00443	sequence=GCTTCCCCCTCTCTCTCTCTT	1
1:210187586-210189226	H433	NA	HUSK	719	742	61.3	+	BPC1	Name=MA1404.1_H433::1:210187586-210189226+	7.46e-07	0.00225	sequence=AAGAGAGAGAGAGGGGGAAGCTCC	1
1:210187586-210189226	H433	NA	HUSK	721	734	72.2	+	RAMOSA1	Name=MA1416.1_H433::1:210187586-210189226+	5.98e-08	0.000304	sequence=GAGAGAGAGAGGGG	0
1:213696868-213697342	H508	V180	Both	350	370	57.9	-	LEP	Name=MA1246.1_V180::1:213696868-213697342-	1.61e-06	0.00673	sequence=TCGGCCGCCGCCAGCCCATCC	1
1:213696868-213697342	H508	V180	Both	356	374	55.6	-	ERF104	Name=MA1239.1_V180::1:213696868-213697342-	2.74e-06	0.00936	sequence=GGCGTCGGCCGCCGCCAGC	1
1:214776424-214776982	H1158	NA	HUSK	375	398	55	-	BPC1	Name=MA1404.1_H1158::1:214776424-214776982-	3.13e-06	0.00696	sequence=GGGAGAGGAAGGGAGAGGGGGTCA	1
1:214776424-214776982	H1158	NA	HUSK	377	400	59.6	-	BPC1	Name=MA1404.1_H1158::1:214776424-214776982-	1.1e-06	0.00309	sequence=AAGGGAGAGGAAGGGAGAGGGGGT	1
1:214776424-214776982	H1158	NA	HUSK	379	402	54.4	-	BPC1	Name=MA1404.1_H1158::1:214776424-214776982-	3.58e-06	0.00771	sequence=AGAAGGGAGAGGAAGGGAGAGGGG	1
1:214776424-214776982	H1158	NA	HUSK	380	400	53.9	+	BPC6	Name=MA1402.1_H1158::1:214776424-214776982+	4.06e-06	0.00998	sequence=CCCTCTCCCTTCCTCTCCCTT	1
1:217824220-217825130	H1117	NA	HUSK	184	197	74.5	+	At5g08330	Name=MA1287.1_H1117::1:217824220-217825130+	3.5e-08	0.00969	sequence=TGTGGGCCCCACTC	1
1:217824220-217825130	H1117	NA	HUSK	397	411	63.5	-	ERF105	Name=MA1000.2_H1117::1:217824220-217825130-	4.4e-07	0.00703	sequence=GTGACGGCGGCGCAA	1
1:217824220-217825130	H1117	NA	HUSK	398	418	60.7	+	LEP	Name=MA1246.1_H1117::1:217824220-217825130+	8.42e-07	0.00782	sequence=TGCGCCGCCGTCACCTGGGTT	1
1:217824220-217825130	H1117	NA	HUSK	399	419	59.7	-	ERF9	Name=MA1257.1_H1117::1:217824220-217825130-	1.07e-06	0.0089	sequence=CAACCCAGGTGACGGCGGCGC	1
1:217824220-217825130	H1117	NA	HUSK	425	448	64.7	+	BPC1	Name=MA1404.1_H1117::1:217824220-217825130+	3.42e-07	0.00119	sequence=GTGAGGGAAAGAAAGGGTGAAACA	1
1:222402410-222403418	H1286	NA	HUSK	450	473	54.5	+	BPC1	Name=MA1404.1_H1286::1:222402410-222403418+	3.5e-06	0.00758	sequence=AAAAGAAGGGGAGGGAGGGAGTGA	1
1:222402410-222403418	H1286	NA	HUSK	452	475	63.1	+	BPC1	Name=MA1404.1_H1286::1:222402410-222403418+	4.85e-07	0.00157	sequence=AAGAAGGGGAGGGAGGGAGTGAGG	1
1:222402410-222403418	H1286	NA	HUSK	619	648	64.3	+	BPC5	Name=MA1403.1_H1286::1:222402410-222403418+	3.72e-07	0.00142	sequence=GAAGGGAGGAAGAAAGGGGGGGAGGGAGTA	1
1:222402410-222403418	H1286	NA	HUSK	620	643	59.7	+	BPC1	Name=MA1404.1_H1286::1:222402410-222403418+	1.08e-06	0.00303	sequence=AAGGGAGGAAGAAAGGGGGGGAGG	1
1:222402410-222403418	H1286	NA	HUSK	622	645	64.2	+	BPC1	Name=MA1404.1_H1286::1:222402410-222403418+	3.81e-07	0.0013	sequence=GGGAGGAAGAAAGGGGGGGAGGGA	1
1:222402410-222403418	H1286	NA	HUSK	624	647	61.6	+	BPC1	Name=MA1404.1_H1286::1:222402410-222403418+	6.84e-07	0.00209	sequence=GAGGAAGAAAGGGGGGGAGGGAGT	1
1:222402410-222403418	H1286	NA	HUSK	832	861	53.6	+	BPC5	Name=MA1403.1_H1286::1:222402410-222403418+	4.4e-06	0.01	sequence=GGATGTCGTGGGGGAGAGAGAGAGGCTGAC	1
1:222402410-222403418	H1286	NA	HUSK	837	860	56.2	+	BPC1	Name=MA1404.1_H1286::1:222402410-222403418+	2.37e-06	0.00563	sequence=TCGTGGGGGAGAGAGAGAGGCTGA	1
1:222402410-222403418	H1286	NA	HUSK	839	859	60.1	-	BPC6	Name=MA1402.1_H1286::1:222402410-222403418-	9.75e-07	0.0031	sequence=CAGCCTCTCTCTCTCCCCCAC	1
1:222402410-222403418	H1286	NA	HUSK	839	862	54.9	+	BPC1	Name=MA1404.1_H1286::1:222402410-222403418+	3.22e-06	0.00709	sequence=GTGGGGGAGAGAGAGAGGCTGACA	1
1:222402410-222403418	H1286	NA	HUSK	841	854	71.7	+	RAMOSA1	Name=MA1416.1_H1286::1:222402410-222403418+	6.69e-08	0.000337	sequence=GGGGGAGAGAGAGA	0
1:222402410-222403418	H1286	NA	HUSK	841	861	54.9	-	BPC6	Name=MA1402.1_H1286::1:222402410-222403418-	3.19e-06	0.00825	sequence=GTCAGCCTCTCTCTCTCCCCC	1
1:222402410-222403418	H1286	NA	HUSK	841	864	66	+	BPC1	Name=MA1404.1_H1286::1:222402410-222403418+	2.52e-07	0.000919	sequence=GGGGGAGAGAGAGAGGCTGACAGG	1
1:222402410-222403418	H1286	NA	HUSK	843	856	74.4	+	RAMOSA1	Name=MA1416.1_H1286::1:222402410-222403418+	3.63e-08	0.000202	sequence=GGGAGAGAGAGAGG	0
1:222402410-222403418	H1286	NA	HUSK	843	863	63.4	-	BPC6	Name=MA1402.1_H1286::1:222402410-222403418-	4.59e-07	0.00166	sequence=CTGTCAGCCTCTCTCTCTCCC	1
1:222402410-222403418	H1286	NA	HUSK	845	858	54.8	+	RAMOSA1	Name=MA1416.1_H1286::1:222402410-222403418+	3.3e-06	0.0089	sequence=GAGAGAGAGAGGCT	0
1:222402410-222403418	H1286	NA	HUSK	845	865	56.1	-	BPC6	Name=MA1402.1_H1286::1:222402410-222403418-	2.43e-06	0.00661	sequence=ACCTGTCAGCCTCTCTCTCTC	1
1:227161916-227164018	H1269	NA	HUSK	258	278	67.6	-	OBP3	Name=MA1274.1_H1269::1:227161916-227164018-	1.72e-07	0.00601	sequence=TTTTCTTTTTAACTTTTTATG	1
1:227161916-227164018	H1269	NA	HUSK	260	280	77.1	-	AT2G28810	Name=MA1272.1_H1269::1:227161916-227164018-	1.96e-08	0.00326	sequence=CCTTTTCTTTTTAACTTTTTA	1
1:227161916-227164018	H1269	NA	HUSK	260	280	77.3	+	AT5G02460	Name=MA1281.1_H1269::1:227161916-227164018+	1.86e-08	0.00187	sequence=TAAAAAGTTAAAAAGAAAAGG	1
1:227161916-227164018	H1269	NA	HUSK	261	281	82.3	-	OBP1	Name=MA1278.1_H1269::1:227161916-227164018-	5.83e-09	0.0014	sequence=CCCTTTTCTTTTTAACTTTTT	1
1:227161916-227164018	H1269	NA	HUSK	760	789	91.2	-	BPC5	Name=MA1403.1_H1269::1:227161916-227164018-	7.52e-10	5.84e-06	sequence=AGAGAGAGAGAGATATAGAGAGATGCTGCT	1
1:227161916-227164018	H1269	NA	HUSK	761	784	54.7	-	BPC1	Name=MA1404.1_H1269::1:227161916-227164018-	3.41e-06	0.0074	sequence=GAGAGAGATATAGAGAGATGCTGC	1
1:227161916-227164018	H1269	NA	HUSK	762	782	62.3	+	BPC6	Name=MA1402.1_H1269::1:227161916-227164018+	5.89e-07	0.00204	sequence=CAGCATCTCTCTATATCTCTC	1
1:227161916-227164018	H1269	NA	HUSK	762	791	82.9	-	BPC5	Name=MA1403.1_H1269::1:227161916-227164018-	5.11e-09	3.26e-05	sequence=AGAGAGAGAGAGAGATATAGAGAGATGCTG	1
1:227161916-227164018	H1269	NA	HUSK	763	786	62.7	-	BPC1	Name=MA1404.1_H1269::1:227161916-227164018-	5.37e-07	0.0017	sequence=GAGAGAGAGATATAGAGAGATGCT	1
1:227161916-227164018	H1269	NA	HUSK	764	784	60.6	+	BPC6	Name=MA1402.1_H1269::1:227161916-227164018+	8.76e-07	0.00284	sequence=GCATCTCTCTATATCTCTCTC	1
1:227161916-227164018	H1269	NA	HUSK	764	793	96.4	-	BPC5	Name=MA1403.1_H1269::1:227161916-227164018-	2.26e-10	1.91e-06	sequence=AGAGAGAGAGAGAGAGATATAGAGAGATGC	1
1:227161916-227164018	H1269	NA	HUSK	765	788	94	-	BPC1	Name=MA1404.1_H1269::1:227161916-227164018-	4e-10	2.97e-06	sequence=GAGAGAGAGAGATATAGAGAGATG	1
1:227161916-227164018	H1269	NA	HUSK	766	786	77	+	BPC6	Name=MA1402.1_H1269::1:227161916-227164018+	1.99e-08	0.00011	sequence=ATCTCTCTATATCTCTCTCTC	1
1:227161916-227164018	H1269	NA	HUSK	766	795	131	-	BPC5	Name=MA1403.1_H1269::1:227161916-227164018-	8.21e-14	1.15e-09	sequence=AGAGAGAGAGAGAGAGAGATATAGAGAGAT	1
1:227161916-227164018	H1269	NA	HUSK	767	790	114	-	BPC1	Name=MA1404.1_H1269::1:227161916-227164018-	4.38e-12	4.74e-08	sequence=GAGAGAGAGAGAGATATAGAGAGA	1
1:227161916-227164018	H1269	NA	HUSK	768	788	72.2	+	BPC6	Name=MA1402.1_H1269::1:227161916-227164018+	5.99e-08	0.000288	sequence=CTCTCTATATCTCTCTCTCTC	1
1:227161916-227164018	H1269	NA	HUSK	768	797	103	-	BPC5	Name=MA1403.1_H1269::1:227161916-227164018-	5.27e-11	4.91e-07	sequence=TTAGAGAGAGAGAGAGAGAGATATAGAGAG	1
1:227161916-227164018	H1269	NA	HUSK	769	792	108	-	BPC1	Name=MA1404.1_H1269::1:227161916-227164018-	1.57e-11	1.52e-07	sequence=GAGAGAGAGAGAGAGATATAGAGA	1
1:227161916-227164018	H1269	NA	HUSK	770	790	80.1	+	BPC6	Name=MA1402.1_H1269::1:227161916-227164018+	9.69e-09	5.82e-05	sequence=CTCTATATCTCTCTCTCTCTC	1
1:227161916-227164018	H1269	NA	HUSK	770	799	102	-	BPC5	Name=MA1403.1_H1269::1:227161916-227164018-	5.84e-11	5.43e-07	sequence=TGTTAGAGAGAGAGAGAGAGAGATATAGAG	1
1:227161916-227164018	H1269	NA	HUSK	771	794	104	-	BPC1	Name=MA1404.1_H1269::1:227161916-227164018-	4.32e-11	3.92e-07	sequence=GAGAGAGAGAGAGAGAGATATAGA	1
1:227161916-227164018	H1269	NA	HUSK	772	792	102	+	BPC6	Name=MA1402.1_H1269::1:227161916-227164018+	5.67e-11	5.46e-07	sequence=CTATATCTCTCTCTCTCTCTC	1
1:227161916-227164018	H1269	NA	HUSK	772	801	88.8	-	BPC5	Name=MA1403.1_H1269::1:227161916-227164018-	1.32e-09	9.7e-06	sequence=TGTGTTAGAGAGAGAGAGAGAGAGATATAG	1
1:227161916-227164018	H1269	NA	HUSK	773	796	98	-	BPC1	Name=MA1404.1_H1269::1:227161916-227164018-	1.58e-10	1.28e-06	sequence=TAGAGAGAGAGAGAGAGAGATATA	1
1:227161916-227164018	H1269	NA	HUSK	774	794	106	+	BPC6	Name=MA1402.1_H1269::1:227161916-227164018+	2.43e-11	2.48e-07	sequence=ATATCTCTCTCTCTCTCTCTC	1
1:227161916-227164018	H1269	NA	HUSK	774	803	84.1	-	BPC5	Name=MA1403.1_H1269::1:227161916-227164018-	3.9e-09	2.56e-05	sequence=TGTGTGTTAGAGAGAGAGAGAGAGAGATAT	1
1:227161916-227164018	H1269	NA	HUSK	775	788	71.3	-	RAMOSA1	Name=MA1416.1_H1269::1:227161916-227164018-	7.46e-08	0.000368	sequence=GAGAGAGAGAGATA	0
1:227161916-227164018	H1269	NA	HUSK	775	798	105	-	BPC1	Name=MA1404.1_H1269::1:227161916-227164018-	3.1e-11	2.87e-07	sequence=GTTAGAGAGAGAGAGAGAGAGATA	1
1:227161916-227164018	H1269	NA	HUSK	776	796	113	+	BPC6	Name=MA1402.1_H1269::1:227161916-227164018+	4.97e-12	5.95e-08	sequence=ATCTCTCTCTCTCTCTCTCTA	1
1:227161916-227164018	H1269	NA	HUSK	776	805	84.4	-	BPC5	Name=MA1403.1_H1269::1:227161916-227164018-	3.62e-09	2.4e-05	sequence=CGTGTGTGTTAGAGAGAGAGAGAGAGAGAT	1
1:227161916-227164018	H1269	NA	HUSK	777	790	84.6	-	RAMOSA1	Name=MA1416.1_H1269::1:227161916-227164018-	3.48e-09	2.53e-05	sequence=GAGAGAGAGAGAGA	0
1:227161916-227164018	H1269	NA	HUSK	777	800	99.1	-	BPC1	Name=MA1404.1_H1269::1:227161916-227164018-	1.23e-10	1.01e-06	sequence=GTGTTAGAGAGAGAGAGAGAGAGA	1
1:227161916-227164018	H1269	NA	HUSK	778	798	93.5	+	BPC6	Name=MA1402.1_H1269::1:227161916-227164018+	4.4e-10	3.64e-06	sequence=CTCTCTCTCTCTCTCTCTAAC	1
1:227161916-227164018	H1269	NA	HUSK	778	807	90.1	-	BPC5	Name=MA1403.1_H1269::1:227161916-227164018-	9.68e-10	7.33e-06	sequence=AGCGTGTGTGTTAGAGAGAGAGAGAGAGAG	1
1:227161916-227164018	H1269	NA	HUSK	779	792	84.6	-	RAMOSA1	Name=MA1416.1_H1269::1:227161916-227164018-	3.48e-09	2.53e-05	sequence=GAGAGAGAGAGAGA	0
1:227161916-227164018	H1269	NA	HUSK	779	802	67.3	-	BPC1	Name=MA1404.1_H1269::1:227161916-227164018-	1.86e-07	0.000712	sequence=GTGTGTTAGAGAGAGAGAGAGAGA	1
1:227161916-227164018	H1269	NA	HUSK	780	800	85.1	+	BPC6	Name=MA1402.1_H1269::1:227161916-227164018+	3.07e-09	2.08e-05	sequence=CTCTCTCTCTCTCTCTAACAC	1
1:227161916-227164018	H1269	NA	HUSK	780	809	88.9	-	BPC5	Name=MA1403.1_H1269::1:227161916-227164018-	1.28e-09	9.46e-06	sequence=AGAGCGTGTGTGTTAGAGAGAGAGAGAGAG	1
1:227161916-227164018	H1269	NA	HUSK	781	794	84.6	-	RAMOSA1	Name=MA1416.1_H1269::1:227161916-227164018-	3.48e-09	2.53e-05	sequence=GAGAGAGAGAGAGA	0
1:227161916-227164018	H1269	NA	HUSK	781	804	58	-	BPC1	Name=MA1404.1_H1269::1:227161916-227164018-	1.57e-06	0.00406	sequence=GTGTGTGTTAGAGAGAGAGAGAGA	1
1:227161916-227164018	H1269	NA	HUSK	782	802	73.3	+	BPC6	Name=MA1402.1_H1269::1:227161916-227164018+	4.62e-08	0.000231	sequence=CTCTCTCTCTCTCTAACACAC	1
1:227161916-227164018	H1269	NA	HUSK	782	811	63.8	-	BPC5	Name=MA1403.1_H1269::1:227161916-227164018-	4.19e-07	0.00157	sequence=ACAGAGCGTGTGTGTTAGAGAGAGAGAGAG	1
1:227161916-227164018	H1269	NA	HUSK	783	796	73.9	-	RAMOSA1	Name=MA1416.1_H1269::1:227161916-227164018-	4.06e-08	0.000223	sequence=TAGAGAGAGAGAGA	0
1:227161916-227164018	H1269	NA	HUSK	785	798	61.3	-	RAMOSA1	Name=MA1416.1_H1269::1:227161916-227164018-	7.34e-07	0.00267	sequence=GTTAGAGAGAGAGA	0
1:227161916-227164018	H1269	NA	HUSK	786	815	56.2	-	BPC5	Name=MA1403.1_H1269::1:227161916-227164018-	2.38e-06	0.00622	sequence=GGACACAGAGCGTGTGTGTTAGAGAGAGAG	1
1:227161916-227164018	H1269	NA	HUSK	867	896	69.3	-	BPC5	Name=MA1403.1_H1269::1:227161916-227164018-	1.17e-07	0.000524	sequence=AGAGAGAGAGAGAGAGAAACACAACACCCC	1
1:227161916-227164018	H1269	NA	HUSK	869	898	80.8	-	BPC5	Name=MA1403.1_H1269::1:227161916-227164018-	8.21e-09	4.99e-05	sequence=AGAGAGAGAGAGAGAGAGAAACACAACACC	1
1:227161916-227164018	H1269	NA	HUSK	870	893	60.7	-	BPC1	Name=MA1404.1_H1269::1:227161916-227164018-	8.54e-07	0.00252	sequence=GAGAGAGAGAGAGAAACACAACAC	1
1:227161916-227164018	H1269	NA	HUSK	871	900	97.3	-	BPC5	Name=MA1403.1_H1269::1:227161916-227164018-	1.83e-10	1.6e-06	sequence=AGAGAGAGAGAGAGAGAGAGAAACACAACA	1
1:227161916-227164018	H1269	NA	HUSK	872	895	76.3	-	BPC1	Name=MA1404.1_H1269::1:227161916-227164018-	2.34e-08	0.000117	sequence=GAGAGAGAGAGAGAGAAACACAAC	1
1:227161916-227164018	H1269	NA	HUSK	873	893	86.5	+	BPC6	Name=MA1402.1_H1269::1:227161916-227164018+	2.23e-09	1.55e-05	sequence=TTGTGTTTCTCTCTCTCTCTC	1
1:227161916-227164018	H1269	NA	HUSK	873	902	135	-	BPC5	Name=MA1403.1_H1269::1:227161916-227164018-	3.41e-14	5.3e-10	sequence=AGAGAGAGAGAGAGAGAGAGAGAAACACAA	1
1:227161916-227164018	H1269	NA	HUSK	874	897	105	-	BPC1	Name=MA1404.1_H1269::1:227161916-227164018-	2.88e-11	2.66e-07	sequence=GAGAGAGAGAGAGAGAGAAACACA	1
1:227161916-227164018	H1269	NA	HUSK	875	895	89.2	+	BPC6	Name=MA1402.1_H1269::1:227161916-227164018+	1.2e-09	9.04e-06	sequence=GTGTTTCTCTCTCTCTCTCTC	1
1:227161916-227164018	H1269	NA	HUSK	875	904	147	-	BPC5	Name=MA1403.1_H1269::1:227161916-227164018-	2.2e-15	3.82e-11	sequence=AGAGAGAGAGAGAGAGAGAGAGAGAAACAC	1
1:227161916-227164018	H1269	NA	HUSK	876	899	120	-	BPC1	Name=MA1404.1_H1269::1:227161916-227164018-	9.9e-13	1.19e-08	sequence=GAGAGAGAGAGAGAGAGAGAAACA	1
1:227161916-227164018	H1269	NA	HUSK	877	897	91.8	+	BPC6	Name=MA1402.1_H1269::1:227161916-227164018+	6.52e-10	5.22e-06	sequence=GTTTCTCTCTCTCTCTCTCTC	1
1:227161916-227164018	H1269	NA	HUSK	877	906	124	-	BPC5	Name=MA1403.1_H1269::1:227161916-227164018-	4.07e-13	5.41e-09	sequence=TGAGAGAGAGAGAGAGAGAGAGAGAGAAAC	1
1:227161916-227164018	H1269	NA	HUSK	878	891	76.3	-	RAMOSA1	Name=MA1416.1_H1269::1:227161916-227164018-	2.34e-08	0.00014	sequence=GAGAGAGAGAGAAA	0
1:227161916-227164018	H1269	NA	HUSK	878	901	133	-	BPC1	Name=MA1404.1_H1269::1:227161916-227164018-	4.57e-14	7.07e-10	sequence=GAGAGAGAGAGAGAGAGAGAGAAA	1
1:227161916-227164018	H1269	NA	HUSK	879	899	122	+	BPC6	Name=MA1402.1_H1269::1:227161916-227164018+	6.39e-13	8.96e-09	sequence=TTCTCTCTCTCTCTCTCTCTC	1
1:227161916-227164018	H1269	NA	HUSK	879	908	125	-	BPC5	Name=MA1403.1_H1269::1:227161916-227164018-	3.47e-13	4.65e-09	sequence=ACTGAGAGAGAGAGAGAGAGAGAGAGAGAA	1
1:227161916-227164018	H1269	NA	HUSK	880	893	84.6	-	RAMOSA1	Name=MA1416.1_H1269::1:227161916-227164018-	3.48e-09	2.53e-05	sequence=GAGAGAGAGAGAGA	0
1:227161916-227164018	H1269	NA	HUSK	880	903	145	-	BPC1	Name=MA1404.1_H1269::1:227161916-227164018-	3.16e-15	5.58e-11	sequence=GAGAGAGAGAGAGAGAGAGAGAGA	1
1:227161916-227164018	H1269	NA	HUSK	881	901	127	+	BPC6	Name=MA1402.1_H1269::1:227161916-227164018+	1.86e-13	2.7e-09	sequence=CTCTCTCTCTCTCTCTCTCTC	1
1:227161916-227164018	H1269	NA	HUSK	881	910	143	-	BPC5	Name=MA1403.1_H1269::1:227161916-227164018-	5.17e-15	8.38e-11	sequence=AGACTGAGAGAGAGAGAGAGAGAGAGAGAG	1
1:227161916-227164018	H1269	NA	HUSK	882	895	84.6	-	RAMOSA1	Name=MA1416.1_H1269::1:227161916-227164018-	3.48e-09	2.53e-05	sequence=GAGAGAGAGAGAGA	0
1:227161916-227164018	H1269	NA	HUSK	882	905	145	-	BPC1	Name=MA1404.1_H1269::1:227161916-227164018-	3.16e-15	5.58e-11	sequence=GAGAGAGAGAGAGAGAGAGAGAGA	1
1:227161916-227164018	H1269	NA	HUSK	883	903	127	+	BPC6	Name=MA1402.1_H1269::1:227161916-227164018+	1.86e-13	2.7e-09	sequence=CTCTCTCTCTCTCTCTCTCTC	1
1:227161916-227164018	H1269	NA	HUSK	883	912	144	-	BPC5	Name=MA1403.1_H1269::1:227161916-227164018-	3.79e-15	6.3e-11	sequence=AGAGACTGAGAGAGAGAGAGAGAGAGAGAG	1
1:227161916-227164018	H1269	NA	HUSK	884	897	84.6	-	RAMOSA1	Name=MA1416.1_H1269::1:227161916-227164018-	3.48e-09	2.53e-05	sequence=GAGAGAGAGAGAGA	0
1:227161916-227164018	H1269	NA	HUSK	884	907	115	-	BPC1	Name=MA1404.1_H1269::1:227161916-227164018-	3.21e-12	3.57e-08	sequence=CTGAGAGAGAGAGAGAGAGAGAGA	1
1:227161916-227164018	H1269	NA	HUSK	885	905	127	+	BPC6	Name=MA1402.1_H1269::1:227161916-227164018+	1.86e-13	2.7e-09	sequence=CTCTCTCTCTCTCTCTCTCTC	1
1:227161916-227164018	H1269	NA	HUSK	885	914	152	-	BPC5	Name=MA1403.1_H1269::1:227161916-227164018-	6.5e-16	1.19e-11	sequence=AGAGAGACTGAGAGAGAGAGAGAGAGAGAG	1
1:227161916-227164018	H1269	NA	HUSK	886	899	84.6	-	RAMOSA1	Name=MA1416.1_H1269::1:227161916-227164018-	3.48e-09	2.53e-05	sequence=GAGAGAGAGAGAGA	0
1:227161916-227164018	H1269	NA	HUSK	886	909	113	-	BPC1	Name=MA1404.1_H1269::1:227161916-227164018-	5.42e-12	5.8e-08	sequence=GACTGAGAGAGAGAGAGAGAGAGA	1
1:227161916-227164018	H1269	NA	HUSK	887	907	89	+	BPC6	Name=MA1402.1_H1269::1:227161916-227164018+	1.25e-09	9.35e-06	sequence=CTCTCTCTCTCTCTCTCTCAG	1
1:227161916-227164018	H1269	NA	HUSK	887	916	141	-	BPC5	Name=MA1403.1_H1269::1:227161916-227164018-	7.8e-15	1.26e-10	sequence=AGAGAGAGACTGAGAGAGAGAGAGAGAGAG	1
1:227161916-227164018	H1269	NA	HUSK	888	901	84.6	-	RAMOSA1	Name=MA1416.1_H1269::1:227161916-227164018-	3.48e-09	2.53e-05	sequence=GAGAGAGAGAGAGA	0
1:227161916-227164018	H1269	NA	HUSK	888	911	85	-	BPC1	Name=MA1404.1_H1269::1:227161916-227164018-	3.18e-09	1.97e-05	sequence=GAGACTGAGAGAGAGAGAGAGAGA	1
1:227161916-227164018	H1269	NA	HUSK	889	909	78.7	+	BPC6	Name=MA1402.1_H1269::1:227161916-227164018+	1.34e-08	7.72e-05	sequence=CTCTCTCTCTCTCTCTCAGTC	1
1:227161916-227164018	H1269	NA	HUSK	889	918	131	-	BPC5	Name=MA1403.1_H1269::1:227161916-227164018-	7.59e-14	1.07e-09	sequence=AGAGAGAGAGACTGAGAGAGAGAGAGAGAG	1
1:227161916-227164018	H1269	NA	HUSK	890	903	84.6	-	RAMOSA1	Name=MA1416.1_H1269::1:227161916-227164018-	3.48e-09	2.53e-05	sequence=GAGAGAGAGAGAGA	0
1:227161916-227164018	H1269	NA	HUSK	890	913	112	-	BPC1	Name=MA1404.1_H1269::1:227161916-227164018-	6.35e-12	6.54e-08	sequence=GAGAGACTGAGAGAGAGAGAGAGA	1
1:227161916-227164018	H1269	NA	HUSK	891	911	94.7	+	BPC6	Name=MA1402.1_H1269::1:227161916-227164018+	3.38e-10	2.87e-06	sequence=CTCTCTCTCTCTCTCAGTCTC	1
1:227161916-227164018	H1269	NA	HUSK	891	920	113	-	BPC5	Name=MA1403.1_H1269::1:227161916-227164018-	5.11e-12	5.75e-08	sequence=TGAGAGAGAGAGACTGAGAGAGAGAGAGAG	1
1:227161916-227164018	H1269	NA	HUSK	892	905	84.6	-	RAMOSA1	Name=MA1416.1_H1269::1:227161916-227164018-	3.48e-09	2.53e-05	sequence=GAGAGAGAGAGAGA	0
1:227161916-227164018	H1269	NA	HUSK	892	915	84.6	-	BPC1	Name=MA1404.1_H1269::1:227161916-227164018-	3.45e-09	2.13e-05	sequence=GAGAGAGACTGAGAGAGAGAGAGA	1
1:227161916-227164018	H1269	NA	HUSK	893	913	63	+	BPC6	Name=MA1402.1_H1269::1:227161916-227164018+	4.95e-07	0.00176	sequence=CTCTCTCTCTCTCAGTCTCTC	1
1:227161916-227164018	H1269	NA	HUSK	893	922	96.3	-	BPC5	Name=MA1403.1_H1269::1:227161916-227164018-	2.35e-10	1.98e-06	sequence=ACTGAGAGAGAGAGACTGAGAGAGAGAGAG	1
1:227161916-227164018	H1269	NA	HUSK	894	907	62.6	-	RAMOSA1	Name=MA1416.1_H1269::1:227161916-227164018-	5.49e-07	0.00208	sequence=CTGAGAGAGAGAGA	0
1:227161916-227164018	H1269	NA	HUSK	894	917	99.2	-	BPC1	Name=MA1404.1_H1269::1:227161916-227164018-	1.19e-10	9.88e-07	sequence=GAGAGAGAGACTGAGAGAGAGAGA	1
1:227161916-227164018	H1269	NA	HUSK	895	915	74.1	+	BPC6	Name=MA1402.1_H1269::1:227161916-227164018+	3.84e-08	0.000198	sequence=CTCTCTCTCTCAGTCTCTCTC	1
1:227161916-227164018	H1269	NA	HUSK	895	924	123	-	BPC5	Name=MA1403.1_H1269::1:227161916-227164018-	5.35e-13	6.73e-09	sequence=AGACTGAGAGAGAGAGACTGAGAGAGAGAG	1
1:227161916-227164018	H1269	NA	HUSK	896	909	59.1	-	RAMOSA1	Name=MA1416.1_H1269::1:227161916-227164018-	1.22e-06	0.00394	sequence=GACTGAGAGAGAGA	0
1:227161916-227164018	H1269	NA	HUSK	896	919	112	-	BPC1	Name=MA1404.1_H1269::1:227161916-227164018-	6.91e-12	7.09e-08	sequence=GAGAGAGAGAGACTGAGAGAGAGA	1
1:227161916-227164018	H1269	NA	HUSK	897	917	63.1	+	BPC6	Name=MA1402.1_H1269::1:227161916-227164018+	4.93e-07	0.00176	sequence=CTCTCTCTCAGTCTCTCTCTC	1
1:227161916-227164018	H1269	NA	HUSK	897	926	113	-	BPC5	Name=MA1403.1_H1269::1:227161916-227164018-	4.91e-12	5.54e-08	sequence=AGAGACTGAGAGAGAGAGACTGAGAGAGAG	1
1:227161916-227164018	H1269	NA	HUSK	899	919	88.7	+	BPC6	Name=MA1402.1_H1269::1:227161916-227164018+	1.33e-09	9.82e-06	sequence=CTCTCTCAGTCTCTCTCTCTC	1
1:227161916-227164018	H1269	NA	HUSK	899	928	120	-	BPC5	Name=MA1403.1_H1269::1:227161916-227164018-	9.64e-13	1.18e-08	sequence=AAAGAGACTGAGAGAGAGAGACTGAGAGAG	1
1:227161916-227164018	H1269	NA	HUSK	900	923	85.2	-	BPC1	Name=MA1404.1_H1269::1:227161916-227164018-	3.03e-09	1.88e-05	sequence=GACTGAGAGAGAGAGACTGAGAGA	1
1:227161916-227164018	H1269	NA	HUSK	901	921	66.8	+	BPC6	Name=MA1402.1_H1269::1:227161916-227164018+	2.06e-07	0.000857	sequence=CTCTCAGTCTCTCTCTCTCAG	1
[truncated: 16,349 more rows]
