# Supplementary material for: Identification of Key Tissue-Specific, Biological Processes by Integrating Enhancer Information in Maize Gene Regulatory Networks
Source: Front Genet. 2021 Jan 11;11:606285. doi: 10.3389/fgene.2020.606285 (PMC7834273; doi:10.3389/fgene.2020.606285)
Supplement: Supplementary file 4 [file Table_4.XLSX]

## Sheet: Table S4 Legend
GO.ID	Gene Ontology ID
Term	Ontology Term
Annotated	Number of annotated genes with this ID in the background set (all genes present in the network)
Significant	Number of observed annotated genes with this GOID in the gene set of interest (all genes more targeted in HUSK or V2-IST respectively)
Expected	Number of expected annotated genes with this GOID in the gene set of interest under the null hypothesis
P value (elim)	P value computed using the elim algorithm from topGO
Ontology	Ontology: BP=Biological Process, CC=Cellular Component, MF=Molecular Function

## Sheet: Table S4a HUSK
GO.ID	Term	Annotated	Significant	Expected	P value (elim)	Ontology
GO:0006468	protein phosphorylation	392	144	109.64	4.4e-05	BP
GO:0015693	magnesium ion transport	6	6	1.68	0.00047	BP
GO:0016049	cell growth	73	34	20.42	0.00049	BP
GO:0006486	protein glycosylation	61	28	17.06	0.00197	BP
GO:0016197	endosomal transport	15	12	4.2	0.00248	BP
GO:0048765	root hair cell differentiation	36	18	10.07	0.00402	BP
GO:0007033	vacuole organization	14	9	3.92	0.00491	BP
GO:0050665	hydrogen peroxide biosynthetic process	10	7	2.8	0.0069	BP
GO:0080167	response to karrikin	8	6	2.24	0.00771	BP
GO:1902531	regulation of intracellular signal trans...	8	6	2.24	0.00771	BP
GO:0043966	histone H3 acetylation	6	5	1.68	0.00784	BP
GO:0005886	plasma membrane	445	147	120.3	0.0015	CC
GO:0005768	endosome	47	28	12.71	0.0031	CC
GO:0044433	cytoplasmic vesicle part	17	10	4.6	0.0056	CC
GO:0016023	cytoplasmic, membrane-bounded vesicle	30	15	8.11	0.0059	CC
GO:0044431	Golgi apparatus part	70	39	18.92	0.0067	CC
GO:0098588	bounding membrane of organelle	188	69	50.82	0.0087	CC
GO:0012505	endomembrane system	316	126	85.43	0.0098	CC
GO:0004674	protein serine/threonine kinase activity	138	61	38.76	0.00021	MF
GO:0046983	protein dimerization activity	160	64	44.94	0.00062	MF
GO:0015095	magnesium ion transmembrane transporter ...	7	6	1.97	0.00259	MF
GO:0004722	protein serine/threonine phosphatase act...	39	19	10.95	0.0048	MF
GO:0016773	phosphotransferase activity, alcohol gro...	420	158	117.96	0.00536	MF
GO:0004611	phosphoenolpyruvate carboxykinase activi...	6	5	1.69	0.00799	MF
GO:0004707	MAP kinase activity	6	5	1.69	0.00799	MF
GO:0016301	kinase activity	441	163	123.86	0.00888	MF
GO:0016757	transferase activity, transferring glyco...	176	64	49.43	0.00907	MF

## Sheet: Table S4b V2-IST
GO.ID	Term	Annotated	Significant	Expected	P value (elim)	Ontology
GO:0010027	thylakoid membrane organization	34	31	8.87	1.5e-15	BP
GO:0042793	transcription from plastid promoter	15	15	3.92	1.7e-09	BP
GO:0000023	maltose metabolic process	22	18	5.74	6.8e-08	BP
GO:0019252	starch biosynthetic process	26	19	6.79	6.8e-07	BP
GO:0015995	chlorophyll biosynthetic process	17	14	4.44	1.9e-06	BP
GO:0001510	RNA methylation	33	21	8.61	5.9e-06	BP
GO:0006275	regulation of DNA replication	33	21	8.61	5.9e-06	BP
GO:0035304	regulation of protein dephosphorylation	21	15	5.48	1.7e-05	BP
GO:0016226	iron-sulfur cluster assembly	24	16	6.26	3.4e-05	BP
GO:0009658	chloroplast organization	56	37	14.62	7.8e-05	BP
GO:0009768	photosynthesis, light harvesting in phot...	7	7	1.83	8.1e-05	BP
GO:0000911	cytokinesis by cell plate formation	35	20	9.14	9.2e-05	BP
GO:0016117	carotenoid biosynthetic process	13	10	3.39	0.00018	BP
GO:0015979	photosynthesis	59	45	15.4	0.00035	BP
GO:0008283	cell proliferation	52	25	13.57	0.0005	BP
GO:0016572	histone phosphorylation	12	9	3.13	0.00054	BP
GO:0009220	pyrimidine ribonucleotide biosynthetic p...	21	13	5.48	0.00057	BP
GO:0006546	glycine catabolic process	5	5	1.31	0.0012	BP
GO:0045036	protein targeting to chloroplast	11	8	2.87	0.00159	BP
GO:0006633	fatty acid biosynthetic process	36	18	9.4	0.00174	BP
GO:0006281	DNA repair	126	48	32.89	0.00179	BP
GO:0019344	cysteine biosynthetic process	26	14	6.79	0.00231	BP
GO:0034660	ncRNA metabolic process	125	82	32.63	0.00272	BP
GO:0042023	DNA endoreduplication	19	11	4.96	0.00325	BP
GO:0009657	plastid organization	81	56	21.14	0.00377	BP
GO:0019953	sexual reproduction	44	20	11.48	0.00414	BP
GO:0048509	regulation of meristem development	23	12	6	0.00662	BP
GO:0006261	DNA-dependent DNA replication	63	32	16.44	0.00762	BP
GO:0006520	cellular amino acid metabolic process	135	55	35.24	0.0094	BP
GO:0006655	phosphatidylglycerol biosynthetic proces...	11	7	2.87	0.00965	BP
GO:0009507	chloroplast	484	223	130.55	7.3e-06	CC
GO:0009579	thylakoid	78	60	21.04	0.00053	CC
GO:0009654	photosystem II oxygen evolving complex	7	6	1.89	0.00205	CC
GO:0005732	small nucleolar ribonucleoprotein comple...	12	8	3.24	0.0046	CC
GO:0043232	intracellular non-membrane-bounded organ...	333	151	89.82	0.00719	CC
GO:0009528	plastid inner membrane	13	8	3.51	0.00915	CC
GO:0003735	structural constituent of ribosome	100	61	25.29	2.3e-14	MF
GO:0003723	RNA binding	320	127	80.93	6.4e-06	MF
GO:0031409	pigment binding	7	7	1.77	6.5e-05	MF
GO:0003678	DNA helicase activity	38	21	9.61	7.3e-05	MF
GO:0016168	chlorophyll binding	8	7	2.02	0.00041	MF
GO:0050308	sugar-phosphatase activity	5	5	1.26	0.00103	MF
GO:0003743	translation initiation factor activity	16	9	4.05	0.00799	MF
