# Supplementary material for: Identification of Key Tissue-Specific, Biological Processes by Integrating Enhancer Information in Maize Gene Regulatory Networks
Source: Front Genet. 2021 Jan 11;11:606285. doi: 10.3389/fgene.2020.606285 (PMC7834273; doi:10.3389/fgene.2020.606285)
Supplement: Supplementary file 5 [file Table_5.XLSX]

## Sheet: Table S5 Legend
TF	Name of transcription Factor
Gene	Gene ID in maizegdb AGPv4
edge.husk	Edge value between the TF and the gene in the HUSK-specific network
edge.V2.IST	Edge value between the TF and the gene in the V2-IST-specific network
chr	Chromosome
gene.start	Gene Start position
gene.end	Gene End position
gene.strand	Gene Strand
enh.pos	Enhancer position (chromosome:start-end)
name.enh.husk	Name of enhancer in HUSK
name.enh.V2.IST	Name of enhancer in V2-IST
tfbs.start	TFBS Start position
tfbs.end	TFBS End position

## Sheet: Table S5
TF	Gene	edge.husk	edge.V2.IST	chr	gene.start	gene.end	gene.strand	enh.pos	name.enh.husk	name.enh.V2.IST	tfbs.start	tfbs.end
BPC5	Zm00001d022649	0.6209	0.44862	1	572435	572663	+	1:572885-573708	NA	V357	572967	573006
BPC5	Zm00001d027248	0.0306426	0.0113074	1	328329	332172	-	1:572885-573708	NA	V357	572967	573006
BPC5	Zm00001d027249	0.00260185	0.0102681	1	336177	337092	-	1:572885-573708	NA	V357	572967	573006
BPC5	Zm00001d027250	5.22974	4.70442	1	337772	338047	+	1:572885-573708	NA	V357	572967	573006
BPC5	Zm00001d027254	3.22736e-07	1.80171e-07	1	426764	432130	+	1:572885-573708	NA	V357	572967	573006
BPC5	Zm00001d027256	4.21919e-05	2.16982e-05	1	559525	560974	+	1:572885-573708	NA	V357	572967	573006
BPC5	Zm00001d027257	9.6206	9.37111	1	560956	568038	-	1:572885-573708	NA	V357	572967	573006
BPC5	Zm00001d027258	4.4948e-08	3.47768e-08	1	689056	689704	+	1:572885-573708	NA	V357	572967	573006
BPC5	Zm00001d027259	2.06853e-09	2.03347e-09	1	689483	716826	-	1:572885-573708	NA	V357	572967	573006
BPC1	Zm00001d022649	2.97573e-11	1.51803e-11	1	572435	572663	+	1:572885-573708	NA	V357	572968	573001
BPC1	Zm00001d027248	2.1072e-13	5.78796e-14	1	328329	332172	-	1:572885-573708	NA	V357	572968	573001
BPC1	Zm00001d027249	9.53147e-07	2.7071e-05	1	336177	337092	-	1:572885-573708	NA	V357	572968	573001
BPC1	Zm00001d027250	19.2964	19.9028	1	337772	338047	+	1:572885-573708	NA	V357	572968	573001
BPC1	Zm00001d027254	4.44089e-16	2.22045e-16	1	426764	432130	+	1:572885-573708	NA	V357	572968	573001
BPC1	Zm00001d027256	15.1343	14.2552	1	559525	560974	+	1:572885-573708	NA	V357	572968	573001
BPC1	Zm00001d027257	0.000571771	0.000350354	1	560956	568038	-	1:572885-573708	NA	V357	572968	573001
BPC1	Zm00001d027258	0	0	1	689056	689704	+	1:572885-573708	NA	V357	572968	573001
BPC1	Zm00001d027259	0	0	1	689483	716826	-	1:572885-573708	NA	V357	572968	573001
BPC6	Zm00001d022649	0.106663	0.0541087	1	572435	572663	+	1:572885-573708	NA	V357	572970	572998
BPC6	Zm00001d027248	0.00127405	0.000503626	1	328329	332172	-	1:572885-573708	NA	V357	572970	572998
BPC6	Zm00001d027249	4.04883	5.10577	1	336177	337092	-	1:572885-573708	NA	V357	572970	572998
BPC6	Zm00001d027250	14.7572	14.5839	1	337772	338047	+	1:572885-573708	NA	V357	572970	572998
BPC6	Zm00001d027254	0.00197285	0.000936496	1	426764	432130	+	1:572885-573708	NA	V357	572970	572998
BPC6	Zm00001d027256	5.35993	4.55527	1	559525	560974	+	1:572885-573708	NA	V357	572970	572998
BPC6	Zm00001d027257	0.0462591	0.0320649	1	560956	568038	-	1:572885-573708	NA	V357	572970	572998
BPC6	Zm00001d027258	3.53153e-06	2.98366e-06	1	689056	689704	+	1:572885-573708	NA	V357	572970	572998
BPC6	Zm00001d027259	5.30143e-12	5.38436e-12	1	689483	716826	-	1:572885-573708	NA	V357	572970	572998
LEP	Zm00001d022649	24.9111	24.375	1	572435	572663	+	1:572885-573708	NA	V357	573299	573322
LEP	Zm00001d027248	13.7875	13.6133	1	328329	332172	-	1:572885-573708	NA	V357	573299	573322
LEP	Zm00001d027249	7.01357	5.31151	1	336177	337092	-	1:572885-573708	NA	V357	573299	573322
LEP	Zm00001d027250	10.6998	10.077	1	337772	338047	+	1:572885-573708	NA	V357	573299	573322
LEP	Zm00001d027254	17.8622	17.1547	1	426764	432130	+	1:572885-573708	NA	V357	573299	573322
LEP	Zm00001d027256	9.83918e-08	4.44153e-08	1	559525	560974	+	1:572885-573708	NA	V357	573299	573322
LEP	Zm00001d027257	11.0715	10.8578	1	560956	568038	-	1:572885-573708	NA	V357	573299	573322
LEP	Zm00001d027258	16.2062	16.2325	1	689056	689704	+	1:572885-573708	NA	V357	573299	573322
LEP	Zm00001d027259	14.8535	14.9529	1	689483	716826	-	1:572885-573708	NA	V357	573299	573322
AT1G22810	Zm00001d022649	139.699	139.738	1	572435	572663	+	1:572885-573708	NA	V357	573305	573319
AT1G22810	Zm00001d027248	106.954	108.466	1	328329	332172	-	1:572885-573708	NA	V357	573305	573319
AT1G22810	Zm00001d027249	60.6937	48.6702	1	336177	337092	-	1:572885-573708	NA	V357	573305	573319
AT1G22810	Zm00001d027250	1.62075	1.97934e-09	1	337772	338047	+	1:572885-573708	NA	V357	573305	573319
AT1G22810	Zm00001d027254	140.634	140.729	1	426764	432130	+	1:572885-573708	NA	V357	573305	573319
AT1G22810	Zm00001d027256	0	0	1	559525	560974	+	1:572885-573708	NA	V357	573305	573319
AT1G22810	Zm00001d027257	97.5263	97.5991	1	560956	568038	-	1:572885-573708	NA	V357	573305	573319
AT1G22810	Zm00001d027258	148.672	149.204	1	689056	689704	+	1:572885-573708	NA	V357	573305	573319
AT1G22810	Zm00001d027259	267.094	267.375	1	689483	716826	-	1:572885-573708	NA	V357	573305	573319
AT5G18450	Zm00001d022649	144.105	144.137	1	572435	572663	+	1:572885-573708	NA	V357	573305	573319
AT5G18450	Zm00001d027248	107.489	108.988	1	328329	332172	-	1:572885-573708	NA	V357	573305	573319
AT5G18450	Zm00001d027249	57.7953	45.9141	1	336177	337092	-	1:572885-573708	NA	V357	573305	573319
AT5G18450	Zm00001d027250	1.30184	4.23732e-10	1	337772	338047	+	1:572885-573708	NA	V357	573305	573319
AT5G18450	Zm00001d027254	137.491	137.565	1	426764	432130	+	1:572885-573708	NA	V357	573305	573319
AT5G18450	Zm00001d027256	0	0	1	559525	560974	+	1:572885-573708	NA	V357	573305	573319
AT5G18450	Zm00001d027257	108.549	108.575	1	560956	568038	-	1:572885-573708	NA	V357	573305	573319
AT5G18450	Zm00001d027258	145.455	145.946	1	689056	689704	+	1:572885-573708	NA	V357	573305	573319
AT5G18450	Zm00001d027259	272.668	272.93	1	689483	716826	-	1:572885-573708	NA	V357	573305	573319
ERF105	Zm00001d022649	82.1084	81.8724	1	572435	572663	+	1:572885-573708	NA	V357	573306	573320
ERF105	Zm00001d027248	60.8284	61.5245	1	328329	332172	-	1:572885-573708	NA	V357	573306	573320
ERF105	Zm00001d027249	24.6492	17.3671	1	336177	337092	-	1:572885-573708	NA	V357	573306	573320
ERF105	Zm00001d027250	3.88341	2.35532	1	337772	338047	+	1:572885-573708	NA	V357	573306	573320
ERF105	Zm00001d027254	80.6532	80.4634	1	426764	432130	+	1:572885-573708	NA	V357	573306	573320
ERF105	Zm00001d027256	4.23846e-13	4.13373e-13	1	559525	560974	+	1:572885-573708	NA	V357	573306	573320
ERF105	Zm00001d027257	57.0056	56.9628	1	560956	568038	-	1:572885-573708	NA	V357	573306	573320
ERF105	Zm00001d027258	72.1716	72.5099	1	689056	689704	+	1:572885-573708	NA	V357	573306	573320
ERF105	Zm00001d027259	130.218	130.423	1	689483	716826	-	1:572885-573708	NA	V357	573306	573320
AT1G28160	Zm00001d022649	118.628	118.72	1	572435	572663	+	1:572885-573708	NA	V357	573307	573321
AT1G28160	Zm00001d027248	93.0189	94.0451	1	328329	332172	-	1:572885-573708	NA	V357	573307	573321
AT1G28160	Zm00001d027249	31.5379	21.6705	1	336177	337092	-	1:572885-573708	NA	V357	573307	573321
AT1G28160	Zm00001d027250	1.39488	1.75696e-06	1	337772	338047	+	1:572885-573708	NA	V357	573307	573321
AT1G28160	Zm00001d027254	107.434	107.608	1	426764	432130	+	1:572885-573708	NA	V357	573307	573321
AT1G28160	Zm00001d027256	0	0	1	559525	560974	+	1:572885-573708	NA	V357	573307	573321
AT1G28160	Zm00001d027257	86.3186	86.3933	1	560956	568038	-	1:572885-573708	NA	V357	573307	573321
AT1G28160	Zm00001d027258	114.468	114.827	1	689056	689704	+	1:572885-573708	NA	V357	573307	573321
AT1G28160	Zm00001d027259	207.076	207.265	1	689483	716826	-	1:572885-573708	NA	V357	573307	573321
ERF2	Zm00001d022649	57.2276	56.8439	1	572435	572663	+	1:572885-573708	NA	V357	573307	573330
ERF2	Zm00001d027248	47.563	47.6653	1	328329	332172	-	1:572885-573708	NA	V357	573307	573330
ERF2	Zm00001d027249	13.5749	8.62946	1	336177	337092	-	1:572885-573708	NA	V357	573307	573330
ERF2	Zm00001d027250	1.68648	0.848025	1	337772	338047	+	1:572885-573708	NA	V357	573307	573330
ERF2	Zm00001d027254	55.0962	54.595	1	426764	432130	+	1:572885-573708	NA	V357	573307	573330
ERF2	Zm00001d027256	0	0	1	559525	560974	+	1:572885-573708	NA	V357	573307	573330
ERF2	Zm00001d027257	37.7139	37.5711	1	560956	568038	-	1:572885-573708	NA	V357	573307	573330
ERF2	Zm00001d027258	54.8237	54.9539	1	689056	689704	+	1:572885-573708	NA	V357	573307	573330
ERF2	Zm00001d027259	89.1711	89.314	1	689483	716826	-	1:572885-573708	NA	V357	573307	573330
ERF5	Zm00001d022649	65.1939	64.8409	1	572435	572663	+	1:572885-573708	NA	V357	573307	573321
ERF5	Zm00001d027248	58.9149	59.1788	1	328329	332172	-	1:572885-573708	NA	V357	573307	573321
ERF5	Zm00001d027249	19.6488	13.6638	1	336177	337092	-	1:572885-573708	NA	V357	573307	573321
ERF5	Zm00001d027250	1.53292	0.234994	1	337772	338047	+	1:572885-573708	NA	V357	573307	573321
ERF5	Zm00001d027254	69.2932	68.8191	1	426764	432130	+	1:572885-573708	NA	V357	573307	573321
ERF5	Zm00001d027256	0	0	1	559525	560974	+	1:572885-573708	NA	V357	573307	573321
ERF5	Zm00001d027257	35.3669	35.2374	1	560956	568038	-	1:572885-573708	NA	V357	573307	573321
ERF5	Zm00001d027258	76.5823	76.7471	1	689056	689704	+	1:572885-573708	NA	V357	573307	573321
ERF5	Zm00001d027259	116.383	116.545	1	689483	716826	-	1:572885-573708	NA	V357	573307	573321
ESE1	Zm00001d022649	61.4568	61.2053	1	572435	572663	+	1:572885-573708	NA	V357	573307	573321
ESE1	Zm00001d027248	42.3739	42.6603	1	328329	332172	-	1:572885-573708	NA	V357	573307	573321
ESE1	Zm00001d027249	14.7387	9.76193	1	336177	337092	-	1:572885-573708	NA	V357	573307	573321
ESE1	Zm00001d027250	0.795236	0.121773	1	337772	338047	+	1:572885-573708	NA	V357	573307	573321
ESE1	Zm00001d027254	48.8483	48.6216	1	426764	432130	+	1:572885-573708	NA	V357	573307	573321
ESE1	Zm00001d027256	4.66294e-15	3.70074e-15	1	559525	560974	+	1:572885-573708	NA	V357	573307	573321
ESE1	Zm00001d027257	49.4024	49.3253	1	560956	568038	-	1:572885-573708	NA	V357	573307	573321
ESE1	Zm00001d027258	43.2785	43.4525	1	689056	689704	+	1:572885-573708	NA	V357	573307	573321
ESE1	Zm00001d027259	84.0675	84.2115	1	689483	716826	-	1:572885-573708	NA	V357	573307	573321
ERF104	Zm00001d022649	16.4453	15.7353	1	572435	572663	+	1:572885-573708	NA	V357	573308	573329
ERF104	Zm00001d027248	17.2957	16.6929	1	328329	332172	-	1:572885-573708	NA	V357	573308	573329
ERF104	Zm00001d027249	7.45872	6.01082	1	336177	337092	-	1:572885-573708	NA	V357	573308	573329
ERF104	Zm00001d027250	11.7873	10.9135	1	337772	338047	+	1:572885-573708	NA	V357	573308	573329
ERF104	Zm00001d027254	16.4835	15.6122	1	426764	432130	+	1:572885-573708	NA	V357	573308	573329
ERF104	Zm00001d027256	2.01211e-09	7.51475e-10	1	559525	560974	+	1:572885-573708	NA	V357	573308	573329
ERF104	Zm00001d027257	0.778369	0.637728	1	560956	568038	-	1:572885-573708	NA	V357	573308	573329
ERF104	Zm00001d027258	17.1396	17.1187	1	689056	689704	+	1:572885-573708	NA	V357	573308	573329
ERF104	Zm00001d027259	11.1204	11.2278	1	689483	716826	-	1:572885-573708	NA	V357	573308	573329
AT4G18450	Zm00001d022649	41.8002	41.2398	1	572435	572663	+	1:572885-573708	NA	V357	573309	573325
AT4G18450	Zm00001d027248	29.8808	29.7111	1	328329	332172	-	1:572885-573708	NA	V357	573309	573325
AT4G18450	Zm00001d027249	1.87217	0.200425	1	336177	337092	-	1:572885-573708	NA	V357	573309	573325
AT4G18450	Zm00001d027250	15.445	14.8611	1	337772	338047	+	1:572885-573708	NA	V357	573309	573325
AT4G18450	Zm00001d027254	36.2056	35.5345	1	426764	432130	+	1:572885-573708	NA	V357	573309	573325
AT4G18450	Zm00001d027256	7.02771e-14	3.4972e-14	1	559525	560974	+	1:572885-573708	NA	V357	573309	573325
AT4G18450	Zm00001d027257	30.3273	30.0913	1	560956	568038	-	1:572885-573708	NA	V357	573309	573325
AT4G18450	Zm00001d027258	28.3381	28.4001	1	689056	689704	+	1:572885-573708	NA	V357	573309	573325
AT4G18450	Zm00001d027259	46.1749	46.2971	1	689483	716826	-	1:572885-573708	NA	V357	573309	573325
AT1G71450	Zm00001d022649	62.0113	61.5466	1	572435	572663	+	1:572885-573708	NA	V357	573310	573329
AT1G71450	Zm00001d027248	55.757	55.7322	1	328329	332172	-	1:572885-573708	NA	V357	573310	573329
AT1G71450	Zm00001d027249	16.1709	11.1913	1	336177	337092	-	1:572885-573708	NA	V357	573310	573329
AT1G71450	Zm00001d027250	2.1346	1.10477	1	337772	338047	+	1:572885-573708	NA	V357	573310	573329
AT1G71450	Zm00001d027254	60.0017	59.374	1	426764	432130	+	1:572885-573708	NA	V357	573310	573329
AT1G71450	Zm00001d027256	0	0	1	559525	560974	+	1:572885-573708	NA	V357	573310	573329
AT1G71450	Zm00001d027257	39.8363	39.6216	1	560956	568038	-	1:572885-573708	NA	V357	573310	573329
AT1G71450	Zm00001d027258	67.3998	67.4931	1	689056	689704	+	1:572885-573708	NA	V357	573310	573329
AT1G71450	Zm00001d027259	105.486	105.637	1	689483	716826	-	1:572885-573708	NA	V357	573310	573329
BPC1	Zm00001d022649	2.97573e-11	1.51803e-11	1	572435	572663	+	1:572885-573708	NA	V357	573438	573465
BPC1	Zm00001d027248	2.1072e-13	5.78796e-14	1	328329	332172	-	1:572885-573708	NA	V357	573438	573465
BPC1	Zm00001d027249	9.53147e-07	2.7071e-05	1	336177	337092	-	1:572885-573708	NA	V357	573438	573465
BPC1	Zm00001d027250	19.2964	19.9028	1	337772	338047	+	1:572885-573708	NA	V357	573438	573465
BPC1	Zm00001d027254	4.44089e-16	2.22045e-16	1	426764	432130	+	1:572885-573708	NA	V357	573438	573465
BPC1	Zm00001d027256	15.1343	14.2552	1	559525	560974	+	1:572885-573708	NA	V357	573438	573465
BPC1	Zm00001d027257	0.000571771	0.000350354	1	560956	568038	-	1:572885-573708	NA	V357	573438	573465
BPC1	Zm00001d027258	0	0	1	689056	689704	+	1:572885-573708	NA	V357	573438	573465
BPC1	Zm00001d027259	0	0	1	689483	716826	-	1:572885-573708	NA	V357	573438	573465
BPC6	Zm00001d022649	0.106663	0.0541087	1	572435	572663	+	1:572885-573708	NA	V357	573439	573465
BPC6	Zm00001d027248	0.00127405	0.000503626	1	328329	332172	-	1:572885-573708	NA	V357	573439	573465
BPC6	Zm00001d027249	4.04883	5.10577	1	336177	337092	-	1:572885-573708	NA	V357	573439	573465
BPC6	Zm00001d027250	14.7572	14.5839	1	337772	338047	+	1:572885-573708	NA	V357	573439	573465
BPC6	Zm00001d027254	0.00197285	0.000936496	1	426764	432130	+	1:572885-573708	NA	V357	573439	573465
BPC6	Zm00001d027256	5.35993	4.55527	1	559525	560974	+	1:572885-573708	NA	V357	573439	573465
BPC6	Zm00001d027257	0.0462591	0.0320649	1	560956	568038	-	1:572885-573708	NA	V357	573439	573465
BPC6	Zm00001d027258	3.53153e-06	2.98366e-06	1	689056	689704	+	1:572885-573708	NA	V357	573439	573465
BPC6	Zm00001d027259	5.30143e-12	5.38436e-12	1	689483	716826	-	1:572885-573708	NA	V357	573439	573465
BPC1	Zm00001d022649	2.97573e-11	1.51803e-11	1	572435	572663	+	1:572885-573708	NA	V357	573474	573497
BPC1	Zm00001d027248	2.1072e-13	5.78796e-14	1	328329	332172	-	1:572885-573708	NA	V357	573474	573497
BPC1	Zm00001d027249	9.53147e-07	2.7071e-05	1	336177	337092	-	1:572885-573708	NA	V357	573474	573497
BPC1	Zm00001d027250	19.2964	19.9028	1	337772	338047	+	1:572885-573708	NA	V357	573474	573497
BPC1	Zm00001d027254	4.44089e-16	2.22045e-16	1	426764	432130	+	1:572885-573708	NA	V357	573474	573497
BPC1	Zm00001d027256	15.1343	14.2552	1	559525	560974	+	1:572885-573708	NA	V357	573474	573497
BPC1	Zm00001d027257	0.000571771	0.000350354	1	560956	568038	-	1:572885-573708	NA	V357	573474	573497
BPC1	Zm00001d027258	0	0	1	689056	689704	+	1:572885-573708	NA	V357	573474	573497
BPC1	Zm00001d027259	0	0	1	689483	716826	-	1:572885-573708	NA	V357	573474	573497
BPC5	Zm00001d022658	1.46925e-05	7.71802e-06	1	4990238	4992714	-	1:5119264-5120882	H598	NA	5119575	5119632
BPC5	Zm00001d022659	0.28513	0.158953	1	5129775	5130914	+	1:5119264-5120882	H598	NA	5119575	5119632
BPC5	Zm00001d027419	33.5555	33.9662	1	4891941	4894990	+	1:5119264-5120882	H598	NA	5119575	5119632
BPC5	Zm00001d027421	49.013	49.5739	1	4900834	4903371	-	1:5119264-5120882	H598	NA	5119575	5119632
BPC5	Zm00001d027422	51.6664	51.9921	1	4907157	4909468	-	1:5119264-5120882	H598	NA	5119575	5119632
BPC5	Zm00001d027423	7.43619	7.56287	1	4909652	4914685	-	1:5119264-5120882	H598	NA	5119575	5119632
BPC5	Zm00001d027424	0.869951	3.72371	1	4949860	4952016	+	1:5119264-5120882	H598	NA	5119575	5119632
BPC5	Zm00001d027425	1.65834e-10	1.17086e-10	1	4979131	4994850	-	1:5119264-5120882	H598	NA	5119575	5119632
BPC5	Zm00001d027427	0.0112861	0.00889941	1	5095291	5098140	+	1:5119264-5120882	H598	NA	5119575	5119632
BPC5	Zm00001d027428	2.29731	2.49085	1	5102089	5104469	-	1:5119264-5120882	H598	NA	5119575	5119632
BPC5	Zm00001d027429	3.3701e-09	3.35152e-09	1	5106818	5108654	+	1:5119264-5120882	H598	NA	5119575	5119632
BPC5	Zm00001d027430	7.79687e-12	4.7656e-12	1	5111247	5116316	+	1:5119264-5120882	H598	NA	5119575	5119632
BPC5	Zm00001d027431	16.1521	16.2368	1	5123182	5127784	+	1:5119264-5120882	H598	NA	5119575	5119632
BPC5	Zm00001d027434	2.588e-11	1.71328e-11	1	5159303	5161741	+	1:5119264-5120882	H598	NA	5119575	5119632
BPC5	Zm00001d027435	49.0275	48.8406	1	5202748	5208577	+	1:5119264-5120882	H598	NA	5119575	5119632
BPC5	Zm00001d027436	13.0597	12.3991	1	5328311	5330875	+	1:5119264-5120882	H598	NA	5119575	5119632
BPC5	Zm00001d027437	31.711	31.6027	1	5332339	5332716	-	1:5119264-5120882	H598	NA	5119575	5119632
BPC1	Zm00001d022658	7.81255e-07	3.0567e-07	1	4990238	4992714	-	1:5119264-5120882	H598	NA	5119580	5119625
BPC1	Zm00001d022659	4.29184e-11	1.64537e-11	1	5129775	5130914	+	1:5119264-5120882	H598	NA	5119580	5119625
BPC1	Zm00001d027419	51.2916	51.7159	1	4891941	4894990	+	1:5119264-5120882	H598	NA	5119580	5119625
BPC1	Zm00001d027421	88.515	89.2379	1	4900834	4903371	-	1:5119264-5120882	H598	NA	5119580	5119625
BPC1	Zm00001d027422	102.413	102.838	1	4907157	4909468	-	1:5119264-5120882	H598	NA	5119580	5119625
BPC1	Zm00001d027423	2.41102e-05	2.65143e-05	1	4909652	4914685	-	1:5119264-5120882	H598	NA	5119580	5119625
BPC1	Zm00001d027424	2.09144	7.27587	1	4949860	4952016	+	1:5119264-5120882	H598	NA	5119580	5119625
BPC1	Zm00001d027425	7.80857e-15	4.996e-15	1	4979131	4994850	-	1:5119264-5120882	H598	NA	5119580	5119625
BPC1	Zm00001d027427	0	0	1	5095291	5098140	+	1:5119264-5120882	H598	NA	5119580	5119635
BPC1	Zm00001d027428	1.7882e-13	1.21162e-13	1	5102089	5104469	-	1:5119264-5120882	H598	NA	5119580	5119625
BPC1	Zm00001d027429	0	0	1	5106818	5108654	+	1:5119264-5120882	H598	NA	5119580	5119635
BPC1	Zm00001d027430	0	0	1	5111247	5116316	+	1:5119264-5120882	H598	NA	5119580	5119635
BPC1	Zm00001d027431	37.7224	37.8435	1	5123182	5127784	+	1:5119264-5120882	H598	NA	5119580	5119625
BPC1	Zm00001d027434	0	0	1	5159303	5161741	+	1:5119264-5120882	H598	NA	5119580	5119635
BPC1	Zm00001d027435	100.385	100.137	1	5202748	5208577	+	1:5119264-5120882	H598	NA	5119580	5119625
BPC1	Zm00001d027436	7.86967	6.62924	1	5328311	5330875	+	1:5119264-5120882	H598	NA	5119580	5119625
BPC1	Zm00001d027437	65.421	65.1667	1	5332339	5332716	-	1:5119264-5120882	H598	NA	5119580	5119625
BPC6	Zm00001d022658	3.18995	2.47602	1	4990238	4992714	-	1:5119264-5120882	H598	NA	5119583	5119623
BPC6	Zm00001d022659	2.17046	2.15163	1	5129775	5130914	+	1:5119264-5120882	H598	NA	5119583	5119623
BPC6	Zm00001d027419	24.2604	24.9974	1	4891941	4894990	+	1:5119264-5120882	H598	NA	5119583	5119623
BPC6	Zm00001d027421	35.7128	36.5031	1	4900834	4903371	-	1:5119264-5120882	H598	NA	5119583	5119623
BPC6	Zm00001d027422	42.1292	42.6285	1	4907157	4909468	-	1:5119264-5120882	H598	NA	5119583	5119623
BPC6	Zm00001d027423	15.7345	16.0272	1	4909652	4914685	-	1:5119264-5120882	H598	NA	5119583	5119623
BPC6	Zm00001d027424	9.54244	12.6846	1	4949860	4952016	+	1:5119264-5120882	H598	NA	5119583	5119623
BPC6	Zm00001d027425	3.28706e-05	2.02866e-05	1	4979131	4994850	-	1:5119264-5120882	H598	NA	5119583	5119623
BPC6	Zm00001d027427	1.44937e-07	1.08234e-07	1	5095291	5098140	+	1:5119264-5120882	H598	NA	5119583	5119623
BPC6	Zm00001d027428	0.0354508	0.0471528	1	5102089	5104469	-	1:5119264-5120882	H598	NA	5119583	5119623
BPC6	Zm00001d027429	9.30359e-12	9.54555e-12	1	5106818	5108654	+	1:5119264-5120882	H598	NA	5119583	5119623
BPC6	Zm00001d027430	1.8831e-08	9.14775e-09	1	5111247	5116316	+	1:5119264-5120882	H598	NA	5119583	5119623
BPC6	Zm00001d027431	15.5663	15.8017	1	5123182	5127784	+	1:5119264-5120882	H598	NA	5119583	5119623
BPC6	Zm00001d027434	5.12191e-11	3.38226e-11	1	5159303	5161741	+	1:5119264-5120882	H598	NA	5119583	5119623
BPC6	Zm00001d027435	48.3082	48.097	1	5202748	5208577	+	1:5119264-5120882	H598	NA	5119583	5119623
BPC6	Zm00001d027436	0.25599	0.132415	1	5328311	5330875	+	1:5119264-5120882	H598	NA	5119583	5119623
BPC6	Zm00001d027437	29.4229	29.2061	1	5332339	5332716	-	1:5119264-5120882	H598	NA	5119583	5119623
BPC1	Zm00001d022658	7.81255e-07	3.0567e-07	1	4990238	4992714	-	1:5119264-5120882	H598	NA	5119604	5119627
BPC1	Zm00001d022659	4.29184e-11	1.64537e-11	1	5129775	5130914	+	1:5119264-5120882	H598	NA	5119604	5119627
BPC1	Zm00001d027419	51.2916	51.7159	1	4891941	4894990	+	1:5119264-5120882	H598	NA	5119604	5119627
BPC1	Zm00001d027421	88.515	89.2379	1	4900834	4903371	-	1:5119264-5120882	H598	NA	5119604	5119627
BPC1	Zm00001d027422	102.413	102.838	1	4907157	4909468	-	1:5119264-5120882	H598	NA	5119604	5119627
BPC1	Zm00001d027423	2.41102e-05	2.65143e-05	1	4909652	4914685	-	1:5119264-5120882	H598	NA	5119604	5119627
BPC1	Zm00001d027424	2.09144	7.27587	1	4949860	4952016	+	1:5119264-5120882	H598	NA	5119604	5119627
BPC1	Zm00001d027425	7.80857e-15	4.996e-15	1	4979131	4994850	-	1:5119264-5120882	H598	NA	5119604	5119627
BPC1	Zm00001d027428	1.7882e-13	1.21162e-13	1	5102089	5104469	-	1:5119264-5120882	H598	NA	5119604	5119627
BPC1	Zm00001d027431	37.7224	37.8435	1	5123182	5127784	+	1:5119264-5120882	H598	NA	5119604	5119627
BPC1	Zm00001d027435	100.385	100.137	1	5202748	5208577	+	1:5119264-5120882	H598	NA	5119604	5119627
BPC1	Zm00001d027436	7.86967	6.62924	1	5328311	5330875	+	1:5119264-5120882	H598	NA	5119604	5119627
BPC1	Zm00001d027437	65.421	65.1667	1	5332339	5332716	-	1:5119264-5120882	H598	NA	5119604	5119627
BPC5	Zm00001d022658	1.46925e-05	7.71802e-06	1	4990238	4992714	-	1:5119264-5120882	H598	NA	5119605	5119634
BPC5	Zm00001d022659	0.28513	0.158953	1	5129775	5130914	+	1:5119264-5120882	H598	NA	5119605	5119634
BPC5	Zm00001d027419	33.5555	33.9662	1	4891941	4894990	+	1:5119264-5120882	H598	NA	5119605	5119634
BPC5	Zm00001d027421	49.013	49.5739	1	4900834	4903371	-	1:5119264-5120882	H598	NA	5119605	5119634
BPC5	Zm00001d027422	51.6664	51.9921	1	4907157	4909468	-	1:5119264-5120882	H598	NA	5119605	5119634
BPC5	Zm00001d027423	7.43619	7.56287	1	4909652	4914685	-	1:5119264-5120882	H598	NA	5119605	5119634
BPC5	Zm00001d027424	0.869951	3.72371	1	4949860	4952016	+	1:5119264-5120882	H598	NA	5119605	5119634
BPC5	Zm00001d027425	1.65834e-10	1.17086e-10	1	4979131	4994850	-	1:5119264-5120882	H598	NA	5119605	5119634
BPC5	Zm00001d027427	0.0112861	0.00889941	1	5095291	5098140	+	1:5119264-5120882	H598	NA	5119605	5119634
BPC5	Zm00001d027428	2.29731	2.49085	1	5102089	5104469	-	1:5119264-5120882	H598	NA	5119605	5119634
BPC5	Zm00001d027429	3.3701e-09	3.35152e-09	1	5106818	5108654	+	1:5119264-5120882	H598	NA	5119605	5119634
BPC5	Zm00001d027430	7.79687e-12	4.7656e-12	1	5111247	5116316	+	1:5119264-5120882	H598	NA	5119605	5119634
BPC5	Zm00001d027431	16.1521	16.2368	1	5123182	5127784	+	1:5119264-5120882	H598	NA	5119605	5119634
BPC5	Zm00001d027434	2.588e-11	1.71328e-11	1	5159303	5161741	+	1:5119264-5120882	H598	NA	5119605	5119634
BPC5	Zm00001d027435	49.0275	48.8406	1	5202748	5208577	+	1:5119264-5120882	H598	NA	5119605	5119634
BPC5	Zm00001d027436	13.0597	12.3991	1	5328311	5330875	+	1:5119264-5120882	H598	NA	5119605	5119634
BPC5	Zm00001d027437	31.711	31.6027	1	5332339	5332716	-	1:5119264-5120882	H598	NA	5119605	5119634
BPC6	Zm00001d022658	3.18995	2.47602	1	4990238	4992714	-	1:5119264-5120882	H598	NA	5119605	5119625
BPC6	Zm00001d022659	2.17046	2.15163	1	5129775	5130914	+	1:5119264-5120882	H598	NA	5119605	5119625
BPC6	Zm00001d027419	24.2604	24.9974	1	4891941	4894990	+	1:5119264-5120882	H598	NA	5119605	5119625
BPC6	Zm00001d027421	35.7128	36.5031	1	4900834	4903371	-	1:5119264-5120882	H598	NA	5119605	5119625
BPC6	Zm00001d027422	42.1292	42.6285	1	4907157	4909468	-	1:5119264-5120882	H598	NA	5119605	5119625
BPC6	Zm00001d027423	15.7345	16.0272	1	4909652	4914685	-	1:5119264-5120882	H598	NA	5119605	5119625
BPC6	Zm00001d027424	9.54244	12.6846	1	4949860	4952016	+	1:5119264-5120882	H598	NA	5119605	5119625
BPC6	Zm00001d027425	3.28706e-05	2.02866e-05	1	4979131	4994850	-	1:5119264-5120882	H598	NA	5119605	5119625
BPC6	Zm00001d027427	1.44937e-07	1.08234e-07	1	5095291	5098140	+	1:5119264-5120882	H598	NA	5119605	5119625
BPC6	Zm00001d027428	0.0354508	0.0471528	1	5102089	5104469	-	1:5119264-5120882	H598	NA	5119605	5119625
BPC6	Zm00001d027429	9.30359e-12	9.54555e-12	1	5106818	5108654	+	1:5119264-5120882	H598	NA	5119605	5119625
BPC6	Zm00001d027430	1.8831e-08	9.14775e-09	1	5111247	5116316	+	1:5119264-5120882	H598	NA	5119605	5119625
BPC6	Zm00001d027431	15.5663	15.8017	1	5123182	5127784	+	1:5119264-5120882	H598	NA	5119605	5119625
BPC6	Zm00001d027434	5.12191e-11	3.38226e-11	1	5159303	5161741	+	1:5119264-5120882	H598	NA	5119605	5119625
BPC6	Zm00001d027435	48.3082	48.097	1	5202748	5208577	+	1:5119264-5120882	H598	NA	5119605	5119625
BPC6	Zm00001d027436	0.25599	0.132415	1	5328311	5330875	+	1:5119264-5120882	H598	NA	5119605	5119625
BPC6	Zm00001d027437	29.4229	29.2061	1	5332339	5332716	-	1:5119264-5120882	H598	NA	5119605	5119625
BPC1	Zm00001d022658	7.81255e-07	3.0567e-07	1	4990238	4992714	-	1:5119264-5120882	H598	NA	5119606	5119629
BPC1	Zm00001d022659	4.29184e-11	1.64537e-11	1	5129775	5130914	+	1:5119264-5120882	H598	NA	5119606	5119629
BPC1	Zm00001d027419	51.2916	51.7159	1	4891941	4894990	+	1:5119264-5120882	H598	NA	5119606	5119629
BPC1	Zm00001d027421	88.515	89.2379	1	4900834	4903371	-	1:5119264-5120882	H598	NA	5119606	5119629
BPC1	Zm00001d027422	102.413	102.838	1	4907157	4909468	-	1:5119264-5120882	H598	NA	5119606	5119629
BPC1	Zm00001d027423	2.41102e-05	2.65143e-05	1	4909652	4914685	-	1:5119264-5120882	H598	NA	5119606	5119629
BPC1	Zm00001d027424	2.09144	7.27587	1	4949860	4952016	+	1:5119264-5120882	H598	NA	5119606	5119629
BPC1	Zm00001d027425	7.80857e-15	4.996e-15	1	4979131	4994850	-	1:5119264-5120882	H598	NA	5119606	5119629
BPC1	Zm00001d027428	1.7882e-13	1.21162e-13	1	5102089	5104469	-	1:5119264-5120882	H598	NA	5119606	5119629
BPC1	Zm00001d027431	37.7224	37.8435	1	5123182	5127784	+	1:5119264-5120882	H598	NA	5119606	5119629
BPC1	Zm00001d027435	100.385	100.137	1	5202748	5208577	+	1:5119264-5120882	H598	NA	5119606	5119629
BPC1	Zm00001d027436	7.86967	6.62924	1	5328311	5330875	+	1:5119264-5120882	H598	NA	5119606	5119629
BPC1	Zm00001d027437	65.421	65.1667	1	5332339	5332716	-	1:5119264-5120882	H598	NA	5119606	5119629
BPC5	Zm00001d022658	1.46925e-05	7.71802e-06	1	4990238	4992714	-	1:5119264-5120882	H598	NA	5119607	5119636
BPC5	Zm00001d022659	0.28513	0.158953	1	5129775	5130914	+	1:5119264-5120882	H598	NA	5119607	5119636
BPC5	Zm00001d027419	33.5555	33.9662	1	4891941	4894990	+	1:5119264-5120882	H598	NA	5119607	5119636
BPC5	Zm00001d027421	49.013	49.5739	1	4900834	4903371	-	1:5119264-5120882	H598	NA	5119607	5119636
BPC5	Zm00001d027422	51.6664	51.9921	1	4907157	4909468	-	1:5119264-5120882	H598	NA	5119607	5119636
BPC5	Zm00001d027423	7.43619	7.56287	1	4909652	4914685	-	1:5119264-5120882	H598	NA	5119607	5119636
BPC5	Zm00001d027424	0.869951	3.72371	1	4949860	4952016	+	1:5119264-5120882	H598	NA	5119607	5119636
BPC5	Zm00001d027425	1.65834e-10	1.17086e-10	1	4979131	4994850	-	1:5119264-5120882	H598	NA	5119607	5119636
BPC5	Zm00001d027427	0.0112861	0.00889941	1	5095291	5098140	+	1:5119264-5120882	H598	NA	5119607	5119636
BPC5	Zm00001d027428	2.29731	2.49085	1	5102089	5104469	-	1:5119264-5120882	H598	NA	5119607	5119636
BPC5	Zm00001d027429	3.3701e-09	3.35152e-09	1	5106818	5108654	+	1:5119264-5120882	H598	NA	5119607	5119636
BPC5	Zm00001d027430	7.79687e-12	4.7656e-12	1	5111247	5116316	+	1:5119264-5120882	H598	NA	5119607	5119636
BPC5	Zm00001d027431	16.1521	16.2368	1	5123182	5127784	+	1:5119264-5120882	H598	NA	5119607	5119636
BPC5	Zm00001d027434	2.588e-11	1.71328e-11	1	5159303	5161741	+	1:5119264-5120882	H598	NA	5119607	5119636
BPC5	Zm00001d027435	49.0275	48.8406	1	5202748	5208577	+	1:5119264-5120882	H598	NA	5119607	5119636
BPC5	Zm00001d027436	13.0597	12.3991	1	5328311	5330875	+	1:5119264-5120882	H598	NA	5119607	5119636
BPC5	Zm00001d027437	31.711	31.6027	1	5332339	5332716	-	1:5119264-5120882	H598	NA	5119607	5119636
BPC6	Zm00001d022658	3.18995	2.47602	1	4990238	4992714	-	1:5119264-5120882	H598	NA	5119607	5119627
BPC6	Zm00001d022659	2.17046	2.15163	1	5129775	5130914	+	1:5119264-5120882	H598	NA	5119607	5119627
BPC6	Zm00001d027419	24.2604	24.9974	1	4891941	4894990	+	1:5119264-5120882	H598	NA	5119607	5119627
BPC6	Zm00001d027421	35.7128	36.5031	1	4900834	4903371	-	1:5119264-5120882	H598	NA	5119607	5119627
BPC6	Zm00001d027422	42.1292	42.6285	1	4907157	4909468	-	1:5119264-5120882	H598	NA	5119607	5119627
BPC6	Zm00001d027423	15.7345	16.0272	1	4909652	4914685	-	1:5119264-5120882	H598	NA	5119607	5119627
BPC6	Zm00001d027424	9.54244	12.6846	1	4949860	4952016	+	1:5119264-5120882	H598	NA	5119607	5119627
BPC6	Zm00001d027425	3.28706e-05	2.02866e-05	1	4979131	4994850	-	1:5119264-5120882	H598	NA	5119607	5119627
BPC6	Zm00001d027427	1.44937e-07	1.08234e-07	1	5095291	5098140	+	1:5119264-5120882	H598	NA	5119607	5119627
BPC6	Zm00001d027428	0.0354508	0.0471528	1	5102089	5104469	-	1:5119264-5120882	H598	NA	5119607	5119627
BPC6	Zm00001d027429	9.30359e-12	9.54555e-12	1	5106818	5108654	+	1:5119264-5120882	H598	NA	5119607	5119627
BPC6	Zm00001d027430	1.8831e-08	9.14775e-09	1	5111247	5116316	+	1:5119264-5120882	H598	NA	5119607	5119627
BPC6	Zm00001d027431	15.5663	15.8017	1	5123182	5127784	+	1:5119264-5120882	H598	NA	5119607	5119627
BPC6	Zm00001d027434	5.12191e-11	3.38226e-11	1	5159303	5161741	+	1:5119264-5120882	H598	NA	5119607	5119627
BPC6	Zm00001d027435	48.3082	48.097	1	5202748	5208577	+	1:5119264-5120882	H598	NA	5119607	5119627
BPC6	Zm00001d027436	0.25599	0.132415	1	5328311	5330875	+	1:5119264-5120882	H598	NA	5119607	5119627
BPC6	Zm00001d027437	29.4229	29.2061	1	5332339	5332716	-	1:5119264-5120882	H598	NA	5119607	5119627
BPC1	Zm00001d022658	7.81255e-07	3.0567e-07	1	4990238	4992714	-	1:5119264-5120882	H598	NA	5119608	5119631
BPC1	Zm00001d022659	4.29184e-11	1.64537e-11	1	5129775	5130914	+	1:5119264-5120882	H598	NA	5119608	5119631
BPC1	Zm00001d027419	51.2916	51.7159	1	4891941	4894990	+	1:5119264-5120882	H598	NA	5119608	5119631
BPC1	Zm00001d027421	88.515	89.2379	1	4900834	4903371	-	1:5119264-5120882	H598	NA	5119608	5119631
BPC1	Zm00001d027422	102.413	102.838	1	4907157	4909468	-	1:5119264-5120882	H598	NA	5119608	5119631
BPC1	Zm00001d027423	2.41102e-05	2.65143e-05	1	4909652	4914685	-	1:5119264-5120882	H598	NA	5119608	5119631
BPC1	Zm00001d027424	2.09144	7.27587	1	4949860	4952016	+	1:5119264-5120882	H598	NA	5119608	5119631
BPC1	Zm00001d027425	7.80857e-15	4.996e-15	1	4979131	4994850	-	1:5119264-5120882	H598	NA	5119608	5119631
BPC1	Zm00001d027428	1.7882e-13	1.21162e-13	1	5102089	5104469	-	1:5119264-5120882	H598	NA	5119608	5119631
BPC1	Zm00001d027431	37.7224	37.8435	1	5123182	5127784	+	1:5119264-5120882	H598	NA	5119608	5119631
BPC1	Zm00001d027435	100.385	100.137	1	5202748	5208577	+	1:5119264-5120882	H598	NA	5119608	5119631
BPC1	Zm00001d027436	7.86967	6.62924	1	5328311	5330875	+	1:5119264-5120882	H598	NA	5119608	5119631
BPC1	Zm00001d027437	65.421	65.1667	1	5332339	5332716	-	1:5119264-5120882	H598	NA	5119608	5119631
BPC5	Zm00001d022658	1.46925e-05	7.71802e-06	1	4990238	4992714	-	1:5119264-5120882	H598	NA	5119609	5119638
BPC5	Zm00001d022659	0.28513	0.158953	1	5129775	5130914	+	1:5119264-5120882	H598	NA	5119609	5119638
BPC5	Zm00001d027419	33.5555	33.9662	1	4891941	4894990	+	1:5119264-5120882	H598	NA	5119609	5119638
BPC5	Zm00001d027421	49.013	49.5739	1	4900834	4903371	-	1:5119264-5120882	H598	NA	5119609	5119638
BPC5	Zm00001d027422	51.6664	51.9921	1	4907157	4909468	-	1:5119264-5120882	H598	NA	5119609	5119638
BPC5	Zm00001d027423	7.43619	7.56287	1	4909652	4914685	-	1:5119264-5120882	H598	NA	5119609	5119638
BPC5	Zm00001d027424	0.869951	3.72371	1	4949860	4952016	+	1:5119264-5120882	H598	NA	5119609	5119638
BPC5	Zm00001d027425	1.65834e-10	1.17086e-10	1	4979131	4994850	-	1:5119264-5120882	H598	NA	5119609	5119638
BPC5	Zm00001d027427	0.0112861	0.00889941	1	5095291	5098140	+	1:5119264-5120882	H598	NA	5119609	5119638
BPC5	Zm00001d027428	2.29731	2.49085	1	5102089	5104469	-	1:5119264-5120882	H598	NA	5119609	5119638
BPC5	Zm00001d027429	3.3701e-09	3.35152e-09	1	5106818	5108654	+	1:5119264-5120882	H598	NA	5119609	5119638
BPC5	Zm00001d027430	7.79687e-12	4.7656e-12	1	5111247	5116316	+	1:5119264-5120882	H598	NA	5119609	5119638
BPC5	Zm00001d027431	16.1521	16.2368	1	5123182	5127784	+	1:5119264-5120882	H598	NA	5119609	5119638
BPC5	Zm00001d027434	2.588e-11	1.71328e-11	1	5159303	5161741	+	1:5119264-5120882	H598	NA	5119609	5119638
BPC5	Zm00001d027435	49.0275	48.8406	1	5202748	5208577	+	1:5119264-5120882	H598	NA	5119609	5119638
BPC5	Zm00001d027436	13.0597	12.3991	1	5328311	5330875	+	1:5119264-5120882	H598	NA	5119609	5119638
BPC5	Zm00001d027437	31.711	31.6027	1	5332339	5332716	-	1:5119264-5120882	H598	NA	5119609	5119638
BPC6	Zm00001d022658	3.18995	2.47602	1	4990238	4992714	-	1:5119264-5120882	H598	NA	5119609	5119629
BPC6	Zm00001d022659	2.17046	2.15163	1	5129775	5130914	+	1:5119264-5120882	H598	NA	5119609	5119629
BPC6	Zm00001d027419	24.2604	24.9974	1	4891941	4894990	+	1:5119264-5120882	H598	NA	5119609	5119629
BPC6	Zm00001d027421	35.7128	36.5031	1	4900834	4903371	-	1:5119264-5120882	H598	NA	5119609	5119629
BPC6	Zm00001d027422	42.1292	42.6285	1	4907157	4909468	-	1:5119264-5120882	H598	NA	5119609	5119629
BPC6	Zm00001d027423	15.7345	16.0272	1	4909652	4914685	-	1:5119264-5120882	H598	NA	5119609	5119629
BPC6	Zm00001d027424	9.54244	12.6846	1	4949860	4952016	+	1:5119264-5120882	H598	NA	5119609	5119629
BPC6	Zm00001d027425	3.28706e-05	2.02866e-05	1	4979131	4994850	-	1:5119264-5120882	H598	NA	5119609	5119629
BPC6	Zm00001d027427	1.44937e-07	1.08234e-07	1	5095291	5098140	+	1:5119264-5120882	H598	NA	5119609	5119629
BPC6	Zm00001d027428	0.0354508	0.0471528	1	5102089	5104469	-	1:5119264-5120882	H598	NA	5119609	5119629
BPC6	Zm00001d027429	9.30359e-12	9.54555e-12	1	5106818	5108654	+	1:5119264-5120882	H598	NA	5119609	5119629
BPC6	Zm00001d027430	1.8831e-08	9.14775e-09	1	5111247	5116316	+	1:5119264-5120882	H598	NA	5119609	5119629
BPC6	Zm00001d027431	15.5663	15.8017	1	5123182	5127784	+	1:5119264-5120882	H598	NA	5119609	5119629
BPC6	Zm00001d027434	5.12191e-11	3.38226e-11	1	5159303	5161741	+	1:5119264-5120882	H598	NA	5119609	5119629
BPC6	Zm00001d027435	48.3082	48.097	1	5202748	5208577	+	1:5119264-5120882	H598	NA	5119609	5119629
BPC6	Zm00001d027436	0.25599	0.132415	1	5328311	5330875	+	1:5119264-5120882	H598	NA	5119609	5119629
BPC6	Zm00001d027437	29.4229	29.2061	1	5332339	5332716	-	1:5119264-5120882	H598	NA	5119609	5119629
BPC1	Zm00001d022658	7.81255e-07	3.0567e-07	1	4990238	4992714	-	1:5119264-5120882	H598	NA	5119610	5119633
BPC1	Zm00001d022659	4.29184e-11	1.64537e-11	1	5129775	5130914	+	1:5119264-5120882	H598	NA	5119610	5119633
BPC1	Zm00001d027419	51.2916	51.7159	1	4891941	4894990	+	1:5119264-5120882	H598	NA	5119610	5119633
BPC1	Zm00001d027421	88.515	89.2379	1	4900834	4903371	-	1:5119264-5120882	H598	NA	5119610	5119633
BPC1	Zm00001d027422	102.413	102.838	1	4907157	4909468	-	1:5119264-5120882	H598	NA	5119610	5119633
BPC1	Zm00001d027423	2.41102e-05	2.65143e-05	1	4909652	4914685	-	1:5119264-5120882	H598	NA	5119610	5119633
BPC1	Zm00001d027424	2.09144	7.27587	1	4949860	4952016	+	1:5119264-5120882	H598	NA	5119610	5119633
BPC1	Zm00001d027425	7.80857e-15	4.996e-15	1	4979131	4994850	-	1:5119264-5120882	H598	NA	5119610	5119633
BPC1	Zm00001d027428	1.7882e-13	1.21162e-13	1	5102089	5104469	-	1:5119264-5120882	H598	NA	5119610	5119633
BPC1	Zm00001d027431	37.7224	37.8435	1	5123182	5127784	+	1:5119264-5120882	H598	NA	5119610	5119633
BPC1	Zm00001d027435	100.385	100.137	1	5202748	5208577	+	1:5119264-5120882	H598	NA	5119610	5119633
BPC1	Zm00001d027436	7.86967	6.62924	1	5328311	5330875	+	1:5119264-5120882	H598	NA	5119610	5119633
BPC1	Zm00001d027437	65.421	65.1667	1	5332339	5332716	-	1:5119264-5120882	H598	NA	5119610	5119633
BPC6	Zm00001d022658	3.18995	2.47602	1	4990238	4992714	-	1:5119264-5120882	H598	NA	5119611	5119631
BPC6	Zm00001d022659	2.17046	2.15163	1	5129775	5130914	+	1:5119264-5120882	H598	NA	5119611	5119631
BPC6	Zm00001d027419	24.2604	24.9974	1	4891941	4894990	+	1:5119264-5120882	H598	NA	5119611	5119631
BPC6	Zm00001d027421	35.7128	36.5031	1	4900834	4903371	-	1:5119264-5120882	H598	NA	5119611	5119631
BPC6	Zm00001d027422	42.1292	42.6285	1	4907157	4909468	-	1:5119264-5120882	H598	NA	5119611	5119631
BPC6	Zm00001d027423	15.7345	16.0272	1	4909652	4914685	-	1:5119264-5120882	H598	NA	5119611	5119631
BPC6	Zm00001d027424	9.54244	12.6846	1	4949860	4952016	+	1:5119264-5120882	H598	NA	5119611	5119631
BPC6	Zm00001d027425	3.28706e-05	2.02866e-05	1	4979131	4994850	-	1:5119264-5120882	H598	NA	5119611	5119631
BPC6	Zm00001d027427	1.44937e-07	1.08234e-07	1	5095291	5098140	+	1:5119264-5120882	H598	NA	5119611	5119631
BPC6	Zm00001d027428	0.0354508	0.0471528	1	5102089	5104469	-	1:5119264-5120882	H598	NA	5119611	5119631
BPC6	Zm00001d027429	9.30359e-12	9.54555e-12	1	5106818	5108654	+	1:5119264-5120882	H598	NA	5119611	5119631
BPC6	Zm00001d027430	1.8831e-08	9.14775e-09	1	5111247	5116316	+	1:5119264-5120882	H598	NA	5119611	5119631
BPC6	Zm00001d027431	15.5663	15.8017	1	5123182	5127784	+	1:5119264-5120882	H598	NA	5119611	5119631
BPC6	Zm00001d027434	5.12191e-11	3.38226e-11	1	5159303	5161741	+	1:5119264-5120882	H598	NA	5119611	5119631
BPC6	Zm00001d027435	48.3082	48.097	1	5202748	5208577	+	1:5119264-5120882	H598	NA	5119611	5119631
BPC6	Zm00001d027436	0.25599	0.132415	1	5328311	5330875	+	1:5119264-5120882	H598	NA	5119611	5119631
BPC6	Zm00001d027437	29.4229	29.2061	1	5332339	5332716	-	1:5119264-5120882	H598	NA	5119611	5119631
BPC1	Zm00001d022658	7.81255e-07	3.0567e-07	1	4990238	4992714	-	1:5119264-5120882	H598	NA	5119612	5119635
BPC1	Zm00001d022659	4.29184e-11	1.64537e-11	1	5129775	5130914	+	1:5119264-5120882	H598	NA	5119612	5119635
BPC1	Zm00001d027419	51.2916	51.7159	1	4891941	4894990	+	1:5119264-5120882	H598	NA	5119612	5119635
BPC1	Zm00001d027421	88.515	89.2379	1	4900834	4903371	-	1:5119264-5120882	H598	NA	5119612	5119635
BPC1	Zm00001d027422	102.413	102.838	1	4907157	4909468	-	1:5119264-5120882	H598	NA	5119612	5119635
BPC1	Zm00001d027423	2.41102e-05	2.65143e-05	1	4909652	4914685	-	1:5119264-5120882	H598	NA	5119612	5119635
BPC1	Zm00001d027424	2.09144	7.27587	1	4949860	4952016	+	1:5119264-5120882	H598	NA	5119612	5119635
BPC1	Zm00001d027425	7.80857e-15	4.996e-15	1	4979131	4994850	-	1:5119264-5120882	H598	NA	5119612	5119635
BPC1	Zm00001d027428	1.7882e-13	1.21162e-13	1	5102089	5104469	-	1:5119264-5120882	H598	NA	5119612	5119635
BPC1	Zm00001d027431	37.7224	37.8435	1	5123182	5127784	+	1:5119264-5120882	H598	NA	5119612	5119635
BPC1	Zm00001d027435	100.385	100.137	1	5202748	5208577	+	1:5119264-5120882	H598	NA	5119612	5119635
BPC1	Zm00001d027436	7.86967	6.62924	1	5328311	5330875	+	1:5119264-5120882	H598	NA	5119612	5119635
BPC1	Zm00001d027437	65.421	65.1667	1	5332339	5332716	-	1:5119264-5120882	H598	NA	5119612	5119635
BPC6	Zm00001d022658	3.18995	2.47602	1	4990238	4992714	-	1:5119264-5120882	H598	NA	5119613	5119633
BPC6	Zm00001d022659	2.17046	2.15163	1	5129775	5130914	+	1:5119264-5120882	H598	NA	5119613	5119633
BPC6	Zm00001d027419	24.2604	24.9974	1	4891941	4894990	+	1:5119264-5120882	H598	NA	5119613	5119633
BPC6	Zm00001d027421	35.7128	36.5031	1	4900834	4903371	-	1:5119264-5120882	H598	NA	5119613	5119633
BPC6	Zm00001d027422	42.1292	42.6285	1	4907157	4909468	-	1:5119264-5120882	H598	NA	5119613	5119633
BPC6	Zm00001d027423	15.7345	16.0272	1	4909652	4914685	-	1:5119264-5120882	H598	NA	5119613	5119633
BPC6	Zm00001d027424	9.54244	12.6846	1	4949860	4952016	+	1:5119264-5120882	H598	NA	5119613	5119633
BPC6	Zm00001d027425	3.28706e-05	2.02866e-05	1	4979131	4994850	-	1:5119264-5120882	H598	NA	5119613	5119633
BPC6	Zm00001d027427	1.44937e-07	1.08234e-07	1	5095291	5098140	+	1:5119264-5120882	H598	NA	5119613	5119633
BPC6	Zm00001d027428	0.0354508	0.0471528	1	5102089	5104469	-	1:5119264-5120882	H598	NA	5119613	5119633
BPC6	Zm00001d027429	9.30359e-12	9.54555e-12	1	5106818	5108654	+	1:5119264-5120882	H598	NA	5119613	5119633
BPC6	Zm00001d027430	1.8831e-08	9.14775e-09	1	5111247	5116316	+	1:5119264-5120882	H598	NA	5119613	5119633
BPC6	Zm00001d027431	15.5663	15.8017	1	5123182	5127784	+	1:5119264-5120882	H598	NA	5119613	5119633
BPC6	Zm00001d027434	5.12191e-11	3.38226e-11	1	5159303	5161741	+	1:5119264-5120882	H598	NA	5119613	5119633
BPC6	Zm00001d027435	48.3082	48.097	1	5202748	5208577	+	1:5119264-5120882	H598	NA	5119613	5119633
BPC6	Zm00001d027436	0.25599	0.132415	1	5328311	5330875	+	1:5119264-5120882	H598	NA	5119613	5119633
BPC6	Zm00001d027437	29.4229	29.2061	1	5332339	5332716	-	1:5119264-5120882	H598	NA	5119613	5119633
BPC6	Zm00001d022658	3.18995	2.47602	1	4990238	4992714	-	1:5119264-5120882	H598	NA	5119615	5119635
BPC6	Zm00001d022659	2.17046	2.15163	1	5129775	5130914	+	1:5119264-5120882	H598	NA	5119615	5119635
BPC6	Zm00001d027419	24.2604	24.9974	1	4891941	4894990	+	1:5119264-5120882	H598	NA	5119615	5119635
BPC6	Zm00001d027421	35.7128	36.5031	1	4900834	4903371	-	1:5119264-5120882	H598	NA	5119615	5119635
BPC6	Zm00001d027422	42.1292	42.6285	1	4907157	4909468	-	1:5119264-5120882	H598	NA	5119615	5119635
BPC6	Zm00001d027423	15.7345	16.0272	1	4909652	4914685	-	1:5119264-5120882	H598	NA	5119615	5119635
BPC6	Zm00001d027424	9.54244	12.6846	1	4949860	4952016	+	1:5119264-5120882	H598	NA	5119615	5119635
BPC6	Zm00001d027425	3.28706e-05	2.02866e-05	1	4979131	4994850	-	1:5119264-5120882	H598	NA	5119615	5119635
BPC6	Zm00001d027427	1.44937e-07	1.08234e-07	1	5095291	5098140	+	1:5119264-5120882	H598	NA	5119615	5119635
BPC6	Zm00001d027428	0.0354508	0.0471528	1	5102089	5104469	-	1:5119264-5120882	H598	NA	5119615	5119635
BPC6	Zm00001d027429	9.30359e-12	9.54555e-12	1	5106818	5108654	+	1:5119264-5120882	H598	NA	5119615	5119635
BPC6	Zm00001d027430	1.8831e-08	9.14775e-09	1	5111247	5116316	+	1:5119264-5120882	H598	NA	5119615	5119635
BPC6	Zm00001d027431	15.5663	15.8017	1	5123182	5127784	+	1:5119264-5120882	H598	NA	5119615	5119635
BPC6	Zm00001d027434	5.12191e-11	3.38226e-11	1	5159303	5161741	+	1:5119264-5120882	H598	NA	5119615	5119635
BPC6	Zm00001d027435	48.3082	48.097	1	5202748	5208577	+	1:5119264-5120882	H598	NA	5119615	5119635
BPC6	Zm00001d027436	0.25599	0.132415	1	5328311	5330875	+	1:5119264-5120882	H598	NA	5119615	5119635
BPC6	Zm00001d027437	29.4229	29.2061	1	5332339	5332716	-	1:5119264-5120882	H598	NA	5119615	5119635
ERF2	Zm00001d022658	27.3133	27.1806	1	4990238	4992714	-	1:5119264-5120882	H598	NA	5120735	5120755
ERF2	Zm00001d022659	53.2247	53.0724	1	5129775	5130914	+	1:5119264-5120882	H598	NA	5120735	5120755
ERF2	Zm00001d027419	0	0	1	4891941	4894990	+	1:5119264-5120882	H598	NA	5120735	5120755
ERF2	Zm00001d027421	0	0	1	4900834	4903371	-	1:5119264-5120882	H598	NA	5120735	5120755
ERF2	Zm00001d027422	0	0	1	4907157	4909468	-	1:5119264-5120882	H598	NA	5120735	5120755
ERF2	Zm00001d027423	52.5079	52.8461	1	4909652	4914685	-	1:5119264-5120882	H598	NA	5120735	5120755
ERF2	Zm00001d027424	3.8674	2.7416	1	4949860	4952016	+	1:5119264-5120882	H598	NA	5120735	5120755
ERF2	Zm00001d027425	20.2173	19.8671	1	4979131	4994850	-	1:5119264-5120882	H598	NA	5120735	5120755
ERF2	Zm00001d027427	74.9487	74.6422	1	5095291	5098140	+	1:5119264-5120882	H598	NA	5120735	5120755
ERF2	Zm00001d027428	42.2623	43.1507	1	5102089	5104469	-	1:5119264-5120882	H598	NA	5120735	5120755
ERF2	Zm00001d027429	86.9315	87.0821	1	5106818	5108654	+	1:5119264-5120882	H598	NA	5120735	5120755
ERF2	Zm00001d027430	45.5947	45.0165	1	5111247	5116316	+	1:5119264-5120882	H598	NA	5120735	5120755
ERF2	Zm00001d027431	1.9984e-15	2.77556e-15	1	5123182	5127784	+	1:5119264-5120882	H598	NA	5120735	5120755
ERF2	Zm00001d027434	68.7547	68.5746	1	5159303	5161741	+	1:5119264-5120882	H598	NA	5120735	5120755
ERF2	Zm00001d027435	0	0	1	5202748	5208577	+	1:5119264-5120882	H598	NA	5120735	5120755
ERF2	Zm00001d027436	17.156	17.5291	1	5328311	5330875	+	1:5119264-5120882	H598	NA	5120735	5120755
ERF2	Zm00001d027437	0	0	1	5332339	5332716	-	1:5119264-5120882	H598	NA	5120735	5120755
AT4G18450	Zm00001d022658	18.4085	18.0078	1	4990238	4992714	-	1:5119264-5120882	H598	NA	5120737	5120753
AT4G18450	Zm00001d022659	34.0628	33.9603	1	5129775	5130914	+	1:5119264-5120882	H598	NA	5120737	5120753
AT4G18450	Zm00001d027419	3.95787e-11	1.03508e-10	1	4891941	4894990	+	1:5119264-5120882	H598	NA	5120737	5120753
AT4G18450	Zm00001d027421	2.6286e-12	6.22817e-12	1	4900834	4903371	-	1:5119264-5120882	H598	NA	5120737	5120753
AT4G18450	Zm00001d027422	5.35239e-13	9.45318e-13	1	4907157	4909468	-	1:5119264-5120882	H598	NA	5120737	5120753
AT4G18450	Zm00001d027423	40.8581	41.2577	1	4909652	4914685	-	1:5119264-5120882	H598	NA	5120737	5120753
AT4G18450	Zm00001d027424	8.53209	8.93346	1	4949860	4952016	+	1:5119264-5120882	H598	NA	5120737	5120753
AT4G18450	Zm00001d027425	1.6501	1.27945	1	4979131	4994850	-	1:5119264-5120882	H598	NA	5120737	5120753
AT4G18450	Zm00001d027427	53.4877	53.1169	1	5095291	5098140	+	1:5119264-5120882	H598	NA	5120737	5120753
AT4G18450	Zm00001d027428	19.4628	20.3863	1	5102089	5104469	-	1:5119264-5120882	H598	NA	5120737	5120753
AT4G18450	Zm00001d027429	44.3866	44.5095	1	5106818	5108654	+	1:5119264-5120882	H598	NA	5120737	5120753
AT4G18450	Zm00001d027430	11.5995	10.8724	1	5111247	5116316	+	1:5119264-5120882	H598	NA	5120737	5120753
AT4G18450	Zm00001d027431	1.43057e-08	2.01113e-08	1	5123182	5127784	+	1:5119264-5120882	H598	NA	5120737	5120753
AT4G18450	Zm00001d027434	31.3199	31.0472	1	5159303	5161741	+	1:5119264-5120882	H598	NA	5120737	5120753
AT4G18450	Zm00001d027435	0.0384285	0.0339563	1	5202748	5208577	+	1:5119264-5120882	H598	NA	5120737	5120753
AT4G18450	Zm00001d027436	22.1798	21.8539	1	5328311	5330875	+	1:5119264-5120882	H598	NA	5120737	5120753
AT4G18450	Zm00001d027437	5.9541e-05	6.2057e-05	1	5332339	5332716	-	1:5119264-5120882	H598	NA	5120737	5120753
LEP	Zm00001d022658	10.9422	10.3837	1	4990238	4992714	-	1:5119264-5120882	H598	NA	5120740	5120763
LEP	Zm00001d022659	25.954	25.875	1	5129775	5130914	+	1:5119264-5120882	H598	NA	5120740	5120763
LEP	Zm00001d027419	0.00841976	0.021748	1	4891941	4894990	+	1:5119264-5120882	H598	NA	5120740	5120763
LEP	Zm00001d027421	0.00382852	0.00921235	1	4900834	4903371	-	1:5119264-5120882	H598	NA	5120740	5120763
LEP	Zm00001d027422	0.00782503	0.0137597	1	4907157	4909468	-	1:5119264-5120882	H598	NA	5120740	5120763
LEP	Zm00001d027423	42.2613	42.6449	1	4909652	4914685	-	1:5119264-5120882	H598	NA	5120740	5120763
LEP	Zm00001d027424	13.8378	15.2356	1	4949860	4952016	+	1:5119264-5120882	H598	NA	5120740	5120763
LEP	Zm00001d027425	2.57275e-05	1.50461e-05	1	4979131	4994850	-	1:5119264-5120882	H598	NA	5120740	5120763
LEP	Zm00001d027427	16.1838	15.8485	1	5095291	5098140	+	1:5119264-5120882	H598	NA	5120740	5120763
LEP	Zm00001d027428	17.6974	18.615	1	5102089	5104469	-	1:5119264-5120882	H598	NA	5120740	5120763
LEP	Zm00001d027429	13.11	13.207	1	5106818	5108654	+	1:5119264-5120882	H598	NA	5120740	5120763
LEP	Zm00001d027430	0.211916	0.109009	1	5111247	5116316	+	1:5119264-5120882	H598	NA	5120740	5120763
LEP	Zm00001d027431	0.205903	0.282382	1	5123182	5127784	+	1:5119264-5120882	H598	NA	5120740	5120763
LEP	Zm00001d027434	10.438	10.205	1	5159303	5161741	+	1:5119264-5120882	H598	NA	5120740	5120763
LEP	Zm00001d027435	15.6026	15.4243	1	5202748	5208577	+	1:5119264-5120882	H598	NA	5120740	5120763
LEP	Zm00001d027436	1.36099	1.13755	1	5328311	5330875	+	1:5119264-5120882	H598	NA	5120740	5120763
LEP	Zm00001d027437	0.258794	0.21143	1	5332339	5332716	-	1:5119264-5120882	H598	NA	5120740	5120763
ERF9	Zm00001d022658	15.5744	15.1587	1	4990238	4992714	-	1:5119264-5120882	H598	NA	5120741	5120761
ERF9	Zm00001d022659	30.1517	30.0286	1	5129775	5130914	+	1:5119264-5120882	H598	NA	5120741	5120761
ERF9	Zm00001d027419	3.40554e-06	8.28398e-06	1	4891941	4894990	+	1:5119264-5120882	H598	NA	5120741	5120761
ERF9	Zm00001d027421	1.87918e-10	4.00462e-10	1	4900834	4903371	-	1:5119264-5120882	H598	NA	5120741	5120761
ERF9	Zm00001d027422	3.02974e-11	4.9639e-11	1	4907157	4909468	-	1:5119264-5120882	H598	NA	5120741	5120761
ERF9	Zm00001d027423	42.256	42.5943	1	4909652	4914685	-	1:5119264-5120882	H598	NA	5120741	5120761
ERF9	Zm00001d027424	10.8975	11.5747	1	4949860	4952016	+	1:5119264-5120882	H598	NA	5120741	5120761
ERF9	Zm00001d027425	2.80233	2.37971	1	4979131	4994850	-	1:5119264-5120882	H598	NA	5120741	5120761
ERF9	Zm00001d027427	28.9311	28.6055	1	5095291	5098140	+	1:5119264-5120882	H598	NA	5120741	5120761
ERF9	Zm00001d027428	23.2284	24.0642	1	5102089	5104469	-	1:5119264-5120882	H598	NA	5120741	5120761
ERF9	Zm00001d027429	34.1151	34.2094	1	5106818	5108654	+	1:5119264-5120882	H598	NA	5120741	5120761
ERF9	Zm00001d027430	15.6734	15.0078	1	5111247	5116316	+	1:5119264-5120882	H598	NA	5120741	5120761
ERF9	Zm00001d027431	6.68395e-07	9.07039e-07	1	5123182	5127784	+	1:5119264-5120882	H598	NA	5120741	5120761
ERF9	Zm00001d027434	25.7215	25.5209	1	5159303	5161741	+	1:5119264-5120882	H598	NA	5120741	5120761
ERF9	Zm00001d027435	0.0019784	0.00170292	1	5202748	5208577	+	1:5119264-5120882	H598	NA	5120741	5120761
ERF9	Zm00001d027436	2.18996	2.10557	1	5328311	5330875	+	1:5119264-5120882	H598	NA	5120741	5120761
ERF9	Zm00001d027437	6.00636e-06	5.40795e-06	1	5332339	5332716	-	1:5119264-5120882	H598	NA	5120741	5120761
ESE1	Zm00001d022658	27.8803	27.9819	1	4990238	4992714	-	1:5119264-5120882	H598	NA	5120741	5120755
ESE1	Zm00001d022659	54.4838	54.292	1	5129775	5130914	+	1:5119264-5120882	H598	NA	5120741	5120755
ESE1	Zm00001d027419	0	0	1	4891941	4894990	+	1:5119264-5120882	H598	NA	5120741	5120755
ESE1	Zm00001d027421	0	0	1	4900834	4903371	-	1:5119264-5120882	H598	NA	5120741	5120755
ESE1	Zm00001d027422	0	0	1	4907157	4909468	-	1:5119264-5120882	H598	NA	5120741	5120755
ESE1	Zm00001d027423	47.0159	47.2825	1	4909652	4914685	-	1:5119264-5120882	H598	NA	5120741	5120755
ESE1	Zm00001d027424	1.49397e-06	6.42292e-07	1	4949860	4952016	+	1:5119264-5120882	H598	NA	5120741	5120755
ESE1	Zm00001d027425	17.5938	17.407	1	4979131	4994850	-	1:5119264-5120882	H598	NA	5120741	5120755
ESE1	Zm00001d027427	71.3632	71.182	1	5095291	5098140	+	1:5119264-5120882	H598	NA	5120741	5120755
ESE1	Zm00001d027428	42.6157	43.3124	1	5102089	5104469	-	1:5119264-5120882	H598	NA	5120741	5120755
ESE1	Zm00001d027429	80.6061	80.7562	1	5106818	5108654	+	1:5119264-5120882	H598	NA	5120741	5120755
ESE1	Zm00001d027430	49.8201	49.4078	1	5111247	5116316	+	1:5119264-5120882	H598	NA	5120741	5120755
ESE1	Zm00001d027431	1.70979e-11	2.19419e-11	1	5123182	5127784	+	1:5119264-5120882	H598	NA	5120741	5120755
ESE1	Zm00001d027434	68.0816	67.9778	1	5159303	5161741	+	1:5119264-5120882	H598	NA	5120741	5120755
ESE1	Zm00001d027435	0	0	1	5202748	5208577	+	1:5119264-5120882	H598	NA	5120741	5120755
ESE1	Zm00001d027436	27.4768	27.9237	1	5328311	5330875	+	1:5119264-5120882	H598	NA	5120741	5120755
ESE1	Zm00001d027437	9.71149e-13	1.09327e-12	1	5332339	5332716	-	1:5119264-5120882	H598	NA	5120741	5120755
LEP	Zm00001d022658	10.9422	10.3837	1	4990238	4992714	-	1:5141792-5143284	H1260	NA	5141925	5141945
LEP	Zm00001d022659	25.954	25.875	1	5129775	5130914	+	1:5141792-5143284	H1260	NA	5141925	5141945
LEP	Zm00001d027419	0.00841976	0.021748	1	4891941	4894990	+	1:5141792-5143284	H1260	NA	5141925	5141945
LEP	Zm00001d027421	0.00382852	0.00921235	1	4900834	4903371	-	1:5141792-5143284	H1260	NA	5141925	5141945
LEP	Zm00001d027422	0.00782503	0.0137597	1	4907157	4909468	-	1:5141792-5143284	H1260	NA	5141925	5141945
LEP	Zm00001d027423	42.2613	42.6449	1	4909652	4914685	-	1:5141792-5143284	H1260	NA	5141925	5141945
LEP	Zm00001d027424	13.8378	15.2356	1	4949860	4952016	+	1:5141792-5143284	H1260	NA	5141925	5141945
LEP	Zm00001d027425	2.57275e-05	1.50461e-05	1	4979131	4994850	-	1:5141792-5143284	H1260	NA	5141925	5141945
LEP	Zm00001d027427	16.1838	15.8485	1	5095291	5098140	+	1:5141792-5143284	H1260	NA	5141925	5141945
LEP	Zm00001d027428	17.6974	18.615	1	5102089	5104469	-	1:5141792-5143284	H1260	NA	5141925	5141945
LEP	Zm00001d027429	13.11	13.207	1	5106818	5108654	+	1:5141792-5143284	H1260	NA	5141925	5141945
LEP	Zm00001d027430	0.211916	0.109009	1	5111247	5116316	+	1:5141792-5143284	H1260	NA	5141925	5141945
LEP	Zm00001d027431	0.205903	0.282382	1	5123182	5127784	+	1:5141792-5143284	H1260	NA	5141925	5141945
LEP	Zm00001d027434	10.438	10.205	1	5159303	5161741	+	1:5141792-5143284	H1260	NA	5141925	5141945
LEP	Zm00001d027435	15.6026	15.4243	1	5202748	5208577	+	1:5141792-5143284	H1260	NA	5141925	5141945
LEP	Zm00001d027436	1.36099	1.13755	1	5328311	5330875	+	1:5141792-5143284	H1260	NA	5141925	5141945
LEP	Zm00001d027437	0.258794	0.21143	1	5332339	5332716	-	1:5141792-5143284	H1260	NA	5141925	5141945
AT5G02460	Zm00001d027567	0	0	1	8234878	8235877	+	1:8467804-8468974	H65	NA	8468928	8468948
AT5G02460	Zm00001d027568	165.455	164.692	1	8237987	8238802	-	1:8467804-8468974	H65	NA	8468928	8468948
AT5G02460	Zm00001d027569	0	0	1	8246625	8247566	+	1:8467804-8468974	H65	NA	8468928	8468948
AT5G02460	Zm00001d027570	233.854	233.321	1	8280558	8285255	+	1:8467804-8468974	H65	NA	8468928	8468948
AT5G02460	Zm00001d027571	226.306	225.637	1	8286848	8291232	-	1:8467804-8468974	H65	NA	8468928	8468948
AT5G02460	Zm00001d027572	257.244	256.745	1	8302347	8308349	+	1:8467804-8468974	H65	NA	8468928	8468948
AT5G02460	Zm00001d027573	0	0	1	8308824	8312491	-	1:8467804-8468974	H65	NA	8468928	8468948
AT5G02460	Zm00001d027576	287.692	287.488	1	8333074	8336362	+	1:8467804-8468974	H65	NA	8468928	8468948
AT5G02460	Zm00001d027577	152.427	154.315	1	8339277	8357146	-	1:8467804-8468974	H65	NA	8468928	8468948
AT5G02460	Zm00001d027578	151.797	145.773	1	8363014	8365720	+	1:8467804-8468974	H65	NA	8468928	8468948
AT5G02460	Zm00001d027580	287.348	287.434	1	8369095	8371979	+	1:8467804-8468974	H65	NA	8468928	8468948
AT5G02460	Zm00001d027581	0	0	1	8372150	8373610	+	1:8467804-8468974	H65	NA	8468928	8468948
AT5G02460	Zm00001d027582	263.249	263.616	1	8373817	8376354	-	1:8467804-8468974	H65	NA	8468928	8468948
AT5G02460	Zm00001d027583	111.687	111.629	1	8414357	8418081	-	1:8467804-8468974	H65	NA	8468928	8468948
AT5G02460	Zm00001d027585	224.307	225.491	1	8485866	8489268	+	1:8467804-8468974	H65	NA	8468928	8468948
AT5G02460	Zm00001d027587	104.175	103.759	1	8496660	8498315	+	1:8467804-8468974	H65	NA	8468928	8468948
AT5G02460	Zm00001d027588	0	0	1	8552388	8557230	+	1:8467804-8468974	H65	NA	8468928	8468948
AT5G02460	Zm00001d027589	253.648	254.348	1	8572245	8574091	+	1:8467804-8468974	H65	NA	8468928	8468948
AT5G02460	Zm00001d027590	0	0	1	8573955	8577898	-	1:8467804-8468974	H65	NA	8468928	8468948
AT5G02460	Zm00001d027591	178.376	176.296	1	8582498	8582883	-	1:8467804-8468974	H65	NA	8468928	8468948
AT5G02460	Zm00001d027593	185.353	184.999	1	8596506	8599611	-	1:8467804-8468974	H65	NA	8468928	8468948
AT5G02460	Zm00001d027595	254.759	255.682	1	8661846	8665065	+	1:8467804-8468974	H65	NA	8468928	8468948
AT5G02460	Zm00001d027596	132.511	132.153	1	8666871	8671854	-	1:8467804-8468974	H65	NA	8468928	8468948
AT5G02460	Zm00001d027597	0	0	1	8675905	8676846	+	1:8467804-8468974	H65	NA	8468928	8468948
AT5G02460	Zm00001d027598	0	0	1	8677635	8679500	-	1:8467804-8468974	H65	NA	8468928	8468948
AT5G02460	Zm00001d027599	157.777	157.713	1	8701300	8702856	+	1:8467804-8468974	H65	NA	8468928	8468948
ESE3	Zm00001d027646	54.7524	54.5709	1	9986510	9996961	+	1:10163308-10163826	H914	NA	10163457	10163475
ESE3	Zm00001d027647	0	0	1	10028217	10030507	-	1:10163308-10163826	H914	NA	10163457	10163475
ESE3	Zm00001d027648	132.358	132.823	1	10061602	10064837	-	1:10163308-10163826	H914	NA	10163457	10163475
ESE3	Zm00001d027649	9.62647e-11	1.42729e-10	1	10105590	10109563	+	1:10163308-10163826	H914	NA	10163457	10163475
ESE3	Zm00001d027652	46.5969	46.8711	1	10150836	10152891	-	1:10163308-10163826	H914	NA	10163457	10163475
ESE3	Zm00001d027655	101.716	101.576	1	10257667	10258752	+	1:10163308-10163826	H914	NA	10163457	10163475
ESE3	Zm00001d027656	0	0	1	10261506	10265855	+	1:10163308-10163826	H914	NA	10163457	10163475
ESE3	Zm00001d027657	95.7199	95.0947	1	10318849	10322079	+	1:10163308-10163826	H914	NA	10163457	10163475
ESE3	Zm00001d027659	0	0	1	10349113	10358254	+	1:10163308-10163826	H914	NA	10163457	10163475
LEP	Zm00001d027646	2.17021	1.83529	1	9986510	9996961	+	1:10163308-10163826	H914	NA	10163457	10163477
LEP	Zm00001d027647	10.5732	10.5065	1	10028217	10030507	-	1:10163308-10163826	H914	NA	10163457	10163477
LEP	Zm00001d027648	22.4113	22.7619	1	10061602	10064837	-	1:10163308-10163826	H914	NA	10163457	10163477
LEP	Zm00001d027649	31.5901	31.6833	1	10105590	10109563	+	1:10163308-10163826	H914	NA	10163457	10163477
LEP	Zm00001d027652	0.000289199	0.000372974	1	10150836	10152891	-	1:10163308-10163826	H914	NA	10163457	10163477
LEP	Zm00001d027655	0.00332641	0.00272936	1	10257667	10258752	+	1:10163308-10163826	H914	NA	10163457	10163477
LEP	Zm00001d027656	3.98566	3.73358	1	10261506	10265855	+	1:10163308-10163826	H914	NA	10163457	10163477
LEP	Zm00001d027657	8.00534	6.81679	1	10318849	10322079	+	1:10163308-10163826	H914	NA	10163457	10163477
LEP	Zm00001d027659	1.9538	2.54635	1	10349113	10358254	+	1:10163308-10163826	H914	NA	10163457	10163477
ERF9	Zm00001d027646	13.0782	12.7343	1	9986510	9996961	+	1:10163308-10163826	H914	NA	10163458	10163478
ERF9	Zm00001d027647	0.137147	0.125213	1	10028217	10030507	-	1:10163308-10163826	H914	NA	10163458	10163478
ERF9	Zm00001d027648	40.7254	41.0557	1	10061602	10064837	-	1:10163308-10163826	H914	NA	10163458	10163478
ERF9	Zm00001d027649	15.5951	15.7075	1	10105590	10109563	+	1:10163308-10163826	H914	NA	10163458	10163478
ERF9	Zm00001d027652	2.60108	2.81471	1	10150836	10152891	-	1:10163308-10163826	H914	NA	10163458	10163478
ERF9	Zm00001d027655	16.9766	16.7895	1	10257667	10258752	+	1:10163308-10163826	H914	NA	10163458	10163478
ERF9	Zm00001d027656	6.65295e-07	5.37825e-07	1	10261506	10265855	+	1:10163308-10163826	H914	NA	10163458	10163478
ERF9	Zm00001d027657	24.5486	23.5244	1	10318849	10322079	+	1:10163308-10163826	H914	NA	10163458	10163478
ERF9	Zm00001d027659	1.62529e-09	2.93941e-09	1	10349113	10358254	+	1:10163308-10163826	H914	NA	10163458	10163478
ESE1	Zm00001d027646	29.333	29.1949	1	9986510	9996961	+	1:10163308-10163826	H914	NA	10163458	10163472
ESE1	Zm00001d027647	0	0	1	10028217	10030507	-	1:10163308-10163826	H914	NA	10163458	10163472
ESE1	Zm00001d027648	87.8174	88.1667	1	10061602	10064837	-	1:10163308-10163826	H914	NA	10163458	10163472
ESE1	Zm00001d027649	3.32154e-05	4.17689e-05	1	10105590	10109563	+	1:10163308-10163826	H914	NA	10163458	10163472
ESE1	Zm00001d027652	37.6491	37.9151	1	10150836	10152891	-	1:10163308-10163826	H914	NA	10163458	10163472
ESE1	Zm00001d027655	59.118	59.0453	1	10257667	10258752	+	1:10163308-10163826	H914	NA	10163458	10163472
ESE1	Zm00001d027656	0	0	1	10261506	10265855	+	1:10163308-10163826	H914	NA	10163458	10163472
ESE1	Zm00001d027657	59.0014	58.4345	1	10318849	10322079	+	1:10163308-10163826	H914	NA	10163458	10163472
ESE1	Zm00001d027659	0	0	1	10349113	10358254	+	1:10163308-10163826	H914	NA	10163458	10163472
RAP212	Zm00001d027646	58.5159	58.4778	1	9986510	9996961	+	1:10163308-10163826	H914	NA	10163458	10163478
RAP212	Zm00001d027647	0	0	1	10028217	10030507	-	1:10163308-10163826	H914	NA	10163458	10163478
RAP212	Zm00001d027648	163.455	163.89	1	10061602	10064837	-	1:10163308-10163826	H914	NA	10163458	10163478
RAP212	Zm00001d027649	0	0	1	10105590	10109563	+	1:10163308-10163826	H914	NA	10163458	10163478
RAP212	Zm00001d027652	74.4544	74.7404	1	10150836	10152891	-	1:10163308-10163826	H914	NA	10163458	10163478
RAP212	Zm00001d027655	131.041	130.964	1	10257667	10258752	+	1:10163308-10163826	H914	NA	10163458	10163478
RAP212	Zm00001d027656	0	0	1	10261506	10265855	+	1:10163308-10163826	H914	NA	10163458	10163478
RAP212	Zm00001d027657	117.28	117.028	1	10318849	10322079	+	1:10163308-10163826	H914	NA	10163458	10163478
RAP212	Zm00001d027659	0	0	1	10349113	10358254	+	1:10163308-10163826	H914	NA	10163458	10163478
ABR1	Zm00001d027646	100.269	100.21	1	9986510	9996961	+	1:10163308-10163826	H914	NA	10163459	10163477
ABR1	Zm00001d027647	0	0	1	10028217	10030507	-	1:10163308-10163826	H914	NA	10163459	10163477
ABR1	Zm00001d027648	231.96	232.563	1	10061602	10064837	-	1:10163308-10163826	H914	NA	10163459	10163477
ABR1	Zm00001d027649	0	0	1	10105590	10109563	+	1:10163308-10163826	H914	NA	10163459	10163477
ABR1	Zm00001d027652	106.251	106.606	1	10150836	10152891	-	1:10163308-10163826	H914	NA	10163459	10163477
ABR1	Zm00001d027655	197.153	197.026	1	10257667	10258752	+	1:10163308-10163826	H914	NA	10163459	10163477
ABR1	Zm00001d027656	0	0	1	10261506	10265855	+	1:10163308-10163826	H914	NA	10163459	10163477
ABR1	Zm00001d027657	171.209	170.918	1	10318849	10322079	+	1:10163308-10163826	H914	NA	10163459	10163477
ABR1	Zm00001d027659	0	0	1	10349113	10358254	+	1:10163308-10163826	H914	NA	10163459	10163477
ERF105	Zm00001d027646	59.4018	59.2676	1	9986510	9996961	+	1:10163308-10163826	H914	NA	10163459	10163473
ERF105	Zm00001d027647	0	0	1	10028217	10030507	-	1:10163308-10163826	H914	NA	10163459	10163473
ERF105	Zm00001d027648	129.303	129.777	1	10061602	10064837	-	1:10163308-10163826	H914	NA	10163459	10163473
ERF105	Zm00001d027649	4.44089e-16	6.66134e-16	1	10105590	10109563	+	1:10163308-10163826	H914	NA	10163459	10163473
ERF105	Zm00001d027652	53.5205	53.8453	1	10150836	10152891	-	1:10163308-10163826	H914	NA	10163459	10163473
ERF105	Zm00001d027655	106.901	106.799	1	10257667	10258752	+	1:10163308-10163826	H914	NA	10163459	10163473
ERF105	Zm00001d027656	0	0	1	10261506	10265855	+	1:10163308-10163826	H914	NA	10163459	10163473
ERF105	Zm00001d027657	101.572	100.908	1	10318849	10322079	+	1:10163308-10163826	H914	NA	10163459	10163473
ERF105	Zm00001d027659	0	0	1	10349113	10358254	+	1:10163308-10163826	H914	NA	10163459	10163473
LEP	Zm00001d027648	22.4113	22.7619	1	10061602	10064837	-	1:10296900-10298327	H520	V170	10297946	10297966
LEP	Zm00001d027649	31.5901	31.6833	1	10105590	10109563	+	1:10296900-10298327	H520	V170	10297946	10297966
LEP	Zm00001d027652	0.000289199	0.000372974	1	10150836	10152891	-	1:10296900-10298327	H520	V170	10297946	10297966
LEP	Zm00001d027655	0.00332641	0.00272936	1	10257667	10258752	+	1:10296900-10298327	H520	V170	10297946	10297966
LEP	Zm00001d027656	3.98566	3.73358	1	10261506	10265855	+	1:10296900-10298327	H520	V170	10297946	10297966
LEP	Zm00001d027657	8.00534	6.81679	1	10318849	10322079	+	1:10296900-10298327	H520	V170	10297946	10297966
LEP	Zm00001d027659	1.9538	2.54635	1	10349113	10358254	+	1:10296900-10298327	H520	V170	10297946	10297966
LEP	Zm00001d027665	5.67148	5.14488	1	10492323	10572503	+	1:10296900-10298327	H520	V170	10297946	10297966
AT5G66940	Zm00001d027648	318.279	318.875	1	10061602	10064837	-	1:10296900-10298327	H520	V170	10298226	10298267
AT5G66940	Zm00001d027649	0	0	1	10105590	10109563	+	1:10296900-10298327	H520	V170	10298226	10298267
AT5G66940	Zm00001d027652	147.219	147.574	1	10150836	10152891	-	1:10296900-10298327	H520	V170	10298226	10298267
AT5G66940	Zm00001d027655	284.828	284.733	1	10257667	10258752	+	1:10296900-10298327	H520	V170	10298226	10298267
AT5G66940	Zm00001d027656	0	0	1	10261506	10265855	+	1:10296900-10298327	H520	V170	10298226	10298267
AT5G66940	Zm00001d027657	237.982	238.435	1	10318849	10322079	+	1:10296900-10298327	H520	V170	10298226	10298267
AT5G66940	Zm00001d027659	0	0	1	10349113	10358254	+	1:10296900-10298327	H520	V170	10298226	10298267
AT5G66940	Zm00001d027665	276.657	276.424	1	10492323	10572503	+	1:10296900-10298327	H520	V170	10298226	10298267
OBP1	Zm00001d027648	335.772	336.5	1	10061602	10064837	-	1:10296900-10298327	H520	V170	10298227	10298247
OBP1	Zm00001d027649	0	0	1	10105590	10109563	+	1:10296900-10298327	H520	V170	10298227	10298247
OBP1	Zm00001d027652	151.22	151.603	1	10150836	10152891	-	1:10296900-10298327	H520	V170	10298227	10298247
OBP1	Zm00001d027655	305.047	304.859	1	10257667	10258752	+	1:10296900-10298327	H520	V170	10298227	10298247
OBP1	Zm00001d027656	0	0	1	10261506	10265855	+	1:10296900-10298327	H520	V170	10298227	10298247
OBP1	Zm00001d027657	255.138	255.245	1	10318849	10322079	+	1:10296900-10298327	H520	V170	10298227	10298247
OBP1	Zm00001d027659	0	0	1	10349113	10358254	+	1:10296900-10298327	H520	V170	10298227	10298247
OBP1	Zm00001d027665	295.177	294.71	1	10492323	10572503	+	1:10296900-10298327	H520	V170	10298227	10298247
AT5G02460	Zm00001d027648	262.219	262.748	1	10061602	10064837	-	1:10296900-10298327	H520	V170	10298228	10298261
AT5G02460	Zm00001d027649	0	0	1	10105590	10109563	+	1:10296900-10298327	H520	V170	10298228	10298261
AT5G02460	Zm00001d027652	132.033	132.356	1	10150836	10152891	-	1:10296900-10298327	H520	V170	10298228	10298261
AT5G02460	Zm00001d027655	223.767	223.651	1	10257667	10258752	+	1:10296900-10298327	H520	V170	10298228	10298261
AT5G02460	Zm00001d027656	0	0	1	10261506	10265855	+	1:10296900-10298327	H520	V170	10298228	10298261
AT5G02460	Zm00001d027657	191.471	191.639	1	10318849	10322079	+	1:10296900-10298327	H520	V170	10298228	10298261
AT5G02460	Zm00001d027659	0	0	1	10349113	10358254	+	1:10296900-10298327	H520	V170	10298228	10298261
AT5G02460	Zm00001d027665	214.97	214.681	1	10492323	10572503	+	1:10296900-10298327	H520	V170	10298228	10298261
OBP3	Zm00001d027648	278.337	278.853	1	10061602	10064837	-	1:10296900-10298327	H520	V170	10298238	10298258
OBP3	Zm00001d027649	0	0	1	10105590	10109563	+	1:10296900-10298327	H520	V170	10298238	10298258
OBP3	Zm00001d027652	121.596	121.888	1	10150836	10152891	-	1:10296900-10298327	H520	V170	10298238	10298258
OBP3	Zm00001d027655	242.279	242.172	1	10257667	10258752	+	1:10296900-10298327	H520	V170	10298238	10298258
OBP3	Zm00001d027656	0	0	1	10261506	10265855	+	1:10296900-10298327	H520	V170	10298238	10298258
OBP3	Zm00001d027657	205.941	206.205	1	10318849	10322079	+	1:10296900-10298327	H520	V170	10298238	10298258
OBP3	Zm00001d027659	0	0	1	10349113	10358254	+	1:10296900-10298327	H520	V170	10298238	10298258
OBP3	Zm00001d027665	237.432	237.184	1	10492323	10572503	+	1:10296900-10298327	H520	V170	10298238	10298258
OBP3	Zm00001d022670	0	0	1	10623037	10623567	-	1:10834280-10836084	H259	NA	10835374	10835394
OBP3	Zm00001d022672	0	0	1	11071717	11073237	+	1:10834280-10836084	H259	NA	10835374	10835394
OBP3	Zm00001d027667	166.031	165.601	1	10614579	10622700	-	1:10834280-10836084	H259	NA	10835374	10835394
OBP3	Zm00001d027671	269.159	269.642	1	10681229	10686519	-	1:10834280-10836084	H259	NA	10835374	10835394
OBP3	Zm00001d027672	234.502	234.873	1	10687116	10690173	+	1:10834280-10836084	H259	NA	10835374	10835394
OBP3	Zm00001d027673	108.597	108.99	1	10752127	10754142	-	1:10834280-10836084	H259	NA	10835374	10835394
OBP3	Zm00001d027674	152.865	153.557	1	10755659	10757365	-	1:10834280-10836084	H259	NA	10835374	10835394
OBP3	Zm00001d027675	277.322	277.041	1	10758933	10761622	-	1:10834280-10836084	H259	NA	10835374	10835394
OBP3	Zm00001d027676	226.141	225.79	1	10854296	10857324	+	1:10834280-10836084	H259	NA	10835374	10835394
OBP3	Zm00001d027677	246.211	245.527	1	10875911	10878329	-	1:10834280-10836084	H259	NA	10835374	10835394
OBP3	Zm00001d027678	166.012	165.786	1	10986933	10988125	+	1:10834280-10836084	H259	NA	10835374	10835394
OBP3	Zm00001d027679	205.488	203.312	1	10992938	10994177	-	1:10834280-10836084	H259	NA	10835374	10835394
OBP3	Zm00001d027680	277.844	277.99	1	11011198	11015865	-	1:10834280-10836084	H259	NA	10835374	10835394
OBP3	Zm00001d027681	75.8272	76.1265	1	11065460	11065705	-	1:10834280-10836084	H259	NA	10835374	10835394
OBP3	Zm00001d027682	0	0	1	11066056	11069126	-	1:10834280-10836084	H259	NA	10835374	10835394
BPC5	Zm00001d022670	21.1992	20.428	1	10623037	10623567	-	1:10834280-10836084	H259	NA	10835657	10835686
BPC5	Zm00001d022672	36.8068	37.2572	1	11071717	11073237	+	1:10834280-10836084	H259	NA	10835657	10835686
BPC5	Zm00001d027667	2.70425e-07	1.19385e-07	1	10614579	10622700	-	1:10834280-10836084	H259	NA	10835657	10835686
BPC5	Zm00001d027671	0.0822715	0.0914376	1	10681229	10686519	-	1:10834280-10836084	H259	NA	10835657	10835686
BPC5	Zm00001d027672	0.0389447	0.0405926	1	10687116	10690173	+	1:10834280-10836084	H259	NA	10835657	10835686
BPC5	Zm00001d027673	6.66926e-07	6.63919e-07	1	10752127	10754142	-	1:10834280-10836084	H259	NA	10835657	10835686
BPC5	Zm00001d027674	5.80114e-08	3.79833e-08	1	10755659	10757365	-	1:10834280-10836084	H259	NA	10835657	10835686
BPC5	Zm00001d027675	3.30397e-07	2.67089e-07	1	10758933	10761622	-	1:10834280-10836084	H259	NA	10835657	10835686
BPC5	Zm00001d027676	4.07366e-07	2.01249e-07	1	10854296	10857324	+	1:10834280-10836084	H259	NA	10835657	10835686
BPC5	Zm00001d027677	9.25594e-09	5.31495e-09	1	10875911	10878329	-	1:10834280-10836084	H259	NA	10835657	10835686
BPC5	Zm00001d027678	0.00252827	0.00246669	1	10986933	10988125	+	1:10834280-10836084	H259	NA	10835657	10835686
BPC5	Zm00001d027679	6.93856	7.88573	1	10992938	10994177	-	1:10834280-10836084	H259	NA	10835657	10835686
BPC5	Zm00001d027680	1.59543e-09	1.51343e-09	1	11011198	11015865	-	1:10834280-10836084	H259	NA	10835657	10835686
BPC5	Zm00001d027681	0.709336	0.783821	1	11065460	11065705	-	1:10834280-10836084	H259	NA	10835657	10835686
BPC5	Zm00001d027682	34.6252	35.9392	1	11066056	11069126	-	1:10834280-10836084	H259	NA	10835657	10835686
BPC5	Zm00001d027759	7.82699	7.89762	1	12848106	12850651	+	1:13071126-13075934	H660	NA	13071922	13071953
BPC5	Zm00001d027760	1.88578e-10	1.76093e-10	1	13023613	13024482	+	1:13071126-13075934	H660	NA	13071922	13071953
BPC5	Zm00001d027762	2.8232e-05	2.57474e-05	1	13028955	13030569	+	1:13071126-13075934	H660	NA	13071922	13071953
BPC5	Zm00001d027763	1.12832e-11	7.02619e-12	1	13052386	13053952	+	1:13071126-13075934	H660	NA	13071922	13071953
BPC5	Zm00001d027766	5.9993e-07	4.88329e-07	1	13137072	13140293	+	1:13071126-13075934	H660	NA	13071922	13071953
BPC5	Zm00001d027767	7.70121e-05	7.18213e-05	1	13143086	13145452	+	1:13071126-13075934	H660	NA	13071922	13071953
BPC5	Zm00001d027768	47.6789	47.7704	1	13166917	13176199	+	1:13071126-13075934	H660	NA	13071922	13071953
BPC5	Zm00001d027769	49.7806	50.5443	1	13177255	13183634	+	1:13071126-13075934	H660	NA	13071922	13071953
BPC5	Zm00001d027772	5.39214	5.88841	1	13250766	13250972	-	1:13071126-13075934	H660	NA	13071922	13071953
BPC5	Zm00001d027773	31.7632	34.8825	1	13253409	13258417	+	1:13071126-13075934	H660	NA	13071922	13071953
BPC5	Zm00001d027759	7.82699	7.89762	1	12848106	12850651	+	1:13071126-13075934	H660	NA	13071960	13072007
BPC5	Zm00001d027760	1.88578e-10	1.76093e-10	1	13023613	13024482	+	1:13071126-13075934	H660	NA	13071960	13072007
BPC5	Zm00001d027762	2.8232e-05	2.57474e-05	1	13028955	13030569	+	1:13071126-13075934	H660	NA	13071960	13072007
BPC5	Zm00001d027763	1.12832e-11	7.02619e-12	1	13052386	13053952	+	1:13071126-13075934	H660	NA	13071960	13072007
BPC5	Zm00001d027766	5.9993e-07	4.88329e-07	1	13137072	13140293	+	1:13071126-13075934	H660	NA	13071960	13072007
BPC5	Zm00001d027767	7.70121e-05	7.18213e-05	1	13143086	13145452	+	1:13071126-13075934	H660	NA	13071960	13072007
BPC5	Zm00001d027768	47.6789	47.7704	1	13166917	13176199	+	1:13071126-13075934	H660	NA	13071960	13072007
BPC5	Zm00001d027769	49.7806	50.5443	1	13177255	13183634	+	1:13071126-13075934	H660	NA	13071960	13072007
BPC5	Zm00001d027772	5.39214	5.88841	1	13250766	13250972	-	1:13071126-13075934	H660	NA	13071960	13072007
BPC5	Zm00001d027773	31.7632	34.8825	1	13253409	13258417	+	1:13071126-13075934	H660	NA	13071960	13072007
BPC1	Zm00001d027759	1.84638e-10	6.12915e-11	1	12848106	12850651	+	1:13071126-13075934	H660	NA	13071963	13072004
BPC1	Zm00001d027760	0	0	1	13023613	13024482	+	1:13071126-13075934	H660	NA	13071963	13072004
BPC1	Zm00001d027762	0	0	1	13028955	13030569	+	1:13071126-13075934	H660	NA	13071963	13072004
BPC1	Zm00001d027763	0	0	1	13052386	13053952	+	1:13071126-13075934	H660	NA	13071963	13072004
BPC1	Zm00001d027766	0	0	1	13137072	13140293	+	1:13071126-13075934	H660	NA	13071963	13072004
BPC1	Zm00001d027767	0	0	1	13143086	13145452	+	1:13071126-13075934	H660	NA	13071963	13072004
BPC1	Zm00001d027768	80.4783	80.567	1	13166917	13176199	+	1:13071126-13075934	H660	NA	13071963	13072004
BPC1	Zm00001d027769	71.2441	72.1407	1	13177255	13183634	+	1:13071126-13075934	H660	NA	13071963	13072004
BPC1	Zm00001d027772	5.11939e-12	8.95099e-12	1	13250766	13250972	-	1:13071126-13075934	H660	NA	13071963	13072004
BPC1	Zm00001d027773	63.1119	66.5293	1	13253409	13258417	+	1:13071126-13075934	H660	NA	13071963	13072004
BPC6	Zm00001d027759	0.0645168	0.0683215	1	12848106	12850651	+	1:13071126-13075934	H660	NA	13071967	13071999
BPC6	Zm00001d027760	2.85091e-11	2.96606e-11	1	13023613	13024482	+	1:13071126-13075934	H660	NA	13071967	13071999
BPC6	Zm00001d027762	3.00283e-09	2.56997e-09	1	13028955	13030569	+	1:13071126-13075934	H660	NA	13071967	13071999
BPC6	Zm00001d027763	2.80625e-10	1.38016e-10	1	13052386	13053952	+	1:13071126-13075934	H660	NA	13071967	13071999
BPC6	Zm00001d027766	1.10063e-11	8.6798e-12	1	13137072	13140293	+	1:13071126-13075934	H660	NA	13071967	13071999
BPC6	Zm00001d027767	2.22098e-10	2.14987e-10	1	13143086	13145452	+	1:13071126-13075934	H660	NA	13071967	13071999
BPC6	Zm00001d027768	35.652	35.8174	1	13166917	13176199	+	1:13071126-13075934	H660	NA	13071967	13071999
BPC6	Zm00001d027769	30.2122	31.2012	1	13177255	13183634	+	1:13071126-13075934	H660	NA	13071967	13071999
BPC6	Zm00001d027772	1.80216	2.0303	1	13250766	13250972	-	1:13071126-13075934	H660	NA	13071967	13071999
BPC6	Zm00001d027773	39.3227	41.3554	1	13253409	13258417	+	1:13071126-13075934	H660	NA	13071967	13071999
AT5G66940	Zm00001d027759	133.759	136.947	1	12848106	12850651	+	1:13071126-13075934	H660	NA	13074455	13074483
AT5G66940	Zm00001d027760	268.137	268.883	1	13023613	13024482	+	1:13071126-13075934	H660	NA	13074455	13074483
AT5G66940	Zm00001d027762	239.522	237.411	1	13028955	13030569	+	1:13071126-13075934	H660	NA	13074455	13074483
AT5G66940	Zm00001d027763	285.131	284.602	1	13052386	13053952	+	1:13071126-13075934	H660	NA	13074455	13074483
AT5G66940	Zm00001d027766	118.285	118.409	1	13137072	13140293	+	1:13071126-13075934	H660	NA	13074455	13074483
AT5G66940	Zm00001d027767	282.516	282.877	1	13143086	13145452	+	1:13071126-13075934	H660	NA	13074455	13074483
AT5G66940	Zm00001d027768	0	0	1	13166917	13176199	+	1:13071126-13075934	H660	NA	13074455	13074483
AT5G66940	Zm00001d027769	0	0	1	13177255	13183634	+	1:13071126-13075934	H660	NA	13074455	13074483
AT5G66940	Zm00001d027772	177.668	176.525	1	13250766	13250972	-	1:13071126-13075934	H660	NA	13074455	13074483
AT5G66940	Zm00001d027773	0	0	1	13253409	13258417	+	1:13071126-13075934	H660	NA	13074455	13074483
AT4G18450	Zm00001d027760	21.9375	22.1664	1	13023613	13024482	+	1:13161052-13162968	H965	NA	13161504	13161520
AT4G18450	Zm00001d027762	31.565	31.159	1	13028955	13030569	+	1:13161052-13162968	H965	NA	13161504	13161520
AT4G18450	Zm00001d027763	39.9622	39.1254	1	13052386	13053952	+	1:13161052-13162968	H965	NA	13161504	13161520
AT4G18450	Zm00001d027766	8.34562e-05	6.89232e-05	1	13137072	13140293	+	1:13161052-13162968	H965	NA	13161504	13161520
AT4G18450	Zm00001d027767	46.3956	46.5362	1	13143086	13145452	+	1:13161052-13162968	H965	NA	13161504	13161520
AT4G18450	Zm00001d027768	0.00356779	0.00467097	1	13166917	13176199	+	1:13161052-13162968	H965	NA	13161504	13161520
AT4G18450	Zm00001d027769	0.00743016	0.0236655	1	13177255	13183634	+	1:13161052-13162968	H965	NA	13161504	13161520
AT4G18450	Zm00001d027772	40.0666	39.9812	1	13250766	13250972	-	1:13161052-13162968	H965	NA	13161504	13161520
AT4G18450	Zm00001d027773	0.00157372	0.00487955	1	13253409	13258417	+	1:13161052-13162968	H965	NA	13161504	13161520
ERF15	Zm00001d027760	74.8223	75.161	1	13023613	13024482	+	1:13161052-13162968	H965	NA	13161506	13161520
ERF15	Zm00001d027762	81.5335	80.6312	1	13028955	13030569	+	1:13161052-13162968	H965	NA	13161506	13161520
ERF15	Zm00001d027763	98.0171	97.5228	1	13052386	13053952	+	1:13161052-13162968	H965	NA	13161506	13161520
ERF15	Zm00001d027766	24.9564	24.9437	1	13137072	13140293	+	1:13161052-13162968	H965	NA	13161506	13161520
ERF15	Zm00001d027767	99.7083	99.8968	1	13143086	13145452	+	1:13161052-13162968	H965	NA	13161506	13161520
ERF15	Zm00001d027768	0	0	1	13166917	13176199	+	1:13161052-13162968	H965	NA	13161506	13161520
ERF15	Zm00001d027769	0	0	1	13177255	13183634	+	1:13161052-13162968	H965	NA	13161506	13161520
ERF15	Zm00001d027772	67.7433	67.3084	1	13250766	13250972	-	1:13161052-13162968	H965	NA	13161506	13161520
ERF15	Zm00001d027773	5.55112e-16	3.33067e-16	1	13253409	13258417	+	1:13161052-13162968	H965	NA	13161506	13161520
ERF9	Zm00001d027760	23.8045	23.9946	1	13023613	13024482	+	1:13161052-13162968	H965	NA	13161824	13161844
ERF9	Zm00001d027762	19.8713	19.4604	1	13028955	13030569	+	1:13161052-13162968	H965	NA	13161824	13161844
ERF9	Zm00001d027763	30.0851	29.3325	1	13052386	13053952	+	1:13161052-13162968	H965	NA	13161824	13161844
ERF9	Zm00001d027766	2.74319e-05	2.28459e-05	1	13137072	13140293	+	1:13161052-13162968	H965	NA	13161824	13161844
ERF9	Zm00001d027767	31.0331	31.1583	1	13143086	13145452	+	1:13161052-13162968	H965	NA	13161824	13161844
ERF9	Zm00001d027768	0.000162884	0.000204474	1	13166917	13176199	+	1:13161052-13162968	H965	NA	13161824	13161844
ERF9	Zm00001d027769	0.000117853	0.000319322	1	13177255	13183634	+	1:13161052-13162968	H965	NA	13161824	13161844
ERF9	Zm00001d027772	34.5429	34.5389	1	13250766	13250972	-	1:13161052-13162968	H965	NA	13161824	13161844
ERF9	Zm00001d027773	1.98224	2.62188	1	13253409	13258417	+	1:13161052-13162968	H965	NA	13161824	13161844
BPC5	ENSRNA049996745	1.07839	0.789192	1	13782628	13782753	+	1:13899460-13900201	H576	NA	13899841	13899870
BPC5	Zm00001d027794	2.70427e-06	2.09613e-06	1	13666924	13673869	-	1:13899460-13900201	H576	NA	13899841	13899870
BPC5	Zm00001d027799	6.98589	7.46882	1	13758931	13762071	+	1:13899460-13900201	H576	NA	13899841	13899870
BPC5	Zm00001d027800	0.000238522	0.000180824	1	13809656	13811605	+	1:13899460-13900201	H576	NA	13899841	13899870
BPC5	Zm00001d027801	0.0599084	0.0680348	1	13815367	13827552	+	1:13899460-13900201	H576	NA	13899841	13899870
BPC5	Zm00001d027802	22.2986	21.95	1	13863300	13867102	-	1:13899460-13900201	H576	NA	13899841	13899870
BPC5	Zm00001d027803	3.45089e-10	3.36861e-10	1	13905218	13911405	-	1:13899460-13900201	H576	NA	13899841	13899870
BPC5	Zm00001d027804	0.000140087	1.52444e-05	1	13914007	13915958	-	1:13899460-13900201	H576	NA	13899841	13899870
BPC5	Zm00001d027805	0.000880882	0.000758528	1	13965284	13968673	+	1:13899460-13900201	H576	NA	13899841	13899870
BPC5	Zm00001d027807	1.93672e-06	1.5104e-06	1	14012690	14030730	-	1:13899460-13900201	H576	NA	13899841	13899870
BPC5	Zm00001d027808	30.5	30.8877	1	14081196	14083562	+	1:13899460-13900201	H576	NA	13899841	13899870
BPC1	ENSRNA049996745	15.658	15.544	1	13782628	13782753	+	1:13899460-13900201	H576	NA	13899844	13899875
BPC1	Zm00001d027794	0	0	1	13666924	13673869	-	1:13899460-13900201	H576	NA	13899844	13899875
BPC1	Zm00001d027799	2.05724e-13	3.11047e-13	1	13758931	13762071	+	1:13899460-13900201	H576	NA	13899844	13899875
BPC1	Zm00001d027800	0	0	1	13809656	13811605	+	1:13899460-13900201	H576	NA	13899844	13899875
BPC1	Zm00001d027801	0	0	1	13815367	13827552	+	1:13899460-13900201	H576	NA	13899844	13899875
BPC1	Zm00001d027802	52.8703	52.3668	1	13863300	13867102	-	1:13899460-13900201	H576	NA	13899844	13899875
BPC1	Zm00001d027803	0	0	1	13905218	13911405	-	1:13899460-13900201	H576	NA	13899844	13899875
BPC1	Zm00001d027804	1.59132e-15	1.85037e-16	1	13914007	13915958	-	1:13899460-13900201	H576	NA	13899844	13899875
BPC1	Zm00001d027805	0	0	1	13965284	13968673	+	1:13899460-13900201	H576	NA	13899844	13899875
BPC1	Zm00001d027807	0	0	1	14012690	14030730	-	1:13899460-13900201	H576	NA	13899844	13899875
BPC1	Zm00001d027808	79.083	79.5259	1	14081196	14083562	+	1:13899460-13900201	H576	NA	13899844	13899875
BPC6	ENSRNA049996745	11.8402	11.8417	1	13782628	13782753	+	1:13899460-13900201	H576	NA	13899845	13899873
BPC6	Zm00001d027794	2.55509e-10	1.85157e-10	1	13666924	13673869	-	1:13899460-13900201	H576	NA	13899845	13899873
BPC6	Zm00001d027799	7.61498e-07	1.45773e-06	1	13758931	13762071	+	1:13899460-13900201	H576	NA	13899845	13899873
BPC6	Zm00001d027800	2.1196e-08	1.43964e-08	1	13809656	13811605	+	1:13899460-13900201	H576	NA	13899845	13899873
BPC6	Zm00001d027801	3.47086e-06	4.543e-06	1	13815367	13827552	+	1:13899460-13900201	H576	NA	13899845	13899873
BPC6	Zm00001d027802	23.1082	22.6142	1	13863300	13867102	-	1:13899460-13900201	H576	NA	13899845	13899873
BPC6	Zm00001d027803	2.9865e-14	2.9865e-14	1	13905218	13911405	-	1:13899460-13900201	H576	NA	13899845	13899873
BPC6	Zm00001d027804	2.12826e-07	3.30287e-08	1	13914007	13915958	-	1:13899460-13900201	H576	NA	13899845	13899873
BPC6	Zm00001d027805	7.98898e-11	6.81015e-11	1	13965284	13968673	+	1:13899460-13900201	H576	NA	13899845	13899873
BPC6	Zm00001d027807	9.83853e-10	6.84686e-10	1	14012690	14030730	-	1:13899460-13900201	H576	NA	13899845	13899873
BPC6	Zm00001d027808	48.11	48.5042	1	14081196	14083562	+	1:13899460-13900201	H576	NA	13899845	13899873
AT5G66940	ENSRNA049996745	0	0	1	13782628	13782753	+	1:13900418-13901960	H1090	NA	13900498	13900526
AT5G66940	Zm00001d027794	236.918	236.546	1	13666924	13673869	-	1:13900418-13901960	H1090	NA	13900498	13900526
AT5G66940	Zm00001d027799	169.076	170.098	1	13758931	13762071	+	1:13900418-13901960	H1090	NA	13900498	13900526
AT5G66940	Zm00001d027800	235.743	235.483	1	13809656	13811605	+	1:13900418-13901960	H1090	NA	13900498	13900526
AT5G66940	Zm00001d027801	211.295	211.879	1	13815367	13827552	+	1:13900418-13901960	H1090	NA	13900498	13900526
AT5G66940	Zm00001d027802	0	0	1	13863300	13867102	-	1:13900418-13901960	H1090	NA	13900498	13900526
AT5G66940	Zm00001d027803	285.647	285.973	1	13905218	13911405	-	1:13900418-13901960	H1090	NA	13900498	13900526
AT5G66940	Zm00001d027804	146.019	146.881	1	13914007	13915958	-	1:13900418-13901960	H1090	NA	13900498	13900526
AT5G66940	Zm00001d027805	198.911	199.012	1	13965284	13968673	+	1:13900418-13901960	H1090	NA	13900498	13900526
AT5G66940	Zm00001d027807	300.727	300.314	1	14012690	14030730	-	1:13900418-13901960	H1090	NA	13900498	13900526
AT5G66940	Zm00001d027808	0	0	1	14081196	14083562	+	1:13900418-13901960	H1090	NA	13900498	13900526
OBP3	ENSRNA049996745	0	0	1	13782628	13782753	+	1:13900418-13901960	H1090	NA	13900499	13900525
OBP3	Zm00001d027794	199.678	199.343	1	13666924	13673869	-	1:13900418-13901960	H1090	NA	13900499	13900525
OBP3	Zm00001d027799	144.232	145.138	1	13758931	13762071	+	1:13900418-13901960	H1090	NA	13900499	13900525
OBP3	Zm00001d027800	201.744	201.507	1	13809656	13811605	+	1:13900418-13901960	H1090	NA	13900499	13900525
OBP3	Zm00001d027801	189.128	189.653	1	13815367	13827552	+	1:13900418-13901960	H1090	NA	13900499	13900525
OBP3	Zm00001d027802	0	0	1	13863300	13867102	-	1:13900418-13901960	H1090	NA	13900499	13900525
OBP3	Zm00001d027803	244.94	245.193	1	13905218	13911405	-	1:13900418-13901960	H1090	NA	13900499	13900525
OBP3	Zm00001d027804	123.799	124.484	1	13914007	13915958	-	1:13900418-13901960	H1090	NA	13900499	13900525
OBP3	Zm00001d027805	170.354	170.428	1	13965284	13968673	+	1:13900418-13901960	H1090	NA	13900499	13900525
OBP3	Zm00001d027807	258.569	258.18	1	14012690	14030730	-	1:13900418-13901960	H1090	NA	13900499	13900525
OBP3	Zm00001d027808	0	0	1	14081196	14083562	+	1:13900418-13901960	H1090	NA	13900499	13900525
Adof1	ENSRNA049996745	0	0	1	13782628	13782753	+	1:13900418-13901960	H1090	NA	13900504	13900524
Adof1	Zm00001d027794	290.239	289.897	1	13666924	13673869	-	1:13900418-13901960	H1090	NA	13900504	13900524
Adof1	Zm00001d027799	212.199	213.257	1	13758931	13762071	+	1:13900418-13901960	H1090	NA	13900504	13900524
Adof1	Zm00001d027800	282.467	282.269	1	13809656	13811605	+	1:13900418-13901960	H1090	NA	13900504	13900524
Adof1	Zm00001d027801	254.624	255.202	1	13815367	13827552	+	1:13900418-13901960	H1090	NA	13900504	13900524
Adof1	Zm00001d027802	0	0	1	13863300	13867102	-	1:13900418-13901960	H1090	NA	13900504	13900524
Adof1	Zm00001d027803	341.611	341.982	1	13905218	13911405	-	1:13900418-13901960	H1090	NA	13900504	13900524
Adof1	Zm00001d027804	184.883	185.897	1	13914007	13915958	-	1:13900418-13901960	H1090	NA	13900504	13900524
Adof1	Zm00001d027805	240.915	241.072	1	13965284	13968673	+	1:13900418-13901960	H1090	NA	13900504	13900524
Adof1	Zm00001d027807	361.315	360.941	1	14012690	14030730	-	1:13900418-13901960	H1090	NA	13900504	13900524
Adof1	Zm00001d027808	0	0	1	14081196	14083562	+	1:13900418-13901960	H1090	NA	13900504	13900524
AT5G02460	ENSRNA049996745	0	0	1	13782628	13782753	+	1:13900418-13901960	H1090	NA	13900504	13900524
AT5G02460	Zm00001d027794	202.193	201.804	1	13666924	13673869	-	1:13900418-13901960	H1090	NA	13900504	13900524
AT5G02460	Zm00001d027799	149.08	150.147	1	13758931	13762071	+	1:13900418-13901960	H1090	NA	13900504	13900524
AT5G02460	Zm00001d027800	194.131	193.811	1	13809656	13811605	+	1:13900418-13901960	H1090	NA	13900504	13900524
AT5G02460	Zm00001d027801	177.058	177.605	1	13815367	13827552	+	1:13900418-13901960	H1090	NA	13900504	13900524
AT5G02460	Zm00001d027802	0	0	1	13863300	13867102	-	1:13900418-13901960	H1090	NA	13900504	13900524
AT5G02460	Zm00001d027803	227.846	228.097	1	13905218	13911405	-	1:13900418-13901960	H1090	NA	13900504	13900524
AT5G02460	Zm00001d027804	128.146	128.626	1	13914007	13915958	-	1:13900418-13901960	H1090	NA	13900504	13900524
AT5G02460	Zm00001d027805	161.517	161.57	1	13965284	13968673	+	1:13900418-13901960	H1090	NA	13900504	13900524
AT5G02460	Zm00001d027807	248.2	247.775	1	14012690	14030730	-	1:13900418-13901960	H1090	NA	13900504	13900524
AT5G02460	Zm00001d027808	0	0	1	14081196	14083562	+	1:13900418-13901960	H1090	NA	13900504	13900524
AT1G71450	ENSRNA049996745	3.70074e-16	7.40149e-16	1	13782628	13782753	+	1:13900418-13901960	H1090	NA	13900840	13900859
AT1G71450	Zm00001d027794	76.1509	75.6851	1	13666924	13673869	-	1:13900418-13901960	H1090	NA	13900840	13900859
AT1G71450	Zm00001d027799	58.821	59.9671	1	13758931	13762071	+	1:13900418-13901960	H1090	NA	13900840	13900859
AT1G71450	Zm00001d027800	83.5462	83.0382	1	13809656	13811605	+	1:13900418-13901960	H1090	NA	13900840	13900859
AT1G71450	Zm00001d027801	70.6479	71.1922	1	13815367	13827552	+	1:13900418-13901960	H1090	NA	13900840	13900859
AT1G71450	Zm00001d027802	0	0	1	13863300	13867102	-	1:13900418-13901960	H1090	NA	13900840	13900859
AT1G71450	Zm00001d027803	86.0065	86.1314	1	13905218	13911405	-	1:13900418-13901960	H1090	NA	13900840	13900859
AT1G71450	Zm00001d027804	43.5212	43.0097	1	13914007	13915958	-	1:13900418-13901960	H1090	NA	13900840	13900859
AT1G71450	Zm00001d027805	71.1544	71.0312	1	13965284	13968673	+	1:13900418-13901960	H1090	NA	13900840	13900859
AT1G71450	Zm00001d027807	100.342	99.821	1	14012690	14030730	-	1:13900418-13901960	H1090	NA	13900840	13900859
AT1G71450	Zm00001d027808	0	0	1	14081196	14083562	+	1:13900418-13901960	H1090	NA	13900840	13900859
AT5G02460	ENSRNA049996745	0	0	1	13782628	13782753	+	1:13900418-13901960	H1090	NA	13901181	13901201
AT5G02460	Zm00001d027794	202.193	201.804	1	13666924	13673869	-	1:13900418-13901960	H1090	NA	13901181	13901201
AT5G02460	Zm00001d027799	149.08	150.147	1	13758931	13762071	+	1:13900418-13901960	H1090	NA	13901181	13901201
AT5G02460	Zm00001d027800	194.131	193.811	1	13809656	13811605	+	1:13900418-13901960	H1090	NA	13901181	13901201
AT5G02460	Zm00001d027801	177.058	177.605	1	13815367	13827552	+	1:13900418-13901960	H1090	NA	13901181	13901201
AT5G02460	Zm00001d027802	0	0	1	13863300	13867102	-	1:13900418-13901960	H1090	NA	13901181	13901201
AT5G02460	Zm00001d027803	227.846	228.097	1	13905218	13911405	-	1:13900418-13901960	H1090	NA	13901181	13901201
AT5G02460	Zm00001d027804	128.146	128.626	1	13914007	13915958	-	1:13900418-13901960	H1090	NA	13901181	13901201
AT5G02460	Zm00001d027805	161.517	161.57	1	13965284	13968673	+	1:13900418-13901960	H1090	NA	13901181	13901201
AT5G02460	Zm00001d027807	248.2	247.775	1	14012690	14030730	-	1:13900418-13901960	H1090	NA	13901181	13901201
AT5G02460	Zm00001d027808	0	0	1	14081196	14083562	+	1:13900418-13901960	H1090	NA	13901181	13901201
AT5G18450	ENSRNA049996745	0	0	1	13782628	13782753	+	1:13900418-13901960	H1090	NA	13901624	13901638
AT5G18450	Zm00001d027794	211.781	211.424	1	13666924	13673869	-	1:13900418-13901960	H1090	NA	13901624	13901638
AT5G18450	Zm00001d027799	152.552	153.682	1	13758931	13762071	+	1:13900418-13901960	H1090	NA	13901624	13901638
AT5G18450	Zm00001d027800	202.26	201.977	1	13809656	13811605	+	1:13900418-13901960	H1090	NA	13901624	13901638
AT5G18450	Zm00001d027801	176.164	176.759	1	13815367	13827552	+	1:13900418-13901960	H1090	NA	13901624	13901638
AT5G18450	Zm00001d027802	0	0	1	13863300	13867102	-	1:13900418-13901960	H1090	NA	13901624	13901638
AT5G18450	Zm00001d027803	233.61	233.88	1	13905218	13911405	-	1:13900418-13901960	H1090	NA	13901624	13901638
AT5G18450	Zm00001d027804	132.867	133.434	1	13914007	13915958	-	1:13900418-13901960	H1090	NA	13901624	13901638
AT5G18450	Zm00001d027805	168.447	168.532	1	13965284	13968673	+	1:13900418-13901960	H1090	NA	13901624	13901638
AT5G18450	Zm00001d027807	256.984	256.587	1	14012690	14030730	-	1:13900418-13901960	H1090	NA	13901624	13901638
AT5G18450	Zm00001d027808	0	0	1	14081196	14083562	+	1:13900418-13901960	H1090	NA	13901624	13901638
Adof1	ENSRNA049996745	0	0	1	13782628	13782753	+	1:13900418-13901960	H1090	NA	13901839	13901859
Adof1	Zm00001d027794	290.239	289.897	1	13666924	13673869	-	1:13900418-13901960	H1090	NA	13901839	13901859
Adof1	Zm00001d027799	212.199	213.257	1	13758931	13762071	+	1:13900418-13901960	H1090	NA	13901839	13901859
Adof1	Zm00001d027800	282.467	282.269	1	13809656	13811605	+	1:13900418-13901960	H1090	NA	13901839	13901859
Adof1	Zm00001d027801	254.624	255.202	1	13815367	13827552	+	1:13900418-13901960	H1090	NA	13901839	13901859
Adof1	Zm00001d027802	0	0	1	13863300	13867102	-	1:13900418-13901960	H1090	NA	13901839	13901859
Adof1	Zm00001d027803	341.611	341.982	1	13905218	13911405	-	1:13900418-13901960	H1090	NA	13901839	13901859
Adof1	Zm00001d027804	184.883	185.897	1	13914007	13915958	-	1:13900418-13901960	H1090	NA	13901839	13901859
Adof1	Zm00001d027805	240.915	241.072	1	13965284	13968673	+	1:13900418-13901960	H1090	NA	13901839	13901859
Adof1	Zm00001d027807	361.315	360.941	1	14012690	14030730	-	1:13900418-13901960	H1090	NA	13901839	13901859
Adof1	Zm00001d027808	0	0	1	14081196	14083562	+	1:13900418-13901960	H1090	NA	13901839	13901859
ESE1	ENSRNA049472005	6.5072e-10	5.50787e-10	1	14212726	14212920	+	1:14449374-14450546	H573	V147	14449769	14449783
ESE1	Zm00001d022675	6.97398e-12	5.44217e-12	1	14360126	14360607	+	1:14449374-14450546	H573	V147	14449769	14449783
ESE1	Zm00001d022677	81.7122	81.1665	1	14608301	14608531	+	1:14449374-14450546	H573	V147	14449769	14449783
ESE1	Zm00001d027809	64.2108	64.0963	1	14207663	14212490	-	1:14449374-14450546	H573	V147	14449769	14449783
ESE1	Zm00001d027810	0	0	1	14247874	14250263	-	1:14449374-14450546	H573	V147	14449769	14449783
ESE1	Zm00001d027811	106.369	106.316	1	14311486	14318456	+	1:14449374-14450546	H573	V147	14449769	14449783
ESE1	Zm00001d027812	59.6124	59.4108	1	14319418	14320918	+	1:14449374-14450546	H573	V147	14449769	14449783
ESE1	Zm00001d027813	89.5947	90.1607	1	14321650	14323311	+	1:14449374-14450546	H573	V147	14449769	14449783
ESE1	Zm00001d027815	4.99189e-09	5.75822e-09	1	14329827	14333803	-	1:14449374-14450546	H573	V147	14449769	14449783
ESE1	Zm00001d027816	85.3764	85.6265	1	14361469	14365136	+	1:14449374-14450546	H573	V147	14449769	14449783
ESE1	Zm00001d027819	45.7846	45.9992	1	14448014	14448412	+	1:14449374-14450546	H573	V147	14449769	14449783
ESE1	Zm00001d027820	47.4902	47.265	1	14479050	14479445	+	1:14449374-14450546	H573	V147	14449769	14449783
ESE1	Zm00001d027821	45.4213	45.1717	1	14492187	14492564	+	1:14449374-14450546	H573	V147	14449769	14449783
ESE1	Zm00001d027824	0.00383356	0.0025713	1	14585540	14587374	+	1:14449374-14450546	H573	V147	14449769	14449783
ESE1	Zm00001d027826	101.548	101.394	1	14606179	14611811	-	1:14449374-14450546	H573	V147	14449769	14449783
ESE1	Zm00001d027827	93.2036	92.9708	1	14612107	14616020	+	1:14449374-14450546	H573	V147	14449769	14449783
ESE1	Zm00001d027831	52.2113	51.5145	1	14651572	14651835	+	1:14449374-14450546	H573	V147	14449769	14449783
ESE1	Zm00001d027832	0.213376	0.131715	1	14652540	14653598	-	1:14449374-14450546	H573	V147	14449769	14449783
ESE1	Zm00001d027833	34.0804	33.4666	1	14655397	14656475	+	1:14449374-14450546	H573	V147	14449769	14449783
ESE1	Zm00001d027834	82.5368	81.8809	1	14665693	14671725	+	1:14449374-14450546	H573	V147	14449769	14449783
ESE1	Zm00001d027835	80.9888	80.4521	1	14689445	14692321	+	1:14449374-14450546	H573	V147	14449769	14449783
ERF2	Zm00001d022678	0.0102402	0.00816565	1	15175311	15176314	-	1:15336608-15338124	H599	NA	15337736	15337756
ERF2	Zm00001d027848	95.2857	95.1166	1	15120744	15125845	-	1:15336608-15338124	H599	NA	15337736	15337756
ERF2	Zm00001d027849	56.7748	56.0652	1	15126907	15130433	-	1:15336608-15338124	H599	NA	15337736	15337756
ERF2	Zm00001d027850	0	0	1	15156918	15162289	-	1:15336608-15338124	H599	NA	15337736	15337756
ERF2	Zm00001d027851	0	0	1	15175214	15177892	-	1:15336608-15338124	H599	NA	15337736	15337756
ERF2	Zm00001d027852	42.1129	41.9922	1	15193281	15196077	-	1:15336608-15338124	H599	NA	15337736	15337756
ERF2	Zm00001d027853	64.5602	64.1113	1	15300088	15301068	+	1:15336608-15338124	H599	NA	15337736	15337756
ERF2	Zm00001d027854	0	0	1	15301583	15306925	-	1:15336608-15338124	H599	NA	15337736	15337756
ERF2	Zm00001d027855	55.3155	54.9483	1	15365601	15366843	-	1:15336608-15338124	H599	NA	15337736	15337756
ERF2	Zm00001d027856	58.5631	58.3467	1	15401478	15402767	+	1:15336608-15338124	H599	NA	15337736	15337756
ERF2	Zm00001d027858	45.86	45.6307	1	15440041	15440280	+	1:15336608-15338124	H599	NA	15337736	15337756
ERF2	Zm00001d027859	49.5999	49.2812	1	15500226	15501662	+	1:15336608-15338124	H599	NA	15337736	15337756
ERF2	Zm00001d027860	3.11144e-07	6.71752e-06	1	15530277	15532211	-	1:15336608-15338124	H599	NA	15337736	15337756
ERF2	Zm00001d027861	77.6022	77.5313	1	15582763	15585986	+	1:15336608-15338124	H599	NA	15337736	15337756
AT1G44830	Zm00001d022678	0	0	1	15175311	15176314	-	1:15336608-15338124	H599	NA	15337739	15337753
AT1G44830	Zm00001d027848	301.288	301.097	1	15120744	15125845	-	1:15336608-15338124	H599	NA	15337739	15337753
AT1G44830	Zm00001d027849	182.98	182.165	1	15126907	15130433	-	1:15336608-15338124	H599	NA	15337739	15337753
AT1G44830	Zm00001d027850	0	0	1	15156918	15162289	-	1:15336608-15338124	H599	NA	15337739	15337753
AT1G44830	Zm00001d027851	0	0	1	15175214	15177892	-	1:15336608-15338124	H599	NA	15337739	15337753
AT1G44830	Zm00001d027852	191.651	191.537	1	15193281	15196077	-	1:15336608-15338124	H599	NA	15337739	15337753
AT1G44830	Zm00001d027853	205.758	205.904	1	15300088	15301068	+	1:15336608-15338124	H599	NA	15337739	15337753
AT1G44830	Zm00001d027854	0	0	1	15301583	15306925	-	1:15336608-15338124	H599	NA	15337739	15337753
AT1G44830	Zm00001d027855	215.243	214.881	1	15365601	15366843	-	1:15336608-15338124	H599	NA	15337739	15337753
AT1G44830	Zm00001d027856	236.544	236.425	1	15401478	15402767	+	1:15336608-15338124	H599	NA	15337739	15337753
AT1G44830	Zm00001d027858	167.49	167.556	1	15440041	15440280	+	1:15336608-15338124	H599	NA	15337739	15337753
AT1G44830	Zm00001d027859	185.307	184.91	1	15500226	15501662	+	1:15336608-15338124	H599	NA	15337739	15337753
AT1G44830	Zm00001d027860	4.80791e-10	0.122139	1	15530277	15532211	-	1:15336608-15338124	H599	NA	15337739	15337753
AT1G44830	Zm00001d027861	263.097	263.076	1	15582763	15585986	+	1:15336608-15338124	H599	NA	15337739	15337753
AT1G71450	Zm00001d022678	0.000726195	0.000482631	1	15175311	15176314	-	1:15336608-15338124	H599	NA	15337739	15337758
AT1G71450	Zm00001d027848	110.57	110.343	1	15120744	15125845	-	1:15336608-15338124	H599	NA	15337739	15337758
AT1G71450	Zm00001d027849	65.7702	64.9345	1	15126907	15130433	-	1:15336608-15338124	H599	NA	15337739	15337758
AT1G71450	Zm00001d027850	0	0	1	15156918	15162289	-	1:15336608-15338124	H599	NA	15337739	15337758
AT1G71450	Zm00001d027851	0	0	1	15175214	15177892	-	1:15336608-15338124	H599	NA	15337739	15337758
AT1G71450	Zm00001d027852	54.1356	53.9728	1	15193281	15196077	-	1:15336608-15338124	H599	NA	15337739	15337758
AT1G71450	Zm00001d027853	71.9841	71.3582	1	15300088	15301068	+	1:15336608-15338124	H599	NA	15337739	15337758
AT1G71450	Zm00001d027854	0	0	1	15301583	15306925	-	1:15336608-15338124	H599	NA	15337739	15337758
AT1G71450	Zm00001d027855	63.1745	62.5631	1	15365601	15366843	-	1:15336608-15338124	H599	NA	15337739	15337758
AT1G71450	Zm00001d027856	70.9087	70.6083	1	15401478	15402767	+	1:15336608-15338124	H599	NA	15337739	15337758
AT1G71450	Zm00001d027858	58.5348	58.1468	1	15440041	15440280	+	1:15336608-15338124	H599	NA	15337739	15337758
AT1G71450	Zm00001d027859	61.8762	61.4517	1	15500226	15501662	+	1:15336608-15338124	H599	NA	15337739	15337758
AT1G71450	Zm00001d027860	4.8647e-07	4.9387e-05	1	15530277	15532211	-	1:15336608-15338124	H599	NA	15337739	15337758
AT1G71450	Zm00001d027861	93.3652	93.263	1	15582763	15585986	+	1:15336608-15338124	H599	NA	15337739	15337758
AT1G75490	Zm00001d022678	0	0	1	15175311	15176314	-	1:15336608-15338124	H599	NA	15337739	15337753
AT1G75490	Zm00001d027848	246.168	246.016	1	15120744	15125845	-	1:15336608-15338124	H599	NA	15337739	15337753
AT1G75490	Zm00001d027849	149.468	148.725	1	15126907	15130433	-	1:15336608-15338124	H599	NA	15337739	15337753
AT1G75490	Zm00001d027850	0	0	1	15156918	15162289	-	1:15336608-15338124	H599	NA	15337739	15337753
AT1G75490	Zm00001d027851	0	0	1	15175214	15177892	-	1:15336608-15338124	H599	NA	15337739	15337753
AT1G75490	Zm00001d027852	153.438	153.344	1	15193281	15196077	-	1:15336608-15338124	H599	NA	15337739	15337753
AT1G75490	Zm00001d027853	163.065	163.196	1	15300088	15301068	+	1:15336608-15338124	H599	NA	15337739	15337753
AT1G75490	Zm00001d027854	0	0	1	15301583	15306925	-	1:15336608-15338124	H599	NA	15337739	15337753
AT1G75490	Zm00001d027855	171.416	171.132	1	15365601	15366843	-	1:15336608-15338124	H599	NA	15337739	15337753
AT1G75490	Zm00001d027856	182.589	182.475	1	15401478	15402767	+	1:15336608-15338124	H599	NA	15337739	15337753
AT1G75490	Zm00001d027858	132.103	132.107	1	15440041	15440280	+	1:15336608-15338124	H599	NA	15337739	15337753
AT1G75490	Zm00001d027859	157.1	156.75	1	15500226	15501662	+	1:15336608-15338124	H599	NA	15337739	15337753
AT1G75490	Zm00001d027860	2.10813e-08	0.0700824	1	15530277	15532211	-	1:15336608-15338124	H599	NA	15337739	15337753
AT1G75490	Zm00001d027861	211.357	211.343	1	15582763	15585986	+	1:15336608-15338124	H599	NA	15337739	15337753
AT3G57600	Zm00001d022678	2.70154e-15	3.29366e-15	1	15175311	15176314	-	1:15336608-15338124	H599	NA	15337740	15337750
AT3G57600	Zm00001d027848	208.646	208.53	1	15120744	15125845	-	1:15336608-15338124	H599	NA	15337740	15337750
AT3G57600	Zm00001d027849	126.393	125.731	1	15126907	15130433	-	1:15336608-15338124	H599	NA	15337740	15337750
AT3G57600	Zm00001d027850	0	0	1	15156918	15162289	-	1:15336608-15338124	H599	NA	15337740	15337750
AT3G57600	Zm00001d027851	0	0	1	15175214	15177892	-	1:15336608-15338124	H599	NA	15337740	15337750
AT3G57600	Zm00001d027852	127.435	127.372	1	15193281	15196077	-	1:15336608-15338124	H599	NA	15337740	15337750
AT3G57600	Zm00001d027853	141.449	141.655	1	15300088	15301068	+	1:15336608-15338124	H599	NA	15337740	15337750
AT3G57600	Zm00001d027854	0	0	1	15301583	15306925	-	1:15336608-15338124	H599	NA	15337740	15337750
AT3G57600	Zm00001d027855	149.719	149.476	1	15365601	15366843	-	1:15336608-15338124	H599	NA	15337740	15337750
AT3G57600	Zm00001d027856	154.581	154.496	1	15401478	15402767	+	1:15336608-15338124	H599	NA	15337740	15337750
AT3G57600	Zm00001d027858	108.742	108.779	1	15440041	15440280	+	1:15336608-15338124	H599	NA	15337740	15337750
AT3G57600	Zm00001d027859	132.032	131.767	1	15500226	15501662	+	1:15336608-15338124	H599	NA	15337740	15337750
AT3G57600	Zm00001d027860	4.73154e-06	0.303393	1	15530277	15532211	-	1:15336608-15338124	H599	NA	15337740	15337750
AT3G57600	Zm00001d027861	175.414	175.416	1	15582763	15585986	+	1:15336608-15338124	H599	NA	15337740	15337750
AT4G28140	Zm00001d022678	4.44089e-16	5.18104e-16	1	15175311	15176314	-	1:15336608-15338124	H599	NA	15337740	15337759
AT4G28140	Zm00001d027848	194.298	194.165	1	15120744	15125845	-	1:15336608-15338124	H599	NA	15337740	15337759
AT4G28140	Zm00001d027849	123.034	122.116	1	15126907	15130433	-	1:15336608-15338124	H599	NA	15337740	15337759
AT4G28140	Zm00001d027850	0	0	1	15156918	15162289	-	1:15336608-15338124	H599	NA	15337740	15337759
AT4G28140	Zm00001d027851	0	0	1	15175214	15177892	-	1:15336608-15338124	H599	NA	15337740	15337759
AT4G28140	Zm00001d027852	120.419	120.353	1	15193281	15196077	-	1:15336608-15338124	H599	NA	15337740	15337759
AT4G28140	Zm00001d027853	129.44	129.37	1	15300088	15301068	+	1:15336608-15338124	H599	NA	15337740	15337759
AT4G28140	Zm00001d027854	0	0	1	15301583	15306925	-	1:15336608-15338124	H599	NA	15337740	15337759
AT4G28140	Zm00001d027855	123.894	124.016	1	15365601	15366843	-	1:15336608-15338124	H599	NA	15337740	15337759
AT4G28140	Zm00001d027856	133.697	133.581	1	15401478	15402767	+	1:15336608-15338124	H599	NA	15337740	15337759
AT4G28140	Zm00001d027858	100.609	100.679	1	15440041	15440280	+	1:15336608-15338124	H599	NA	15337740	15337759
AT4G28140	Zm00001d027859	119.005	118.707	1	15500226	15501662	+	1:15336608-15338124	H599	NA	15337740	15337759
AT4G28140	Zm00001d027860	4.30009e-08	0.00844886	1	15530277	15532211	-	1:15336608-15338124	H599	NA	15337740	15337759
AT4G28140	Zm00001d027861	164.989	165	1	15582763	15585986	+	1:15336608-15338124	H599	NA	15337740	15337759
AT5G66940	Zm00001d022678	0	0	1	15175311	15176314	-	1:15387741-15390462	H1116	NA	15388854	15388882
AT5G66940	Zm00001d027850	0	0	1	15156918	15162289	-	1:15387741-15390462	H1116	NA	15388854	15388882
AT5G66940	Zm00001d027851	0	0	1	15175214	15177892	-	1:15387741-15390462	H1116	NA	15388854	15388882
AT5G66940	Zm00001d027852	228.815	228.808	1	15193281	15196077	-	1:15387741-15390462	H1116	NA	15388854	15388882
AT5G66940	Zm00001d027853	223.451	224.039	1	15300088	15301068	+	1:15387741-15390462	H1116	NA	15388854	15388882
AT5G66940	Zm00001d027854	0	0	1	15301583	15306925	-	1:15387741-15390462	H1116	NA	15388854	15388882
AT5G66940	Zm00001d027855	230.655	230.689	1	15365601	15366843	-	1:15387741-15390462	H1116	NA	15388854	15388882
AT5G66940	Zm00001d027856	261.565	261.513	1	15401478	15402767	+	1:15387741-15390462	H1116	NA	15388854	15388882
AT5G66940	Zm00001d027858	189.732	189.982	1	15440041	15440280	+	1:15387741-15390462	H1116	NA	15388854	15388882
AT5G66940	Zm00001d027859	212.56	212.264	1	15500226	15501662	+	1:15387741-15390462	H1116	NA	15388854	15388882
AT5G66940	Zm00001d027860	2.42508e-10	0.285243	1	15530277	15532211	-	1:15387741-15390462	H1116	NA	15388854	15388882
AT5G66940	Zm00001d027861	305.889	305.956	1	15582763	15585986	+	1:15387741-15390462	H1116	NA	15388854	15388882
OBP1	Zm00001d022678	0	0	1	15175311	15176314	-	1:15387741-15390462	H1116	NA	15388855	15388875
OBP1	Zm00001d027850	0	0	1	15156918	15162289	-	1:15387741-15390462	H1116	NA	15388855	15388875
OBP1	Zm00001d027851	0	0	1	15175214	15177892	-	1:15387741-15390462	H1116	NA	15388855	15388875
OBP1	Zm00001d027852	239.328	239.202	1	15193281	15196077	-	1:15387741-15390462	H1116	NA	15388855	15388875
OBP1	Zm00001d027853	235.848	236.171	1	15300088	15301068	+	1:15387741-15390462	H1116	NA	15388855	15388875
OBP1	Zm00001d027854	0	0	1	15301583	15306925	-	1:15387741-15390462	H1116	NA	15388855	15388875
OBP1	Zm00001d027855	247.408	247.175	1	15365601	15366843	-	1:15387741-15390462	H1116	NA	15388855	15388875
OBP1	Zm00001d027856	286.421	286.278	1	15401478	15402767	+	1:15387741-15390462	H1116	NA	15388855	15388875
OBP1	Zm00001d027858	204.676	204.704	1	15440041	15440280	+	1:15387741-15390462	H1116	NA	15388855	15388875
OBP1	Zm00001d027859	220.556	220.124	1	15500226	15501662	+	1:15387741-15390462	H1116	NA	15388855	15388875
OBP1	Zm00001d027860	3.50877e-08	1.51485	1	15530277	15532211	-	1:15387741-15390462	H1116	NA	15388855	15388875
OBP1	Zm00001d027861	323.77	323.765	1	15582763	15585986	+	1:15387741-15390462	H1116	NA	15388855	15388875
AT5G02460	Zm00001d022678	0	0	1	15175311	15176314	-	1:15387741-15390462	H1116	NA	15388856	15388876
AT5G02460	Zm00001d027850	0	0	1	15156918	15162289	-	1:15387741-15390462	H1116	NA	15388856	15388876
AT5G02460	Zm00001d027851	0	0	1	15175214	15177892	-	1:15387741-15390462	H1116	NA	15388856	15388876
AT5G02460	Zm00001d027852	182.544	182.485	1	15193281	15196077	-	1:15387741-15390462	H1116	NA	15388856	15388876
AT5G02460	Zm00001d027853	185.811	186.129	1	15300088	15301068	+	1:15387741-15390462	H1116	NA	15388856	15388876
AT5G02460	Zm00001d027854	0	0	1	15301583	15306925	-	1:15387741-15390462	H1116	NA	15388856	15388876
AT5G02460	Zm00001d027855	200.669	200.287	1	15365601	15366843	-	1:15387741-15390462	H1116	NA	15388856	15388876
AT5G02460	Zm00001d027856	212.146	212.045	1	15401478	15402767	+	1:15387741-15390462	H1116	NA	15388856	15388876
AT5G02460	Zm00001d027858	144.464	144.552	1	15440041	15440280	+	1:15387741-15390462	H1116	NA	15388856	15388876
AT5G02460	Zm00001d027859	181.745	181.398	1	15500226	15501662	+	1:15387741-15390462	H1116	NA	15388856	15388876
AT5G02460	Zm00001d027860	1.91394e-05	1.31614	1	15530277	15532211	-	1:15387741-15390462	H1116	NA	15388856	15388876
AT5G02460	Zm00001d027861	241.616	241.626	1	15582763	15585986	+	1:15387741-15390462	H1116	NA	15388856	15388876
Adof1	Zm00001d022678	0	0	1	15175311	15176314	-	1:15387741-15390462	H1116	NA	15388861	15388881
Adof1	Zm00001d027850	0	0	1	15156918	15162289	-	1:15387741-15390462	H1116	NA	15388861	15388881
Adof1	Zm00001d027851	0	0	1	15175214	15177892	-	1:15387741-15390462	H1116	NA	15388861	15388881
Adof1	Zm00001d027852	279.73	279.739	1	15193281	15196077	-	1:15387741-15390462	H1116	NA	15388861	15388881
Adof1	Zm00001d027853	265.072	265.978	1	15300088	15301068	+	1:15387741-15390462	H1116	NA	15388861	15388881
Adof1	Zm00001d027854	0	0	1	15301583	15306925	-	1:15387741-15390462	H1116	NA	15388861	15388881
Adof1	Zm00001d027855	284.451	284.471	1	15365601	15366843	-	1:15387741-15390462	H1116	NA	15388861	15388881
Adof1	Zm00001d027856	311.705	311.737	1	15401478	15402767	+	1:15387741-15390462	H1116	NA	15388861	15388881
Adof1	Zm00001d027858	219.579	219.952	1	15440041	15440280	+	1:15387741-15390462	H1116	NA	15388861	15388881
Adof1	Zm00001d027859	266.605	266.308	1	15500226	15501662	+	1:15387741-15390462	H1116	NA	15388861	15388881
Adof1	Zm00001d027860	9.10976e-08	1.97815	1	15530277	15532211	-	1:15387741-15390462	H1116	NA	15388861	15388881
Adof1	Zm00001d027861	359.099	359.205	1	15582763	15585986	+	1:15387741-15390462	H1116	NA	15388861	15388881
BPC1	Zm00001d022678	38.3486	37.4548	1	15175311	15176314	-	1:15387741-15390462	H1116	NA	15389828	15389851
BPC1	Zm00001d027850	92.2024	92.8491	1	15156918	15162289	-	1:15387741-15390462	H1116	NA	15389828	15389851
BPC1	Zm00001d027851	69.4892	69.3745	1	15175214	15177892	-	1:15387741-15390462	H1116	NA	15389828	15389851
BPC1	Zm00001d027852	0	0	1	15193281	15196077	-	1:15387741-15390462	H1116	NA	15389828	15389851
BPC1	Zm00001d027853	0	0	1	15300088	15301068	+	1:15387741-15390462	H1116	NA	15389828	15389851
BPC1	Zm00001d027854	97.7169	97.4789	1	15301583	15306925	-	1:15387741-15390462	H1116	NA	15389828	15389851
BPC1	Zm00001d027855	0	0	1	15365601	15366843	-	1:15387741-15390462	H1116	NA	15389828	15389851
BPC1	Zm00001d027856	0	0	1	15401478	15402767	+	1:15387741-15390462	H1116	NA	15389828	15389851
BPC1	Zm00001d027858	0	0	1	15440041	15440280	+	1:15387741-15390462	H1116	NA	15389828	15389851
BPC1	Zm00001d027859	0	0	1	15500226	15501662	+	1:15387741-15390462	H1116	NA	15389828	15389851
BPC1	Zm00001d027860	14.8093	15.9311	1	15530277	15532211	-	1:15387741-15390462	H1116	NA	15389828	15389851
BPC1	Zm00001d027861	0	0	1	15582763	15585986	+	1:15387741-15390462	H1116	NA	15389828	15389851
AT1G71450	Zm00001d022678	0.000726195	0.000482631	1	15175311	15176314	-	1:15390766-15391724	H1296	NA	15391275	15391312
AT1G71450	Zm00001d027850	0	0	1	15156918	15162289	-	1:15390766-15391724	H1296	NA	15391275	15391354
AT1G71450	Zm00001d027851	0	0	1	15175214	15177892	-	1:15390766-15391724	H1296	NA	15391275	15391312
AT1G71450	Zm00001d027852	54.1356	53.9728	1	15193281	15196077	-	1:15390766-15391724	H1296	NA	15391275	15391312
AT1G71450	Zm00001d027853	71.9841	71.3582	1	15300088	15301068	+	1:15390766-15391724	H1296	NA	15391275	15391312
AT1G71450	Zm00001d027854	0	0	1	15301583	15306925	-	1:15390766-15391724	H1296	NA	15391275	15391354
AT1G71450	Zm00001d027855	63.1745	62.5631	1	15365601	15366843	-	1:15390766-15391724	H1296	NA	15391275	15391312
AT1G71450	Zm00001d027856	70.9087	70.6083	1	15401478	15402767	+	1:15390766-15391724	H1296	NA	15391275	15391312
AT1G71450	Zm00001d027858	58.5348	58.1468	1	15440041	15440280	+	1:15390766-15391724	H1296	NA	15391275	15391312
AT1G71450	Zm00001d027859	61.8762	61.4517	1	15500226	15501662	+	1:15390766-15391724	H1296	NA	15391275	15391312
AT1G71450	Zm00001d027860	4.8647e-07	4.9387e-05	1	15530277	15532211	-	1:15390766-15391724	H1296	NA	15391275	15391312
AT1G71450	Zm00001d027861	93.3652	93.263	1	15582763	15585986	+	1:15390766-15391724	H1296	NA	15391275	15391312
AT1G71450	Zm00001d022678	0.000726195	0.000482631	1	15175311	15176314	-	1:15390766-15391724	H1296	NA	15391296	15391315
AT1G71450	Zm00001d027851	0	0	1	15175214	15177892	-	1:15390766-15391724	H1296	NA	15391296	15391315
AT1G71450	Zm00001d027852	54.1356	53.9728	1	15193281	15196077	-	1:15390766-15391724	H1296	NA	15391296	15391315
AT1G71450	Zm00001d027853	71.9841	71.3582	1	15300088	15301068	+	1:15390766-15391724	H1296	NA	15391296	15391315
AT1G71450	Zm00001d027855	63.1745	62.5631	1	15365601	15366843	-	1:15390766-15391724	H1296	NA	15391296	15391315
AT1G71450	Zm00001d027856	70.9087	70.6083	1	15401478	15402767	+	1:15390766-15391724	H1296	NA	15391296	15391315
AT1G71450	Zm00001d027858	58.5348	58.1468	1	15440041	15440280	+	1:15390766-15391724	H1296	NA	15391296	15391315
AT1G71450	Zm00001d027859	61.8762	61.4517	1	15500226	15501662	+	1:15390766-15391724	H1296	NA	15391296	15391315
AT1G71450	Zm00001d027860	4.8647e-07	4.9387e-05	1	15530277	15532211	-	1:15390766-15391724	H1296	NA	15391296	15391315
AT1G71450	Zm00001d027861	93.3652	93.263	1	15582763	15585986	+	1:15390766-15391724	H1296	NA	15391296	15391315
AT1G71450	Zm00001d022678	0.000726195	0.000482631	1	15175311	15176314	-	1:15390766-15391724	H1296	NA	15391299	15391318
AT1G71450	Zm00001d027851	0	0	1	15175214	15177892	-	1:15390766-15391724	H1296	NA	15391299	15391318
AT1G71450	Zm00001d027852	54.1356	53.9728	1	15193281	15196077	-	1:15390766-15391724	H1296	NA	15391299	15391318
AT1G71450	Zm00001d027853	71.9841	71.3582	1	15300088	15301068	+	1:15390766-15391724	H1296	NA	15391299	15391318
AT1G71450	Zm00001d027855	63.1745	62.5631	1	15365601	15366843	-	1:15390766-15391724	H1296	NA	15391299	15391318
AT1G71450	Zm00001d027856	70.9087	70.6083	1	15401478	15402767	+	1:15390766-15391724	H1296	NA	15391299	15391318
AT1G71450	Zm00001d027858	58.5348	58.1468	1	15440041	15440280	+	1:15390766-15391724	H1296	NA	15391299	15391318
AT1G71450	Zm00001d027859	61.8762	61.4517	1	15500226	15501662	+	1:15390766-15391724	H1296	NA	15391299	15391318
AT1G71450	Zm00001d027860	4.8647e-07	4.9387e-05	1	15530277	15532211	-	1:15390766-15391724	H1296	NA	15391299	15391318
AT1G71450	Zm00001d027861	93.3652	93.263	1	15582763	15585986	+	1:15390766-15391724	H1296	NA	15391299	15391318
AT1G71450	Zm00001d022678	0.000726195	0.000482631	1	15175311	15176314	-	1:15390766-15391724	H1296	NA	15391302	15391321
AT1G71450	Zm00001d027851	0	0	1	15175214	15177892	-	1:15390766-15391724	H1296	NA	15391302	15391321
AT1G71450	Zm00001d027852	54.1356	53.9728	1	15193281	15196077	-	1:15390766-15391724	H1296	NA	15391302	15391321
AT1G71450	Zm00001d027853	71.9841	71.3582	1	15300088	15301068	+	1:15390766-15391724	H1296	NA	15391302	15391321
AT1G71450	Zm00001d027855	63.1745	62.5631	1	15365601	15366843	-	1:15390766-15391724	H1296	NA	15391302	15391321
AT1G71450	Zm00001d027856	70.9087	70.6083	1	15401478	15402767	+	1:15390766-15391724	H1296	NA	15391302	15391321
AT1G71450	Zm00001d027858	58.5348	58.1468	1	15440041	15440280	+	1:15390766-15391724	H1296	NA	15391302	15391321
AT1G71450	Zm00001d027859	61.8762	61.4517	1	15500226	15501662	+	1:15390766-15391724	H1296	NA	15391302	15391321
AT1G71450	Zm00001d027860	4.8647e-07	4.9387e-05	1	15530277	15532211	-	1:15390766-15391724	H1296	NA	15391302	15391321
AT1G71450	Zm00001d027861	93.3652	93.263	1	15582763	15585986	+	1:15390766-15391724	H1296	NA	15391302	15391321
AT1G71450	Zm00001d022678	0.000726195	0.000482631	1	15175311	15176314	-	1:15390766-15391724	H1296	NA	15391305	15391324
AT1G71450	Zm00001d027851	0	0	1	15175214	15177892	-	1:15390766-15391724	H1296	NA	15391305	15391324
AT1G71450	Zm00001d027852	54.1356	53.9728	1	15193281	15196077	-	1:15390766-15391724	H1296	NA	15391305	15391324
AT1G71450	Zm00001d027853	71.9841	71.3582	1	15300088	15301068	+	1:15390766-15391724	H1296	NA	15391305	15391324
AT1G71450	Zm00001d027855	63.1745	62.5631	1	15365601	15366843	-	1:15390766-15391724	H1296	NA	15391305	15391324
AT1G71450	Zm00001d027856	70.9087	70.6083	1	15401478	15402767	+	1:15390766-15391724	H1296	NA	15391305	15391324
AT1G71450	Zm00001d027858	58.5348	58.1468	1	15440041	15440280	+	1:15390766-15391724	H1296	NA	15391305	15391324
AT1G71450	Zm00001d027859	61.8762	61.4517	1	15500226	15501662	+	1:15390766-15391724	H1296	NA	15391305	15391324
AT1G71450	Zm00001d027860	4.8647e-07	4.9387e-05	1	15530277	15532211	-	1:15390766-15391724	H1296	NA	15391305	15391324
AT1G71450	Zm00001d027861	93.3652	93.263	1	15582763	15585986	+	1:15390766-15391724	H1296	NA	15391305	15391324
AT1G71450	Zm00001d022678	0.000726195	0.000482631	1	15175311	15176314	-	1:15390766-15391724	H1296	NA	15391308	15391327
AT1G71450	Zm00001d027851	0	0	1	15175214	15177892	-	1:15390766-15391724	H1296	NA	15391308	15391327
AT1G71450	Zm00001d027852	54.1356	53.9728	1	15193281	15196077	-	1:15390766-15391724	H1296	NA	15391308	15391327
AT1G71450	Zm00001d027853	71.9841	71.3582	1	15300088	15301068	+	1:15390766-15391724	H1296	NA	15391308	15391327
AT1G71450	Zm00001d027855	63.1745	62.5631	1	15365601	15366843	-	1:15390766-15391724	H1296	NA	15391308	15391327
AT1G71450	Zm00001d027856	70.9087	70.6083	1	15401478	15402767	+	1:15390766-15391724	H1296	NA	15391308	15391327
AT1G71450	Zm00001d027858	58.5348	58.1468	1	15440041	15440280	+	1:15390766-15391724	H1296	NA	15391308	15391327
AT1G71450	Zm00001d027859	61.8762	61.4517	1	15500226	15501662	+	1:15390766-15391724	H1296	NA	15391308	15391327
AT1G71450	Zm00001d027860	4.8647e-07	4.9387e-05	1	15530277	15532211	-	1:15390766-15391724	H1296	NA	15391308	15391327
AT1G71450	Zm00001d027861	93.3652	93.263	1	15582763	15585986	+	1:15390766-15391724	H1296	NA	15391308	15391327
AT1G71450	Zm00001d022678	0.000726195	0.000482631	1	15175311	15176314	-	1:15390766-15391724	H1296	NA	15391311	15391330
AT1G71450	Zm00001d027851	0	0	1	15175214	15177892	-	1:15390766-15391724	H1296	NA	15391311	15391330
AT1G71450	Zm00001d027852	54.1356	53.9728	1	15193281	15196077	-	1:15390766-15391724	H1296	NA	15391311	15391330
AT1G71450	Zm00001d027853	71.9841	71.3582	1	15300088	15301068	+	1:15390766-15391724	H1296	NA	15391311	15391330
AT1G71450	Zm00001d027855	63.1745	62.5631	1	15365601	15366843	-	1:15390766-15391724	H1296	NA	15391311	15391330
AT1G71450	Zm00001d027856	70.9087	70.6083	1	15401478	15402767	+	1:15390766-15391724	H1296	NA	15391311	15391330
AT1G71450	Zm00001d027858	58.5348	58.1468	1	15440041	15440280	+	1:15390766-15391724	H1296	NA	15391311	15391330
AT1G71450	Zm00001d027859	61.8762	61.4517	1	15500226	15501662	+	1:15390766-15391724	H1296	NA	15391311	15391330
AT1G71450	Zm00001d027860	4.8647e-07	4.9387e-05	1	15530277	15532211	-	1:15390766-15391724	H1296	NA	15391311	15391330
AT1G71450	Zm00001d027861	93.3652	93.263	1	15582763	15585986	+	1:15390766-15391724	H1296	NA	15391311	15391330
AT1G71450	Zm00001d022678	0.000726195	0.000482631	1	15175311	15176314	-	1:15390766-15391724	H1296	NA	15391314	15391333
AT1G71450	Zm00001d027851	0	0	1	15175214	15177892	-	1:15390766-15391724	H1296	NA	15391314	15391333
AT1G71450	Zm00001d027852	54.1356	53.9728	1	15193281	15196077	-	1:15390766-15391724	H1296	NA	15391314	15391333
AT1G71450	Zm00001d027853	71.9841	71.3582	1	15300088	15301068	+	1:15390766-15391724	H1296	NA	15391314	15391333
AT1G71450	Zm00001d027855	63.1745	62.5631	1	15365601	15366843	-	1:15390766-15391724	H1296	NA	15391314	15391333
AT1G71450	Zm00001d027856	70.9087	70.6083	1	15401478	15402767	+	1:15390766-15391724	H1296	NA	15391314	15391333
AT1G71450	Zm00001d027858	58.5348	58.1468	1	15440041	15440280	+	1:15390766-15391724	H1296	NA	15391314	15391333
AT1G71450	Zm00001d027859	61.8762	61.4517	1	15500226	15501662	+	1:15390766-15391724	H1296	NA	15391314	15391333
AT1G71450	Zm00001d027860	4.8647e-07	4.9387e-05	1	15530277	15532211	-	1:15390766-15391724	H1296	NA	15391314	15391333
AT1G71450	Zm00001d027861	93.3652	93.263	1	15582763	15585986	+	1:15390766-15391724	H1296	NA	15391314	15391333
AT1G71450	Zm00001d022678	0.000726195	0.000482631	1	15175311	15176314	-	1:15390766-15391724	H1296	NA	15391317	15391336
AT1G71450	Zm00001d027851	0	0	1	15175214	15177892	-	1:15390766-15391724	H1296	NA	15391317	15391336
AT1G71450	Zm00001d027852	54.1356	53.9728	1	15193281	15196077	-	1:15390766-15391724	H1296	NA	15391317	15391336
AT1G71450	Zm00001d027853	71.9841	71.3582	1	15300088	15301068	+	1:15390766-15391724	H1296	NA	15391317	15391336
AT1G71450	Zm00001d027855	63.1745	62.5631	1	15365601	15366843	-	1:15390766-15391724	H1296	NA	15391317	15391336
AT1G71450	Zm00001d027856	70.9087	70.6083	1	15401478	15402767	+	1:15390766-15391724	H1296	NA	15391317	15391336
AT1G71450	Zm00001d027858	58.5348	58.1468	1	15440041	15440280	+	1:15390766-15391724	H1296	NA	15391317	15391336
AT1G71450	Zm00001d027859	61.8762	61.4517	1	15500226	15501662	+	1:15390766-15391724	H1296	NA	15391317	15391336
AT1G71450	Zm00001d027860	4.8647e-07	4.9387e-05	1	15530277	15532211	-	1:15390766-15391724	H1296	NA	15391317	15391336
AT1G71450	Zm00001d027861	93.3652	93.263	1	15582763	15585986	+	1:15390766-15391724	H1296	NA	15391317	15391336
AT1G71450	Zm00001d022678	0.000726195	0.000482631	1	15175311	15176314	-	1:15390766-15391724	H1296	NA	15391320	15391339
AT1G71450	Zm00001d027851	0	0	1	15175214	15177892	-	1:15390766-15391724	H1296	NA	15391320	15391339
AT1G71450	Zm00001d027852	54.1356	53.9728	1	15193281	15196077	-	1:15390766-15391724	H1296	NA	15391320	15391339
AT1G71450	Zm00001d027853	71.9841	71.3582	1	15300088	15301068	+	1:15390766-15391724	H1296	NA	15391320	15391339
AT1G71450	Zm00001d027855	63.1745	62.5631	1	15365601	15366843	-	1:15390766-15391724	H1296	NA	15391320	15391339
AT1G71450	Zm00001d027856	70.9087	70.6083	1	15401478	15402767	+	1:15390766-15391724	H1296	NA	15391320	15391339
AT1G71450	Zm00001d027858	58.5348	58.1468	1	15440041	15440280	+	1:15390766-15391724	H1296	NA	15391320	15391339
AT1G71450	Zm00001d027859	61.8762	61.4517	1	15500226	15501662	+	1:15390766-15391724	H1296	NA	15391320	15391339
AT1G71450	Zm00001d027860	4.8647e-07	4.9387e-05	1	15530277	15532211	-	1:15390766-15391724	H1296	NA	15391320	15391339
AT1G71450	Zm00001d027861	93.3652	93.263	1	15582763	15585986	+	1:15390766-15391724	H1296	NA	15391320	15391339
AT1G71450	Zm00001d022678	0.000726195	0.000482631	1	15175311	15176314	-	1:15390766-15391724	H1296	NA	15391323	15391342
AT1G71450	Zm00001d027851	0	0	1	15175214	15177892	-	1:15390766-15391724	H1296	NA	15391323	15391342
AT1G71450	Zm00001d027852	54.1356	53.9728	1	15193281	15196077	-	1:15390766-15391724	H1296	NA	15391323	15391342
AT1G71450	Zm00001d027853	71.9841	71.3582	1	15300088	15301068	+	1:15390766-15391724	H1296	NA	15391323	15391342
AT1G71450	Zm00001d027855	63.1745	62.5631	1	15365601	15366843	-	1:15390766-15391724	H1296	NA	15391323	15391342
AT1G71450	Zm00001d027856	70.9087	70.6083	1	15401478	15402767	+	1:15390766-15391724	H1296	NA	15391323	15391342
AT1G71450	Zm00001d027858	58.5348	58.1468	1	15440041	15440280	+	1:15390766-15391724	H1296	NA	15391323	15391342
AT1G71450	Zm00001d027859	61.8762	61.4517	1	15500226	15501662	+	1:15390766-15391724	H1296	NA	15391323	15391342
AT1G71450	Zm00001d027860	4.8647e-07	4.9387e-05	1	15530277	15532211	-	1:15390766-15391724	H1296	NA	15391323	15391342
AT1G71450	Zm00001d027861	93.3652	93.263	1	15582763	15585986	+	1:15390766-15391724	H1296	NA	15391323	15391342
AT1G71450	Zm00001d022678	0.000726195	0.000482631	1	15175311	15176314	-	1:15390766-15391724	H1296	NA	15391326	15391345
AT1G71450	Zm00001d027851	0	0	1	15175214	15177892	-	1:15390766-15391724	H1296	NA	15391326	15391345
AT1G71450	Zm00001d027852	54.1356	53.9728	1	15193281	15196077	-	1:15390766-15391724	H1296	NA	15391326	15391345
AT1G71450	Zm00001d027853	71.9841	71.3582	1	15300088	15301068	+	1:15390766-15391724	H1296	NA	15391326	15391345
AT1G71450	Zm00001d027855	63.1745	62.5631	1	15365601	15366843	-	1:15390766-15391724	H1296	NA	15391326	15391345
AT1G71450	Zm00001d027856	70.9087	70.6083	1	15401478	15402767	+	1:15390766-15391724	H1296	NA	15391326	15391345
AT1G71450	Zm00001d027858	58.5348	58.1468	1	15440041	15440280	+	1:15390766-15391724	H1296	NA	15391326	15391345
AT1G71450	Zm00001d027859	61.8762	61.4517	1	15500226	15501662	+	1:15390766-15391724	H1296	NA	15391326	15391345
AT1G71450	Zm00001d027860	4.8647e-07	4.9387e-05	1	15530277	15532211	-	1:15390766-15391724	H1296	NA	15391326	15391345
AT1G71450	Zm00001d027861	93.3652	93.263	1	15582763	15585986	+	1:15390766-15391724	H1296	NA	15391326	15391345
AT1G71450	Zm00001d022678	0.000726195	0.000482631	1	15175311	15176314	-	1:15390766-15391724	H1296	NA	15391329	15391348
AT1G71450	Zm00001d027851	0	0	1	15175214	15177892	-	1:15390766-15391724	H1296	NA	15391329	15391348
AT1G71450	Zm00001d027852	54.1356	53.9728	1	15193281	15196077	-	1:15390766-15391724	H1296	NA	15391329	15391348
AT1G71450	Zm00001d027853	71.9841	71.3582	1	15300088	15301068	+	1:15390766-15391724	H1296	NA	15391329	15391348
AT1G71450	Zm00001d027855	63.1745	62.5631	1	15365601	15366843	-	1:15390766-15391724	H1296	NA	15391329	15391348
AT1G71450	Zm00001d027856	70.9087	70.6083	1	15401478	15402767	+	1:15390766-15391724	H1296	NA	15391329	15391348
AT1G71450	Zm00001d027858	58.5348	58.1468	1	15440041	15440280	+	1:15390766-15391724	H1296	NA	15391329	15391348
AT1G71450	Zm00001d027859	61.8762	61.4517	1	15500226	15501662	+	1:15390766-15391724	H1296	NA	15391329	15391348
AT1G71450	Zm00001d027860	4.8647e-07	4.9387e-05	1	15530277	15532211	-	1:15390766-15391724	H1296	NA	15391329	15391348
AT1G71450	Zm00001d027861	93.3652	93.263	1	15582763	15585986	+	1:15390766-15391724	H1296	NA	15391329	15391348
ERF9	Zm00001d022678	16.0127	15.4153	1	15175311	15176314	-	1:15390766-15391724	H1296	NA	15391331	15391351
ERF9	Zm00001d027850	1.58727e-11	3.1571e-11	1	15156918	15162289	-	1:15390766-15391724	H1296	NA	15391331	15391351
ERF9	Zm00001d027851	0.0050167	0.00503298	1	15175214	15177892	-	1:15390766-15391724	H1296	NA	15391331	15391351
ERF9	Zm00001d027852	2.85348	2.70729	1	15193281	15196077	-	1:15390766-15391724	H1296	NA	15391331	15391351
ERF9	Zm00001d027853	29.7985	29.172	1	15300088	15301068	+	1:15390766-15391724	H1296	NA	15391331	15391351
ERF9	Zm00001d027854	5.49211e-05	4.88158e-05	1	15301583	15306925	-	1:15390766-15391724	H1296	NA	15391331	15391351
ERF9	Zm00001d027855	22.5804	22.0586	1	15365601	15366843	-	1:15390766-15391724	H1296	NA	15391331	15391351
ERF9	Zm00001d027856	25.9954	25.7378	1	15401478	15402767	+	1:15390766-15391724	H1296	NA	15391331	15391351
ERF9	Zm00001d027858	16.5065	16.1387	1	15440041	15440280	+	1:15390766-15391724	H1296	NA	15391331	15391351
ERF9	Zm00001d027859	10.0255	9.69084	1	15500226	15501662	+	1:15390766-15391724	H1296	NA	15391331	15391351
ERF9	Zm00001d027860	0.00347822	0.00750763	1	15530277	15532211	-	1:15390766-15391724	H1296	NA	15391331	15391351
ERF9	Zm00001d027861	29.396	29.2896	1	15582763	15585986	+	1:15390766-15391724	H1296	NA	15391331	15391351
AT1G71450	Zm00001d022678	0.000726195	0.000482631	1	15175311	15176314	-	1:15390766-15391724	H1296	NA	15391332	15391351
AT1G71450	Zm00001d027851	0	0	1	15175214	15177892	-	1:15390766-15391724	H1296	NA	15391332	15391351
AT1G71450	Zm00001d027852	54.1356	53.9728	1	15193281	15196077	-	1:15390766-15391724	H1296	NA	15391332	15391351
AT1G71450	Zm00001d027853	71.9841	71.3582	1	15300088	15301068	+	1:15390766-15391724	H1296	NA	15391332	15391351
AT1G71450	Zm00001d027855	63.1745	62.5631	1	15365601	15366843	-	1:15390766-15391724	H1296	NA	15391332	15391351
AT1G71450	Zm00001d027856	70.9087	70.6083	1	15401478	15402767	+	1:15390766-15391724	H1296	NA	15391332	15391351
AT1G71450	Zm00001d027858	58.5348	58.1468	1	15440041	15440280	+	1:15390766-15391724	H1296	NA	15391332	15391351
AT1G71450	Zm00001d027859	61.8762	61.4517	1	15500226	15501662	+	1:15390766-15391724	H1296	NA	15391332	15391351
AT1G71450	Zm00001d027860	4.8647e-07	4.9387e-05	1	15530277	15532211	-	1:15390766-15391724	H1296	NA	15391332	15391351
AT1G71450	Zm00001d027861	93.3652	93.263	1	15582763	15585986	+	1:15390766-15391724	H1296	NA	15391332	15391351
AT1G71450	Zm00001d022678	0.000726195	0.000482631	1	15175311	15176314	-	1:15390766-15391724	H1296	NA	15391335	15391354
AT1G71450	Zm00001d027851	0	0	1	15175214	15177892	-	1:15390766-15391724	H1296	NA	15391335	15391354
AT1G71450	Zm00001d027852	54.1356	53.9728	1	15193281	15196077	-	1:15390766-15391724	H1296	NA	15391335	15391354
AT1G71450	Zm00001d027853	71.9841	71.3582	1	15300088	15301068	+	1:15390766-15391724	H1296	NA	15391335	15391354
AT1G71450	Zm00001d027855	63.1745	62.5631	1	15365601	15366843	-	1:15390766-15391724	H1296	NA	15391335	15391354
AT1G71450	Zm00001d027856	70.9087	70.6083	1	15401478	15402767	+	1:15390766-15391724	H1296	NA	15391335	15391354
AT1G71450	Zm00001d027858	58.5348	58.1468	1	15440041	15440280	+	1:15390766-15391724	H1296	NA	15391335	15391354
AT1G71450	Zm00001d027859	61.8762	61.4517	1	15500226	15501662	+	1:15390766-15391724	H1296	NA	15391335	15391354
AT1G71450	Zm00001d027860	4.8647e-07	4.9387e-05	1	15530277	15532211	-	1:15390766-15391724	H1296	NA	15391335	15391354
AT1G71450	Zm00001d027861	93.3652	93.263	1	15582763	15585986	+	1:15390766-15391724	H1296	NA	15391335	15391354
AT5G66940	Zm00001d022678	0	0	1	15175311	15176314	-	1:15390766-15391724	H1296	NA	15391441	15391469
AT5G66940	Zm00001d027850	0	0	1	15156918	15162289	-	1:15390766-15391724	H1296	NA	15391441	15391469
AT5G66940	Zm00001d027851	0	0	1	15175214	15177892	-	1:15390766-15391724	H1296	NA	15391441	15391469
AT5G66940	Zm00001d027852	228.815	228.808	1	15193281	15196077	-	1:15390766-15391724	H1296	NA	15391441	15391469
AT5G66940	Zm00001d027853	223.451	224.039	1	15300088	15301068	+	1:15390766-15391724	H1296	NA	15391441	15391469
AT5G66940	Zm00001d027854	0	0	1	15301583	15306925	-	1:15390766-15391724	H1296	NA	15391441	15391469
AT5G66940	Zm00001d027855	230.655	230.689	1	15365601	15366843	-	1:15390766-15391724	H1296	NA	15391441	15391469
AT5G66940	Zm00001d027856	261.565	261.513	1	15401478	15402767	+	1:15390766-15391724	H1296	NA	15391441	15391469
AT5G66940	Zm00001d027858	189.732	189.982	1	15440041	15440280	+	1:15390766-15391724	H1296	NA	15391441	15391469
AT5G66940	Zm00001d027859	212.56	212.264	1	15500226	15501662	+	1:15390766-15391724	H1296	NA	15391441	15391469
AT5G66940	Zm00001d027860	2.42508e-10	0.285243	1	15530277	15532211	-	1:15390766-15391724	H1296	NA	15391441	15391469
AT5G66940	Zm00001d027861	305.889	305.956	1	15582763	15585986	+	1:15390766-15391724	H1296	NA	15391441	15391469
OBP3	Zm00001d022678	0	0	1	15175311	15176314	-	1:15390766-15391724	H1296	NA	15391441	15391461
OBP3	Zm00001d027850	0	0	1	15156918	15162289	-	1:15390766-15391724	H1296	NA	15391441	15391461
OBP3	Zm00001d027851	0	0	1	15175214	15177892	-	1:15390766-15391724	H1296	NA	15391441	15391461
OBP3	Zm00001d027852	190.742	190.712	1	15193281	15196077	-	1:15390766-15391724	H1296	NA	15391441	15391461
OBP3	Zm00001d027853	200.06	200.465	1	15300088	15301068	+	1:15390766-15391724	H1296	NA	15391441	15391461
OBP3	Zm00001d027854	0	0	1	15301583	15306925	-	1:15390766-15391724	H1296	NA	15391441	15391461
OBP3	Zm00001d027855	202.397	202.234	1	15365601	15366843	-	1:15390766-15391724	H1296	NA	15391441	15391461
OBP3	Zm00001d027856	229.074	228.982	1	15401478	15402767	+	1:15390766-15391724	H1296	NA	15391441	15391461
OBP3	Zm00001d027858	167.529	167.626	1	15440041	15440280	+	1:15390766-15391724	H1296	NA	15391441	15391461
OBP3	Zm00001d027859	177.386	177.109	1	15500226	15501662	+	1:15390766-15391724	H1296	NA	15391441	15391461
OBP3	Zm00001d027860	3.62044e-11	0.00357616	1	15530277	15532211	-	1:15390766-15391724	H1296	NA	15391441	15391461
OBP3	Zm00001d027861	263.381	263.402	1	15582763	15585986	+	1:15390766-15391724	H1296	NA	15391441	15391461
OBP1	Zm00001d022678	0	0	1	15175311	15176314	-	1:15390766-15391724	H1296	NA	15391442	15391462
OBP1	Zm00001d027850	0	0	1	15156918	15162289	-	1:15390766-15391724	H1296	NA	15391442	15391462
OBP1	Zm00001d027851	0	0	1	15175214	15177892	-	1:15390766-15391724	H1296	NA	15391442	15391462
OBP1	Zm00001d027852	239.328	239.202	1	15193281	15196077	-	1:15390766-15391724	H1296	NA	15391442	15391462
OBP1	Zm00001d027853	235.848	236.171	1	15300088	15301068	+	1:15390766-15391724	H1296	NA	15391442	15391462
OBP1	Zm00001d027854	0	0	1	15301583	15306925	-	1:15390766-15391724	H1296	NA	15391442	15391462
OBP1	Zm00001d027855	247.408	247.175	1	15365601	15366843	-	1:15390766-15391724	H1296	NA	15391442	15391462
OBP1	Zm00001d027856	286.421	286.278	1	15401478	15402767	+	1:15390766-15391724	H1296	NA	15391442	15391462
OBP1	Zm00001d027858	204.676	204.704	1	15440041	15440280	+	1:15390766-15391724	H1296	NA	15391442	15391462
OBP1	Zm00001d027859	220.556	220.124	1	15500226	15501662	+	1:15390766-15391724	H1296	NA	15391442	15391462
OBP1	Zm00001d027860	3.50877e-08	1.51485	1	15530277	15532211	-	1:15390766-15391724	H1296	NA	15391442	15391462
OBP1	Zm00001d027861	323.77	323.765	1	15582763	15585986	+	1:15390766-15391724	H1296	NA	15391442	15391462
AT2G28810	Zm00001d022678	0	0	1	15175311	15176314	-	1:15390766-15391724	H1296	NA	15391443	15391463
AT2G28810	Zm00001d027850	0	0	1	15156918	15162289	-	1:15390766-15391724	H1296	NA	15391443	15391463
AT2G28810	Zm00001d027851	0	0	1	15175214	15177892	-	1:15390766-15391724	H1296	NA	15391443	15391463
AT2G28810	Zm00001d027852	288.683	288.595	1	15193281	15196077	-	1:15390766-15391724	H1296	NA	15391443	15391463
AT2G28810	Zm00001d027853	272.201	272.815	1	15300088	15301068	+	1:15390766-15391724	H1296	NA	15391443	15391463
AT2G28810	Zm00001d027854	0	0	1	15301583	15306925	-	1:15390766-15391724	H1296	NA	15391443	15391463
AT2G28810	Zm00001d027855	289.289	289.01	1	15365601	15366843	-	1:15390766-15391724	H1296	NA	15391443	15391463
AT2G28810	Zm00001d027856	330.346	330.276	1	15401478	15402767	+	1:15390766-15391724	H1296	NA	15391443	15391463
AT2G28810	Zm00001d027858	238.825	238.974	1	15440041	15440280	+	1:15390766-15391724	H1296	NA	15391443	15391463
AT2G28810	Zm00001d027859	267.616	267.183	1	15500226	15501662	+	1:15390766-15391724	H1296	NA	15391443	15391463
AT2G28810	Zm00001d027860	1.14653e-08	1.83851	1	15530277	15532211	-	1:15390766-15391724	H1296	NA	15391443	15391463
AT2G28810	Zm00001d027861	377.784	377.817	1	15582763	15585986	+	1:15390766-15391724	H1296	NA	15391443	15391463
AT5G02460	Zm00001d022678	0	0	1	15175311	15176314	-	1:15390766-15391724	H1296	NA	15391443	15391463
AT5G02460	Zm00001d027850	0	0	1	15156918	15162289	-	1:15390766-15391724	H1296	NA	15391443	15391463
AT5G02460	Zm00001d027851	0	0	1	15175214	15177892	-	1:15390766-15391724	H1296	NA	15391443	15391463
AT5G02460	Zm00001d027852	182.544	182.485	1	15193281	15196077	-	1:15390766-15391724	H1296	NA	15391443	15391463
AT5G02460	Zm00001d027853	185.811	186.129	1	15300088	15301068	+	1:15390766-15391724	H1296	NA	15391443	15391463
AT5G02460	Zm00001d027854	0	0	1	15301583	15306925	-	1:15390766-15391724	H1296	NA	15391443	15391463
AT5G02460	Zm00001d027855	200.669	200.287	1	15365601	15366843	-	1:15390766-15391724	H1296	NA	15391443	15391463
AT5G02460	Zm00001d027856	212.146	212.045	1	15401478	15402767	+	1:15390766-15391724	H1296	NA	15391443	15391463
AT5G02460	Zm00001d027858	144.464	144.552	1	15440041	15440280	+	1:15390766-15391724	H1296	NA	15391443	15391463
AT5G02460	Zm00001d027859	181.745	181.398	1	15500226	15501662	+	1:15390766-15391724	H1296	NA	15391443	15391463
AT5G02460	Zm00001d027860	1.91394e-05	1.31614	1	15530277	15532211	-	1:15390766-15391724	H1296	NA	15391443	15391463
AT5G02460	Zm00001d027861	241.616	241.626	1	15582763	15585986	+	1:15390766-15391724	H1296	NA	15391443	15391463
Adof1	Zm00001d022678	0	0	1	15175311	15176314	-	1:15390766-15391724	H1296	NA	15391448	15391468
Adof1	Zm00001d027850	0	0	1	15156918	15162289	-	1:15390766-15391724	H1296	NA	15391448	15391468
Adof1	Zm00001d027851	0	0	1	15175214	15177892	-	1:15390766-15391724	H1296	NA	15391448	15391468
Adof1	Zm00001d027852	279.73	279.739	1	15193281	15196077	-	1:15390766-15391724	H1296	NA	15391448	15391468
Adof1	Zm00001d027853	265.072	265.978	1	15300088	15301068	+	1:15390766-15391724	H1296	NA	15391448	15391468
Adof1	Zm00001d027854	0	0	1	15301583	15306925	-	1:15390766-15391724	H1296	NA	15391448	15391468
Adof1	Zm00001d027855	284.451	284.471	1	15365601	15366843	-	1:15390766-15391724	H1296	NA	15391448	15391468
Adof1	Zm00001d027856	311.705	311.737	1	15401478	15402767	+	1:15390766-15391724	H1296	NA	15391448	15391468
Adof1	Zm00001d027858	219.579	219.952	1	15440041	15440280	+	1:15390766-15391724	H1296	NA	15391448	15391468
Adof1	Zm00001d027859	266.605	266.308	1	15500226	15501662	+	1:15390766-15391724	H1296	NA	15391448	15391468
Adof1	Zm00001d027860	9.10976e-08	1.97815	1	15530277	15532211	-	1:15390766-15391724	H1296	NA	15391448	15391468
Adof1	Zm00001d027861	359.099	359.205	1	15582763	15585986	+	1:15390766-15391724	H1296	NA	15391448	15391468
BPC6	Zm00001d022678	30.4759	29.6169	1	15175311	15176314	-	1:15403082-15405596	H1126	NA	15404239	15404261
BPC6	Zm00001d027850	35.9964	36.7053	1	15156918	15162289	-	1:15403082-15405596	H1126	NA	15404239	15404261
BPC6	Zm00001d027851	32.832	32.7624	1	15175214	15177892	-	1:15403082-15405596	H1126	NA	15404239	15404261
BPC6	Zm00001d027852	1.81336e-15	1.5173e-15	1	15193281	15196077	-	1:15403082-15405596	H1126	NA	15404239	15404261
BPC6	Zm00001d027853	9.49882e-06	4.11532e-06	1	15300088	15301068	+	1:15403082-15405596	H1126	NA	15404239	15404261
BPC6	Zm00001d027854	46.1274	45.9383	1	15301583	15306925	-	1:15403082-15405596	H1126	NA	15404239	15404261
BPC6	Zm00001d027855	1.67575e-08	7.85456e-09	1	15365601	15366843	-	1:15403082-15405596	H1126	NA	15404239	15404261
BPC6	Zm00001d027856	2.25055e-08	1.59017e-08	1	15401478	15402767	+	1:15403082-15405596	H1126	NA	15404239	15404261
BPC6	Zm00001d027858	1.29494e-09	6.10455e-10	1	15440041	15440280	+	1:15403082-15405596	H1126	NA	15404239	15404261
BPC6	Zm00001d027859	1.73935e-14	1.31376e-14	1	15500226	15501662	+	1:15403082-15405596	H1126	NA	15404239	15404261
BPC6	Zm00001d027860	6.10994	7.06883	1	15530277	15532211	-	1:15403082-15405596	H1126	NA	15404239	15404261
BPC6	Zm00001d027861	9.61046e-13	8.40772e-13	1	15582763	15585986	+	1:15403082-15405596	H1126	NA	15404239	15404261
BPC5	Zm00001d022678	25.7377	25.0781	1	15175311	15176314	-	1:15403082-15405596	H1126	NA	15404241	15404278
BPC5	Zm00001d027850	48.128	48.628	1	15156918	15162289	-	1:15403082-15405596	H1126	NA	15404241	15404278
BPC5	Zm00001d027851	37.2699	37.1536	1	15175214	15177892	-	1:15403082-15405596	H1126	NA	15404241	15404278
BPC5	Zm00001d027852	2.00462e-12	1.77314e-12	1	15193281	15196077	-	1:15403082-15405596	H1126	NA	15404241	15404278
BPC5	Zm00001d027853	2.50655e-05	1.60227e-05	1	15300088	15301068	+	1:15403082-15405596	H1126	NA	15404241	15404278
BPC5	Zm00001d027854	45.2156	45.0447	1	15301583	15306925	-	1:15403082-15405596	H1126	NA	15404241	15404278
BPC5	Zm00001d027855	7.11559e-07	2.99944e-07	1	15365601	15366843	-	1:15403082-15405596	H1126	NA	15404241	15404278
BPC5	Zm00001d027856	1.46424e-09	1.10382e-09	1	15401478	15402767	+	1:15403082-15405596	H1126	NA	15404241	15404278
BPC5	Zm00001d027858	7.06337e-09	3.18916e-09	1	15440041	15440280	+	1:15403082-15405596	H1126	NA	15404241	15404278
BPC5	Zm00001d027859	1.13302e-08	9.06521e-09	1	15500226	15501662	+	1:15403082-15405596	H1126	NA	15404241	15404278
BPC5	Zm00001d027860	3.81932	5.19755	1	15530277	15532211	-	1:15403082-15405596	H1126	NA	15404241	15404278
BPC5	Zm00001d027861	2.78433e-12	2.49326e-12	1	15582763	15585986	+	1:15403082-15405596	H1126	NA	15404241	15404278
BPC1	Zm00001d022678	38.3486	37.4548	1	15175311	15176314	-	1:15403082-15405596	H1126	NA	15404244	15404267
BPC1	Zm00001d027850	92.2024	92.8491	1	15156918	15162289	-	1:15403082-15405596	H1126	NA	15404244	15404267
BPC1	Zm00001d027851	69.4892	69.3745	1	15175214	15177892	-	1:15403082-15405596	H1126	NA	15404244	15404267
BPC1	Zm00001d027852	0	0	1	15193281	15196077	-	1:15403082-15405596	H1126	NA	15404244	15404267
BPC1	Zm00001d027853	0	0	1	15300088	15301068	+	1:15403082-15405596	H1126	NA	15404244	15404267
BPC1	Zm00001d027854	97.7169	97.4789	1	15301583	15306925	-	1:15403082-15405596	H1126	NA	15404244	15404267
BPC1	Zm00001d027855	0	0	1	15365601	15366843	-	1:15403082-15405596	H1126	NA	15404244	15404267
BPC1	Zm00001d027856	0	0	1	15401478	15402767	+	1:15403082-15405596	H1126	NA	15404244	15404267
BPC1	Zm00001d027858	0	0	1	15440041	15440280	+	1:15403082-15405596	H1126	NA	15404244	15404267
BPC1	Zm00001d027859	0	0	1	15500226	15501662	+	1:15403082-15405596	H1126	NA	15404244	15404267
BPC1	Zm00001d027860	14.8093	15.9311	1	15530277	15532211	-	1:15403082-15405596	H1126	NA	15404244	15404267
BPC1	Zm00001d027861	0	0	1	15582763	15585986	+	1:15403082-15405596	H1126	NA	15404244	15404267
BPC1	Zm00001d027853	0	0	1	15300088	15301068	+	1:15506222-15508297	H243	NA	15507110	15507133
BPC1	Zm00001d027854	97.7169	97.4789	1	15301583	15306925	-	1:15506222-15508297	H243	NA	15507110	15507133
BPC1	Zm00001d027855	0	0	1	15365601	15366843	-	1:15506222-15508297	H243	NA	15507110	15507133
BPC1	Zm00001d027856	0	0	1	15401478	15402767	+	1:15506222-15508297	H243	NA	15507110	15507133
BPC1	Zm00001d027858	0	0	1	15440041	15440280	+	1:15506222-15508297	H243	NA	15507110	15507133
BPC1	Zm00001d027859	0	0	1	15500226	15501662	+	1:15506222-15508297	H243	NA	15507110	15507133
BPC1	Zm00001d027860	14.8093	15.9311	1	15530277	15532211	-	1:15506222-15508297	H243	NA	15507110	15507133
BPC1	Zm00001d027861	0	0	1	15582763	15585986	+	1:15506222-15508297	H243	NA	15507110	15507133
BPC1	Zm00001d027862	60.2386	61.2393	1	15669005	15673015	-	1:15506222-15508297	H243	NA	15507110	15507133
BPC1	Zm00001d027863	80.9296	80.1922	1	15685019	15686716	-	1:15506222-15508297	H243	NA	15507110	15507133
BPC1	Zm00001d027864	58.6704	57.7751	1	15692720	15693088	-	1:15506222-15508297	H243	NA	15507110	15507133
BPC1	Zm00001d027866	1.69048e-08	1.02107e-07	1	15753640	15753987	-	1:15506222-15508297	H243	NA	15507110	15507133
AT5G66940	Zm00001d027853	223.451	224.039	1	15300088	15301068	+	1:15506222-15508297	H243	NA	15507124	15507152
AT5G66940	Zm00001d027854	0	0	1	15301583	15306925	-	1:15506222-15508297	H243	NA	15507124	15507152
AT5G66940	Zm00001d027855	230.655	230.689	1	15365601	15366843	-	1:15506222-15508297	H243	NA	15507124	15507152
AT5G66940	Zm00001d027856	261.565	261.513	1	15401478	15402767	+	1:15506222-15508297	H243	NA	15507124	15507152
AT5G66940	Zm00001d027858	189.732	189.982	1	15440041	15440280	+	1:15506222-15508297	H243	NA	15507124	15507152
AT5G66940	Zm00001d027859	212.56	212.264	1	15500226	15501662	+	1:15506222-15508297	H243	NA	15507124	15507152
AT5G66940	Zm00001d027860	2.42508e-10	0.285243	1	15530277	15532211	-	1:15506222-15508297	H243	NA	15507124	15507152
AT5G66940	Zm00001d027861	305.889	305.956	1	15582763	15585986	+	1:15506222-15508297	H243	NA	15507124	15507152
AT5G66940	Zm00001d027862	0	0	1	15669005	15673015	-	1:15506222-15508297	H243	NA	15507124	15507152
AT5G66940	Zm00001d027863	0	0	1	15685019	15686716	-	1:15506222-15508297	H243	NA	15507124	15507152
AT5G66940	Zm00001d027864	0	0	1	15692720	15693088	-	1:15506222-15508297	H243	NA	15507124	15507152
AT5G66940	Zm00001d027866	82.8027	76.1101	1	15753640	15753987	-	1:15506222-15508297	H243	NA	15507124	15507152
ERF105	Zm00001d027853	94.4065	94.1605	1	15300088	15301068	+	1:15506222-15508297	H243	NA	15507846	15507860
ERF105	Zm00001d027854	0	0	1	15301583	15306925	-	1:15506222-15508297	H243	NA	15507846	15507860
ERF105	Zm00001d027855	88.7846	88.9347	1	15365601	15366843	-	1:15506222-15508297	H243	NA	15507846	15507860
ERF105	Zm00001d027856	94.3786	94.2525	1	15401478	15402767	+	1:15506222-15508297	H243	NA	15507846	15507860
ERF105	Zm00001d027858	65.4714	65.5815	1	15440041	15440280	+	1:15506222-15508297	H243	NA	15507846	15507860
ERF105	Zm00001d027859	80.8087	80.5458	1	15500226	15501662	+	1:15506222-15508297	H243	NA	15507846	15507860
ERF105	Zm00001d027860	6.59548e-05	0.248141	1	15530277	15532211	-	1:15506222-15508297	H243	NA	15507846	15507860
ERF105	Zm00001d027861	116.57	116.565	1	15582763	15585986	+	1:15506222-15508297	H243	NA	15507846	15507860
ERF105	Zm00001d027862	0	0	1	15669005	15673015	-	1:15506222-15508297	H243	NA	15507846	15507860
ERF105	Zm00001d027863	0	0	1	15685019	15686716	-	1:15506222-15508297	H243	NA	15507846	15507860
ERF105	Zm00001d027864	4.97236e-12	3.23771e-12	1	15692720	15693088	-	1:15506222-15508297	H243	NA	15507846	15507860
ERF105	Zm00001d027866	27.3592	23.5912	1	15753640	15753987	-	1:15506222-15508297	H243	NA	15507846	15507860
ERF2	Zm00001d027853	64.5602	64.1113	1	15300088	15301068	+	1:15506222-15508297	H243	NA	15507847	15507870
ERF2	Zm00001d027854	0	0	1	15301583	15306925	-	1:15506222-15508297	H243	NA	15507847	15507870
ERF2	Zm00001d027855	55.3155	54.9483	1	15365601	15366843	-	1:15506222-15508297	H243	NA	15507847	15507870
ERF2	Zm00001d027856	58.5631	58.3467	1	15401478	15402767	+	1:15506222-15508297	H243	NA	15507847	15507870
ERF2	Zm00001d027858	45.86	45.6307	1	15440041	15440280	+	1:15506222-15508297	H243	NA	15507847	15507870
ERF2	Zm00001d027859	49.5999	49.2812	1	15500226	15501662	+	1:15506222-15508297	H243	NA	15507847	15507870
ERF2	Zm00001d027860	3.11144e-07	6.71752e-06	1	15530277	15532211	-	1:15506222-15508297	H243	NA	15507847	15507870
ERF2	Zm00001d027861	77.6022	77.5313	1	15582763	15585986	+	1:15506222-15508297	H243	NA	15507847	15507870
ERF2	Zm00001d027862	2.22045e-16	2.22045e-16	1	15669005	15673015	-	1:15506222-15508297	H243	NA	15507847	15507870
ERF2	Zm00001d027863	3.70074e-16	2.96059e-16	1	15685019	15686716	-	1:15506222-15508297	H243	NA	15507847	15507870
ERF2	Zm00001d027864	1.12232e-06	5.58082e-07	1	15692720	15693088	-	1:15506222-15508297	H243	NA	15507847	15507870
ERF2	Zm00001d027866	29.6839	27.1449	1	15753640	15753987	-	1:15506222-15508297	H243	NA	15507847	15507870
ESE1	Zm00001d027853	62.9565	62.7213	1	15300088	15301068	+	1:15506222-15508297	H243	NA	15507847	15507861
ESE1	Zm00001d027854	0	0	1	15301583	15306925	-	1:15506222-15508297	H243	NA	15507847	15507861
ESE1	Zm00001d027855	61.5675	61.3605	1	15365601	15366843	-	1:15506222-15508297	H243	NA	15507847	15507861
ESE1	Zm00001d027856	55.9622	55.833	1	15401478	15402767	+	1:15506222-15508297	H243	NA	15507847	15507861
ESE1	Zm00001d027858	37.2459	37.2151	1	15440041	15440280	+	1:15506222-15508297	H243	NA	15507847	15507861
ESE1	Zm00001d027859	54.0935	53.8907	1	15500226	15501662	+	1:15506222-15508297	H243	NA	15507847	15507861
ESE1	Zm00001d027860	9.5135e-05	0.00228668	1	15530277	15532211	-	1:15506222-15508297	H243	NA	15507847	15507861
ESE1	Zm00001d027861	71.0632	71.0488	1	15582763	15585986	+	1:15506222-15508297	H243	NA	15507847	15507861
ESE1	Zm00001d027862	0	0	1	15669005	15673015	-	1:15506222-15508297	H243	NA	15507847	15507861
ESE1	Zm00001d027863	3.2585e-13	3.21632e-13	1	15685019	15686716	-	1:15506222-15508297	H243	NA	15507847	15507861
ESE1	Zm00001d027864	0.000962078	0.000621881	1	15692720	15693088	-	1:15506222-15508297	H243	NA	15507847	15507861
ESE1	Zm00001d027866	16.9442	14.307	1	15753640	15753987	-	1:15506222-15508297	H243	NA	15507847	15507861
ERF104	Zm00001d027853	16.1654	15.1213	1	15300088	15301068	+	1:15506222-15508297	H243	NA	15507848	15507869
ERF104	Zm00001d027854	10.2757	10.0848	1	15301583	15306925	-	1:15506222-15508297	H243	NA	15507848	15507869
ERF104	Zm00001d027855	1.51944	1.02001	1	15365601	15366843	-	1:15506222-15508297	H243	NA	15507848	15507869
ERF104	Zm00001d027856	4.34392	3.98098	1	15401478	15402767	+	1:15506222-15508297	H243	NA	15507848	15507869
ERF104	Zm00001d027858	4.63272	4.24665	1	15440041	15440280	+	1:15506222-15508297	H243	NA	15507848	15507869
ERF104	Zm00001d027859	7.91509e-07	5.18747e-07	1	15500226	15501662	+	1:15506222-15508297	H243	NA	15507848	15507869
ERF104	Zm00001d027860	2.10996e-06	7.75006e-06	1	15530277	15532211	-	1:15506222-15508297	H243	NA	15507848	15507869
ERF104	Zm00001d027861	6.47294	6.31158	1	15582763	15585986	+	1:15506222-15508297	H243	NA	15507848	15507869
ERF104	Zm00001d027862	23.6718	24.0298	1	15669005	15673015	-	1:15506222-15508297	H243	NA	15507848	15507869
ERF104	Zm00001d027863	15.5123	14.9345	1	15685019	15686716	-	1:15506222-15508297	H243	NA	15507848	15507869
ERF104	Zm00001d027864	21.2393	19.9378	1	15692720	15693088	-	1:15506222-15508297	H243	NA	15507848	15507869
ERF104	Zm00001d027866	25.9515	25.2878	1	15753640	15753987	-	1:15506222-15508297	H243	NA	15507848	15507869
AT4G18450	Zm00001d027853	36.3873	35.6165	1	15300088	15301068	+	1:15506222-15508297	H243	NA	15507849	15507865
AT4G18450	Zm00001d027854	1.9794e-05	1.7649e-05	1	15301583	15306925	-	1:15506222-15508297	H243	NA	15507849	15507865
AT4G18450	Zm00001d027855	23.1994	22.7439	1	15365601	15366843	-	1:15506222-15508297	H243	NA	15507849	15507865
AT4G18450	Zm00001d027856	20.4964	20.2156	1	15401478	15402767	+	1:15506222-15508297	H243	NA	15507849	15507865
AT4G18450	Zm00001d027858	17.8564	17.6232	1	15440041	15440280	+	1:15506222-15508297	H243	NA	15507849	15507865
AT4G18450	Zm00001d027859	20.1451	19.7815	1	15500226	15501662	+	1:15506222-15508297	H243	NA	15507849	15507865
AT4G18450	Zm00001d027860	0.000728284	0.00189923	1	15530277	15532211	-	1:15506222-15508297	H243	NA	15507849	15507865
AT4G18450	Zm00001d027861	35.7785	35.6656	1	15582763	15585986	+	1:15506222-15508297	H243	NA	15507849	15507865
AT4G18450	Zm00001d027862	2.84803e-07	2.95403e-07	1	15669005	15673015	-	1:15506222-15508297	H243	NA	15507849	15507865
AT4G18450	Zm00001d027863	1.7029	1.41809	1	15685019	15686716	-	1:15506222-15508297	H243	NA	15507849	15507865
AT4G18450	Zm00001d027864	13.1882	12.2063	1	15692720	15693088	-	1:15506222-15508297	H243	NA	15507849	15507865
AT4G18450	Zm00001d027866	22.3162	20.6753	1	15753640	15753987	-	1:15506222-15508297	H243	NA	15507849	15507865
ERF15	Zm00001d027853	76.786	76.6242	1	15300088	15301068	+	1:15506222-15508297	H243	NA	15507849	15507863
ERF15	Zm00001d027854	0	0	1	15301583	15306925	-	1:15506222-15508297	H243	NA	15507849	15507863
ERF15	Zm00001d027855	71.5115	71.54	1	15365601	15366843	-	1:15506222-15508297	H243	NA	15507849	15507863
ERF15	Zm00001d027856	72.5863	72.4719	1	15401478	15402767	+	1:15506222-15508297	H243	NA	15507849	15507863
ERF15	Zm00001d027858	54.2839	54.2972	1	15440041	15440280	+	1:15506222-15508297	H243	NA	15507849	15507863
ERF15	Zm00001d027859	68.6871	68.4802	1	15500226	15501662	+	1:15506222-15508297	H243	NA	15507849	15507863
ERF15	Zm00001d027860	0.000270054	0.064765	1	15530277	15532211	-	1:15506222-15508297	H243	NA	15507849	15507863
ERF15	Zm00001d027861	94.2434	94.2469	1	15582763	15585986	+	1:15506222-15508297	H243	NA	15507849	15507863
ERF15	Zm00001d027862	0	0	1	15669005	15673015	-	1:15506222-15508297	H243	NA	15507849	15507863
ERF15	Zm00001d027863	0	0	1	15685019	15686716	-	1:15506222-15508297	H243	NA	15507849	15507863
ERF15	Zm00001d027864	3.02147e-08	2.1254e-08	1	15692720	15693088	-	1:15506222-15508297	H243	NA	15507849	15507863
ERF15	Zm00001d027866	23.7126	20.5388	1	15753640	15753987	-	1:15506222-15508297	H243	NA	15507849	15507863
AT1G71450	Zm00001d027853	71.9841	71.3582	1	15300088	15301068	+	1:15506222-15508297	H243	NA	15507850	15507869
AT1G71450	Zm00001d027854	0	0	1	15301583	15306925	-	1:15506222-15508297	H243	NA	15507850	15507869
AT1G71450	Zm00001d027855	63.1745	62.5631	1	15365601	15366843	-	1:15506222-15508297	H243	NA	15507850	15507869
AT1G71450	Zm00001d027856	70.9087	70.6083	1	15401478	15402767	+	1:15506222-15508297	H243	NA	15507850	15507869
AT1G71450	Zm00001d027858	58.5348	58.1468	1	15440041	15440280	+	1:15506222-15508297	H243	NA	15507850	15507869
AT1G71450	Zm00001d027859	61.8762	61.4517	1	15500226	15501662	+	1:15506222-15508297	H243	NA	15507850	15507869
AT1G71450	Zm00001d027860	4.8647e-07	4.9387e-05	1	15530277	15532211	-	1:15506222-15508297	H243	NA	15507850	15507869
AT1G71450	Zm00001d027861	93.3652	93.263	1	15582763	15585986	+	1:15506222-15508297	H243	NA	15507850	15507869
AT1G71450	Zm00001d027862	0	0	1	15669005	15673015	-	1:15506222-15508297	H243	NA	15507850	15507869
AT1G71450	Zm00001d027863	0	0	1	15685019	15686716	-	1:15506222-15508297	H243	NA	15507850	15507869
AT1G71450	Zm00001d027864	6.40745e-11	2.66993e-11	1	15692720	15693088	-	1:15506222-15508297	H243	NA	15507850	15507869
AT1G71450	Zm00001d027866	38.0181	35.5122	1	15753640	15753987	-	1:15506222-15508297	H243	NA	15507850	15507869
AT4G28140	Zm00001d027853	129.44	129.37	1	15300088	15301068	+	1:15506222-15508297	H243	NA	15507851	15507870
AT4G28140	Zm00001d027854	0	0	1	15301583	15306925	-	1:15506222-15508297	H243	NA	15507851	15507870
AT4G28140	Zm00001d027855	123.894	124.016	1	15365601	15366843	-	1:15506222-15508297	H243	NA	15507851	15507870
AT4G28140	Zm00001d027856	133.697	133.581	1	15401478	15402767	+	1:15506222-15508297	H243	NA	15507851	15507870
AT4G28140	Zm00001d027858	100.609	100.679	1	15440041	15440280	+	1:15506222-15508297	H243	NA	15507851	15507870
AT4G28140	Zm00001d027859	119.005	118.707	1	15500226	15501662	+	1:15506222-15508297	H243	NA	15507851	15507870
AT4G28140	Zm00001d027860	4.30009e-08	0.00844886	1	15530277	15532211	-	1:15506222-15508297	H243	NA	15507851	15507870
AT4G28140	Zm00001d027861	164.989	165	1	15582763	15585986	+	1:15506222-15508297	H243	NA	15507851	15507870
AT4G28140	Zm00001d027862	0	0	1	15669005	15673015	-	1:15506222-15508297	H243	NA	15507851	15507870
AT4G28140	Zm00001d027863	0	0	1	15685019	15686716	-	1:15506222-15508297	H243	NA	15507851	15507870
AT4G28140	Zm00001d027864	0	0	1	15692720	15693088	-	1:15506222-15508297	H243	NA	15507851	15507870
AT4G28140	Zm00001d027866	42.5319	37.8768	1	15753640	15753987	-	1:15506222-15508297	H243	NA	15507851	15507870
ERF9	Zm00001d027853	29.7985	29.172	1	15300088	15301068	+	1:15506222-15508297	H243	NA	15507853	15507873
ERF9	Zm00001d027854	5.49211e-05	4.88158e-05	1	15301583	15306925	-	1:15506222-15508297	H243	NA	15507853	15507873
ERF9	Zm00001d027855	22.5804	22.0586	1	15365601	15366843	-	1:15506222-15508297	H243	NA	15507853	15507873
ERF9	Zm00001d027856	25.9954	25.7378	1	15401478	15402767	+	1:15506222-15508297	H243	NA	15507853	15507873
ERF9	Zm00001d027858	16.5065	16.1387	1	15440041	15440280	+	1:15506222-15508297	H243	NA	15507853	15507873
ERF9	Zm00001d027859	10.0255	9.69084	1	15500226	15501662	+	1:15506222-15508297	H243	NA	15507853	15507873
ERF9	Zm00001d027860	0.00347822	0.00750763	1	15530277	15532211	-	1:15506222-15508297	H243	NA	15507853	15507873
ERF9	Zm00001d027861	29.396	29.2896	1	15582763	15585986	+	1:15506222-15508297	H243	NA	15507853	15507873
ERF9	Zm00001d027862	4.49196	4.64963	1	15669005	15673015	-	1:15506222-15508297	H243	NA	15507853	15507873
ERF9	Zm00001d027863	0.639191	0.486087	1	15685019	15686716	-	1:15506222-15508297	H243	NA	15507853	15507873
ERF9	Zm00001d027864	10.5251	9.63216	1	15692720	15693088	-	1:15506222-15508297	H243	NA	15507853	15507873
ERF9	Zm00001d027866	22.1491	20.932	1	15753640	15753987	-	1:15506222-15508297	H243	NA	15507853	15507873
LEP	Zm00001d027853	15.2762	14.4671	1	15300088	15301068	+	1:15506222-15508297	H243	NA	15507854	15507874
LEP	Zm00001d027854	10.4957	10.347	1	15301583	15306925	-	1:15506222-15508297	H243	NA	15507854	15507874
LEP	Zm00001d027855	9.9652	9.39854	1	15365601	15366843	-	1:15506222-15508297	H243	NA	15507854	15507874
LEP	Zm00001d027856	10.3398	10.048	1	15401478	15402767	+	1:15506222-15508297	H243	NA	15507854	15507874
LEP	Zm00001d027858	1.27602	1.03188	1	15440041	15440280	+	1:15506222-15508297	H243	NA	15507854	15507874
LEP	Zm00001d027859	0.0335371	0.0235364	1	15500226	15501662	+	1:15506222-15508297	H243	NA	15507854	15507874
LEP	Zm00001d027860	0.784226	1.40256	1	15530277	15532211	-	1:15506222-15508297	H243	NA	15507854	15507874
LEP	Zm00001d027861	11.0987	10.982	1	15582763	15585986	+	1:15506222-15508297	H243	NA	15507854	15507874
LEP	Zm00001d027862	14.6766	14.9138	1	15669005	15673015	-	1:15506222-15508297	H243	NA	15507854	15507874
LEP	Zm00001d027863	18.5295	18.0581	1	15685019	15686716	-	1:15506222-15508297	H243	NA	15507854	15507874
LEP	Zm00001d027864	26.4892	25.4379	1	15692720	15693088	-	1:15506222-15508297	H243	NA	15507854	15507874
LEP	Zm00001d027866	21.3688	20.5459	1	15753640	15753987	-	1:15506222-15508297	H243	NA	15507854	15507874
ERF5	Zm00001d027853	81.8372	81.4377	1	15300088	15301068	+	1:15514612-15515662	H1215	NA	15514706	15514720
ERF5	Zm00001d027854	0	0	1	15301583	15306925	-	1:15514612-15515662	H1215	NA	15514706	15514720
ERF5	Zm00001d027855	74.8501	74.4854	1	15365601	15366843	-	1:15514612-15515662	H1215	NA	15514706	15514720
ERF5	Zm00001d027856	86.3025	86.0784	1	15401478	15402767	+	1:15514612-15515662	H1215	NA	15514706	15514720
ERF5	Zm00001d027858	66.3094	66.1228	1	15440041	15440280	+	1:15514612-15515662	H1215	NA	15514706	15514720
ERF5	Zm00001d027859	62.22	61.8967	1	15500226	15501662	+	1:15514612-15515662	H1215	NA	15514706	15514720
ERF5	Zm00001d027860	2.80644e-08	6.14054e-06	1	15530277	15532211	-	1:15514612-15515662	H1215	NA	15514706	15514720
ERF5	Zm00001d027861	104.32	104.26	1	15582763	15585986	+	1:15514612-15515662	H1215	NA	15514706	15514720
ERF5	Zm00001d027862	0	0	1	15669005	15673015	-	1:15514612-15515662	H1215	NA	15514706	15514720
ERF5	Zm00001d027863	0	0	1	15685019	15686716	-	1:15514612-15515662	H1215	NA	15514706	15514720
ERF5	Zm00001d027864	5.4808e-13	2.76038e-13	1	15692720	15693088	-	1:15514612-15515662	H1215	NA	15514706	15514720
ERF5	Zm00001d027866	41.3938	38.3749	1	15753640	15753987	-	1:15514612-15515662	H1215	NA	15514706	15514720
ERF5	Zm00001d027868	88.5008	88.8208	1	15763100	15768449	+	1:15514612-15515662	H1215	NA	15514706	15514720
LEP	Zm00001d022680	23.83	23.7536	1	16299965	16301025	+	1:16295814-16298072	H207	NA	16296450	16296470
LEP	Zm00001d027875	12.9065	12.8605	1	16140364	16141359	+	1:16295814-16298072	H207	NA	16296450	16296470
LEP	Zm00001d027876	6.36564	8.97821	1	16227533	16235054	+	1:16295814-16298072	H207	NA	16296450	16296470
LEP	Zm00001d027877	9.10716e-07	1.0243e-06	1	16284218	16285168	-	1:16295814-16298072	H207	NA	16296450	16296470
LEP	Zm00001d027878	19.5012	21.1753	1	16356238	16360518	-	1:16295814-16298072	H207	NA	16296450	16296470
LEP	Zm00001d027879	7.13424	7.84425	1	16414023	16415818	-	1:16295814-16298072	H207	NA	16296450	16296470
LEP	Zm00001d027880	26.4458	26.2965	1	16436908	16447108	-	1:16295814-16298072	H207	NA	16296450	16296470
BPC1	Zm00001d022680	0.000107398	0.000108884	1	16299965	16301025	+	1:16295814-16298072	H207	NA	16297313	16297342
BPC1	Zm00001d027875	0	0	1	16140364	16141359	+	1:16295814-16298072	H207	NA	16297313	16297342
BPC1	Zm00001d027876	4.01332	7.51935	1	16227533	16235054	+	1:16295814-16298072	H207	NA	16297313	16297342
BPC1	Zm00001d027877	8.56867e-11	7.85457e-11	1	16284218	16285168	-	1:16295814-16298072	H207	NA	16297313	16297342
BPC1	Zm00001d027878	30.3436	31.525	1	16356238	16360518	-	1:16295814-16298072	H207	NA	16297313	16297342
BPC1	Zm00001d027879	108.599	109.102	1	16414023	16415818	-	1:16295814-16298072	H207	NA	16297313	16297342
BPC1	Zm00001d027880	0	0	1	16436908	16447108	-	1:16295814-16298072	H207	NA	16297313	16297342
BPC6	Zm00001d022680	14.0409	14.7215	1	16299965	16301025	+	1:16295814-16298072	H207	NA	16297314	16297336
BPC6	Zm00001d027875	4.08109e-10	3.73676e-10	1	16140364	16141359	+	1:16295814-16298072	H207	NA	16297314	16297336
BPC6	Zm00001d027876	0.000465846	0.430202	1	16227533	16235054	+	1:16295814-16298072	H207	NA	16297314	16297336
BPC6	Zm00001d027877	1.56513e-08	1.57136e-08	1	16284218	16285168	-	1:16295814-16298072	H207	NA	16297314	16297336
BPC6	Zm00001d027878	27.2081	28.6278	1	16356238	16360518	-	1:16295814-16298072	H207	NA	16297314	16297336
BPC6	Zm00001d027879	48.4792	49.0859	1	16414023	16415818	-	1:16295814-16298072	H207	NA	16297314	16297336
BPC6	Zm00001d027880	7.72686e-06	6.51989e-06	1	16436908	16447108	-	1:16295814-16298072	H207	NA	16297314	16297336
ERF2	Zm00001d022680	31.6978	30.9411	1	16299965	16301025	+	1:16304183-16306524	NA	V136	16305727	16305747
ERF2	Zm00001d027875	79.5119	79.5178	1	16140364	16141359	+	1:16304183-16306524	NA	V136	16305727	16305747
ERF2	Zm00001d027876	28.2864	29.4153	1	16227533	16235054	+	1:16304183-16306524	NA	V136	16305727	16305747
ERF2	Zm00001d027877	23.3424	23.5065	1	16284218	16285168	-	1:16304183-16306524	NA	V136	16305727	16305747
ERF2	Zm00001d027878	9.33481e-05	0.00030987	1	16356238	16360518	-	1:16304183-16306524	NA	V136	16305727	16305747
ERF2	Zm00001d027879	0	0	1	16414023	16415818	-	1:16304183-16306524	NA	V136	16305727	16305747
ERF2	Zm00001d027880	90.9912	90.8803	1	16436908	16447108	-	1:16304183-16306524	NA	V136	16305727	16305747
ERF104	Zm00001d022680	20.5797	20.6069	1	16299965	16301025	+	1:16304183-16306524	NA	V136	16305728	16305746
ERF104	Zm00001d027875	6.1445	6.07458	1	16140364	16141359	+	1:16304183-16306524	NA	V136	16305728	16305746
ERF104	Zm00001d027876	0.385359	1.45461	1	16227533	16235054	+	1:16304183-16306524	NA	V136	16305728	16305746
ERF104	Zm00001d027877	5.64635e-10	6.39549e-10	1	16284218	16285168	-	1:16304183-16306524	NA	V136	16305728	16305746
ERF104	Zm00001d027878	24.6884	26.7078	1	16356238	16360518	-	1:16304183-16306524	NA	V136	16305728	16305746
ERF104	Zm00001d027879	11.3711	12.2218	1	16414023	16415818	-	1:16304183-16306524	NA	V136	16305728	16305746
ERF104	Zm00001d027880	18.1301	17.9439	1	16436908	16447108	-	1:16304183-16306524	NA	V136	16305728	16305746
BPC5	Zm00001d027893	1.69614e-05	1.04252e-05	1	16948608	16955122	+	1:17165578-17167270	H419	V229	17165790	17165819
BPC5	Zm00001d027894	30.3794	29.597	1	16961016	16961405	-	1:17165578-17167270	H419	V229	17165790	17165819
BPC5	Zm00001d027895	53.6522	53.3786	1	16968886	16977186	+	1:17165578-17167270	H419	V229	17165790	17165819
BPC5	Zm00001d027896	0.00508338	0.00484966	1	16977162	16980228	-	1:17165578-17167270	H419	V229	17165790	17165819
BPC5	Zm00001d027897	2.37193	2.97446	1	16999913	17001529	+	1:17165578-17167270	H419	V229	17165790	17165819
BPC5	Zm00001d027898	0.00880356	0.0064496	1	17059579	17063351	-	1:17165578-17167270	H419	V229	17165790	17165819
BPC5	Zm00001d027899	48.9095	49.2033	1	17141137	17141631	-	1:17165578-17167270	H419	V229	17165790	17165819
BPC5	Zm00001d027900	49.075	48.8765	1	17147073	17148511	+	1:17165578-17167270	H419	V229	17165790	17165819
BPC5	Zm00001d027901	48.324	48.0483	1	17156322	17156867	+	1:17165578-17167270	H419	V229	17165790	17165819
BPC5	Zm00001d027902	0.024733	0.0101412	1	17160524	17161113	+	1:17165578-17167270	H419	V229	17165790	17165819
BPC5	Zm00001d027903	1.48945e-05	1.33252e-05	1	17163385	17164632	+	1:17165578-17167270	H419	V229	17165790	17165819
BPC5	Zm00001d027904	31.3734	31.4171	1	17186476	17190166	+	1:17165578-17167270	H419	V229	17165790	17165819
BPC5	Zm00001d027907	0.373379	0.245467	1	17314485	17317861	+	1:17165578-17167270	H419	V229	17165790	17165819
BPC5	Zm00001d027908	42.1643	43.325	1	17362175	17365193	+	1:17165578-17167270	H419	V229	17165790	17165819
BPC5	Zm00001d027911	46.4251	49.5731	1	17368177	17370245	-	1:17165578-17167270	H419	V229	17165790	17165819
BPC5	Zm00001d027915	45.3092	46.3462	1	17406705	17409156	-	1:17165578-17167270	H419	V229	17165790	17165819
AT1G22810	Zm00001d027983	203.922	205.416	1	19323604	19324692	-	1:19565674-19569542	H1289	NA	19567419	19567433
AT1G22810	Zm00001d027987	241.342	241.571	1	19433159	19435672	+	1:19565674-19569542	H1289	NA	19567419	19567433
AT1G22810	Zm00001d027988	241.167	240.897	1	19437480	19437875	-	1:19565674-19569542	H1289	NA	19567419	19567433
AT1G22810	Zm00001d027991	206.136	206.049	1	19584556	19586616	+	1:19565674-19569542	H1289	NA	19567419	19567433
AT1G22810	Zm00001d027992	0	0	1	19594960	19595493	+	1:19565674-19569542	H1289	NA	19567419	19567433
AT1G22810	Zm00001d027993	0	0	1	19603547	19621192	-	1:19565674-19569542	H1289	NA	19567419	19567433
AT1G22810	Zm00001d027994	0	0	1	19638269	19639549	-	1:19565674-19569542	H1289	NA	19567419	19567433
AT1G22810	Zm00001d027995	0	0	1	19655485	19665448	-	1:19565674-19569542	H1289	NA	19567419	19567433
AT1G22810	Zm00001d027996	239.056	238.771	1	19699532	19702323	-	1:19565674-19569542	H1289	NA	19567419	19567433
AT1G22810	Zm00001d027997	109.561	108.515	1	19761914	19767203	-	1:19565674-19569542	H1289	NA	19567419	19567433
ERF9	Zm00001d027983	24.191	24.2643	1	19323604	19324692	-	1:19565674-19569542	H1289	NA	19567835	19567855
ERF9	Zm00001d027987	28.619	28.5048	1	19433159	19435672	+	1:19565674-19569542	H1289	NA	19567835	19567855
ERF9	Zm00001d027988	24.1848	23.8055	1	19437480	19437875	-	1:19565674-19569542	H1289	NA	19567835	19567855
ERF9	Zm00001d027991	8.65165	8.42702	1	19584556	19586616	+	1:19565674-19569542	H1289	NA	19567835	19567855
ERF9	Zm00001d027992	10.9418	10.3289	1	19594960	19595493	+	1:19565674-19569542	H1289	NA	19567835	19567855
ERF9	Zm00001d027993	0.000272698	0.000120232	1	19603547	19621192	-	1:19565674-19569542	H1289	NA	19567835	19567855
ERF9	Zm00001d027994	1.3989e-05	1.62948e-05	1	19638269	19639549	-	1:19565674-19569542	H1289	NA	19567835	19567855
ERF9	Zm00001d027995	0.0313978	0.0189531	1	19655485	19665448	-	1:19565674-19569542	H1289	NA	19567835	19567855
ERF9	Zm00001d027996	23.5955	23.1276	1	19699532	19702323	-	1:19565674-19569542	H1289	NA	19567835	19567855
ERF9	Zm00001d027997	16.21	16.3232	1	19761914	19767203	-	1:19565674-19569542	H1289	NA	19567835	19567855
RAP212	Zm00001d027983	128.862	129.727	1	19323604	19324692	-	1:19565674-19569542	H1289	NA	19567835	19567855
RAP212	Zm00001d027987	141.963	142.07	1	19433159	19435672	+	1:19565674-19569542	H1289	NA	19567835	19567855
RAP212	Zm00001d027988	131.908	131.676	1	19437480	19437875	-	1:19565674-19569542	H1289	NA	19567835	19567855
RAP212	Zm00001d027991	104.716	104.625	1	19584556	19586616	+	1:19565674-19569542	H1289	NA	19567835	19567855
RAP212	Zm00001d027992	0	0	1	19594960	19595493	+	1:19565674-19569542	H1289	NA	19567835	19567855
RAP212	Zm00001d027993	0	0	1	19603547	19621192	-	1:19565674-19569542	H1289	NA	19567835	19567855
RAP212	Zm00001d027994	0	0	1	19638269	19639549	-	1:19565674-19569542	H1289	NA	19567835	19567855
RAP212	Zm00001d027995	0	0	1	19655485	19665448	-	1:19565674-19569542	H1289	NA	19567835	19567855
RAP212	Zm00001d027996	128.643	128.389	1	19699532	19702323	-	1:19565674-19569542	H1289	NA	19567835	19567855
RAP212	Zm00001d027997	71.6764	71.0598	1	19761914	19767203	-	1:19565674-19569542	H1289	NA	19567835	19567855
LEP	Zm00001d027983	9.30286	9.32121	1	19323604	19324692	-	1:19565674-19569542	H1289	NA	19567836	19567856
LEP	Zm00001d027987	10.764	10.6284	1	19433159	19435672	+	1:19565674-19569542	H1289	NA	19567836	19567856
LEP	Zm00001d027988	4.07343	3.65983	1	19437480	19437875	-	1:19565674-19569542	H1289	NA	19567836	19567856
LEP	Zm00001d027991	2.35394e-05	1.83566e-05	1	19584556	19586616	+	1:19565674-19569542	H1289	NA	19567836	19567856
LEP	Zm00001d027992	27.2086	26.4906	1	19594960	19595493	+	1:19565674-19569542	H1289	NA	19567836	19567856
LEP	Zm00001d027993	0.050661	0.0125325	1	19603547	19621192	-	1:19565674-19569542	H1289	NA	19567836	19567856
LEP	Zm00001d027994	2.23689	2.4286	1	19638269	19639549	-	1:19565674-19569542	H1289	NA	19567836	19567856
LEP	Zm00001d027995	16.234	15.5988	1	19655485	19665448	-	1:19565674-19569542	H1289	NA	19567836	19567856
LEP	Zm00001d027996	3.60309	3.10289	1	19699532	19702323	-	1:19565674-19569542	H1289	NA	19567836	19567856
LEP	Zm00001d027997	9.2622	9.44091	1	19761914	19767203	-	1:19565674-19569542	H1289	NA	19567836	19567856
ERF2	Zm00001d027983	67.2163	67.5768	1	19323604	19324692	-	1:19565674-19569542	H1289	NA	19567838	19567861
ERF2	Zm00001d027987	73.8742	73.8327	1	19433159	19435672	+	1:19565674-19569542	H1289	NA	19567838	19567861
ERF2	Zm00001d027988	65.7397	65.3749	1	19437480	19437875	-	1:19565674-19569542	H1289	NA	19567838	19567861
ERF2	Zm00001d027991	43.9405	43.7498	1	19584556	19586616	+	1:19565674-19569542	H1289	NA	19567838	19567861
ERF2	Zm00001d027992	8.5236e-08	5.91285e-08	1	19594960	19595493	+	1:19565674-19569542	H1289	NA	19567838	19567861
ERF2	Zm00001d027993	7.90764e-12	6.29112e-12	1	19603547	19621192	-	1:19565674-19569542	H1289	NA	19567838	19567861
ERF2	Zm00001d027994	0	0	1	19638269	19639549	-	1:19565674-19569542	H1289	NA	19567838	19567861
ERF2	Zm00001d027995	0	0	1	19655485	19665448	-	1:19565674-19569542	H1289	NA	19567838	19567861
ERF2	Zm00001d027996	63.7701	63.3429	1	19699532	19702323	-	1:19565674-19569542	H1289	NA	19567838	19567861
ERF2	Zm00001d027997	40.2469	40.0723	1	19761914	19767203	-	1:19565674-19569542	H1289	NA	19567838	19567861
ERF104	Zm00001d027983	2.17371	2.14587	1	19323604	19324692	-	1:19565674-19569542	H1289	NA	19567839	19567860
ERF104	Zm00001d027987	4.3631	4.18932	1	19433159	19435672	+	1:19565674-19569542	H1289	NA	19567839	19567860
ERF104	Zm00001d027988	1.20051	0.866631	1	19437480	19437875	-	1:19565674-19569542	H1289	NA	19567839	19567860
ERF104	Zm00001d027991	7.50539e-08	5.4827e-08	1	19584556	19586616	+	1:19565674-19569542	H1289	NA	19567839	19567860
ERF104	Zm00001d027992	19.3162	18.3777	1	19594960	19595493	+	1:19565674-19569542	H1289	NA	19567839	19567860
ERF104	Zm00001d027993	4.58373	4.42102	1	19603547	19621192	-	1:19565674-19569542	H1289	NA	19567839	19567860
ERF104	Zm00001d027994	6.66992	6.98278	1	19638269	19639549	-	1:19565674-19569542	H1289	NA	19567839	19567860
ERF104	Zm00001d027995	13.344	12.5712	1	19655485	19665448	-	1:19565674-19569542	H1289	NA	19567839	19567860
ERF104	Zm00001d027996	1.31839	0.894408	1	19699532	19702323	-	1:19565674-19569542	H1289	NA	19567839	19567860
ERF104	Zm00001d027997	7.19868	7.36077	1	19761914	19767203	-	1:19565674-19569542	H1289	NA	19567839	19567860
AT4G18450	Zm00001d027983	33.8391	34.0173	1	19323604	19324692	-	1:19565674-19569542	H1289	NA	19567840	19567859
AT4G18450	Zm00001d027987	33.7416	33.6433	1	19433159	19435672	+	1:19565674-19569542	H1289	NA	19567840	19567859
AT4G18450	Zm00001d027988	22.8899	22.4676	1	19437480	19437875	-	1:19565674-19569542	H1289	NA	19567840	19567859
AT4G18450	Zm00001d027991	3.92743	3.69026	1	19584556	19586616	+	1:19565674-19569542	H1289	NA	19567840	19567859
AT4G18450	Zm00001d027992	7.92328	7.23933	1	19594960	19595493	+	1:19565674-19569542	H1289	NA	19567840	19567859
AT4G18450	Zm00001d027993	7.62395e-07	3.90402e-07	1	19603547	19621192	-	1:19565674-19569542	H1289	NA	19567840	19567859
AT4G18450	Zm00001d027994	2.59052e-16	3.70074e-16	1	19638269	19639549	-	1:19565674-19569542	H1289	NA	19567840	19567859
AT4G18450	Zm00001d027995	0.00057423	0.000329371	1	19655485	19665448	-	1:19565674-19569542	H1289	NA	19567840	19567859
AT4G18450	Zm00001d027996	20.7307	20.2219	1	19699532	19702323	-	1:19565674-19569542	H1289	NA	19567840	19567859
AT4G18450	Zm00001d027997	22.4498	22.4118	1	19761914	19767203	-	1:19565674-19569542	H1289	NA	19567840	19567859
ERF105	Zm00001d027983	96.5187	97.3707	1	19323604	19324692	-	1:19565674-19569542	H1289	NA	19567840	19567854
ERF105	Zm00001d027987	111.172	111.264	1	19433159	19435672	+	1:19565674-19569542	H1289	NA	19567840	19567854
ERF105	Zm00001d027988	107.954	107.651	1	19437480	19437875	-	1:19565674-19569542	H1289	NA	19567840	19567854
ERF105	Zm00001d027991	85.5265	85.3863	1	19584556	19586616	+	1:19565674-19569542	H1289	NA	19567840	19567854
ERF105	Zm00001d027992	1.50324e-13	1.56319e-13	1	19594960	19595493	+	1:19565674-19569542	H1289	NA	19567840	19567854
ERF105	Zm00001d027993	0	0	1	19603547	19621192	-	1:19565674-19569542	H1289	NA	19567840	19567854
ERF105	Zm00001d027994	0	0	1	19638269	19639549	-	1:19565674-19569542	H1289	NA	19567840	19567854
ERF105	Zm00001d027995	0	0	1	19655485	19665448	-	1:19565674-19569542	H1289	NA	19567840	19567854
ERF105	Zm00001d027996	106.543	106.19	1	19699532	19702323	-	1:19565674-19569542	H1289	NA	19567840	19567854
ERF105	Zm00001d027997	54.2749	53.6459	1	19761914	19767203	-	1:19565674-19569542	H1289	NA	19567840	19567854
AT1G28160	Zm00001d027983	163.869	164.917	1	19323604	19324692	-	1:19565674-19569542	H1289	NA	19567841	19567855
AT1G28160	Zm00001d027987	181.847	182.013	1	19433159	19435672	+	1:19565674-19569542	H1289	NA	19567841	19567855
AT1G28160	Zm00001d027988	170.411	170.258	1	19437480	19437875	-	1:19565674-19569542	H1289	NA	19567841	19567855
AT1G28160	Zm00001d027991	138.005	137.974	1	19584556	19586616	+	1:19565674-19569542	H1289	NA	19567841	19567855
AT1G28160	Zm00001d027992	0	0	1	19594960	19595493	+	1:19565674-19569542	H1289	NA	19567841	19567855
AT1G28160	Zm00001d027993	0	0	1	19603547	19621192	-	1:19565674-19569542	H1289	NA	19567841	19567855
AT1G28160	Zm00001d027994	0	0	1	19638269	19639549	-	1:19565674-19569542	H1289	NA	19567841	19567855
AT1G28160	Zm00001d027995	0	0	1	19655485	19665448	-	1:19565674-19569542	H1289	NA	19567841	19567855
AT1G28160	Zm00001d027996	166.765	166.647	1	19699532	19702323	-	1:19565674-19569542	H1289	NA	19567841	19567855
AT1G28160	Zm00001d027997	87.5737	86.7267	1	19761914	19767203	-	1:19565674-19569542	H1289	NA	19567841	19567855
AT1G71450	Zm00001d027983	81.6423	81.9621	1	19323604	19324692	-	1:19565674-19569542	H1289	NA	19567841	19567860
AT1G71450	Zm00001d027987	89.846	89.7528	1	19433159	19435672	+	1:19565674-19569542	H1289	NA	19567841	19567860
AT1G71450	Zm00001d027988	79.5592	79.0837	1	19437480	19437875	-	1:19565674-19569542	H1289	NA	19567841	19567860
AT1G71450	Zm00001d027991	55.0833	54.8212	1	19584556	19586616	+	1:19565674-19569542	H1289	NA	19567841	19567860
AT1G71450	Zm00001d027992	2.53029e-11	1.53286e-11	1	19594960	19595493	+	1:19565674-19569542	H1289	NA	19567841	19567860
AT1G71450	Zm00001d027993	2.99213e-12	2.69244e-12	1	19603547	19621192	-	1:19565674-19569542	H1289	NA	19567841	19567860
AT1G71450	Zm00001d027994	0	0	1	19638269	19639549	-	1:19565674-19569542	H1289	NA	19567841	19567860
AT1G71450	Zm00001d027995	0	0	1	19655485	19665448	-	1:19565674-19569542	H1289	NA	19567841	19567860
AT1G71450	Zm00001d027996	76.7317	76.1976	1	19699532	19702323	-	1:19565674-19569542	H1289	NA	19567841	19567860
AT1G71450	Zm00001d027997	52.8282	52.7437	1	19761914	19767203	-	1:19565674-19569542	H1289	NA	19567841	19567860
AT1G75490	Zm00001d027983	185.075	186.179	1	19323604	19324692	-	1:19565674-19569542	H1289	NA	19567841	19567855
AT1G75490	Zm00001d027987	209.681	209.787	1	19433159	19435672	+	1:19565674-19569542	H1289	NA	19567841	19567855
AT1G75490	Zm00001d027988	198.994	198.66	1	19437480	19437875	-	1:19565674-19569542	H1289	NA	19567841	19567855
AT1G75490	Zm00001d027991	164.279	164.13	1	19584556	19586616	+	1:19565674-19569542	H1289	NA	19567841	19567855
AT1G75490	Zm00001d027992	0	0	1	19594960	19595493	+	1:19565674-19569542	H1289	NA	19567841	19567855
AT1G75490	Zm00001d027993	0	0	1	19603547	19621192	-	1:19565674-19569542	H1289	NA	19567841	19567855
AT1G75490	Zm00001d027994	0	0	1	19638269	19639549	-	1:19565674-19569542	H1289	NA	19567841	19567855
AT1G75490	Zm00001d027995	0	0	1	19655485	19665448	-	1:19565674-19569542	H1289	NA	19567841	19567855
AT1G75490	Zm00001d027996	195.51	195.164	1	19699532	19702323	-	1:19565674-19569542	H1289	NA	19567841	19567855
AT1G75490	Zm00001d027997	101.497	100.77	1	19761914	19767203	-	1:19565674-19569542	H1289	NA	19567841	19567855
AT2G33710	Zm00001d027983	128.72	129.586	1	19323604	19324692	-	1:19565674-19569542	H1289	NA	19567841	19567855
AT2G33710	Zm00001d027987	145.093	145.218	1	19433159	19435672	+	1:19565674-19569542	H1289	NA	19567841	19567855
AT2G33710	Zm00001d027988	136.899	136.7	1	19437480	19437875	-	1:19565674-19569542	H1289	NA	19567841	19567855
AT2G33710	Zm00001d027991	107.499	107.432	1	19584556	19586616	+	1:19565674-19569542	H1289	NA	19567841	19567855
AT2G33710	Zm00001d027992	0	0	1	19594960	19595493	+	1:19565674-19569542	H1289	NA	19567841	19567855
AT2G33710	Zm00001d027993	0	0	1	19603547	19621192	-	1:19565674-19569542	H1289	NA	19567841	19567855
AT2G33710	Zm00001d027994	0	0	1	19638269	19639549	-	1:19565674-19569542	H1289	NA	19567841	19567855
AT2G33710	Zm00001d027995	0	0	1	19655485	19665448	-	1:19565674-19569542	H1289	NA	19567841	19567855
AT2G33710	Zm00001d027996	134.087	133.89	1	19699532	19702323	-	1:19565674-19569542	H1289	NA	19567841	19567855
AT2G33710	Zm00001d027997	70.9543	70.2696	1	19761914	19767203	-	1:19565674-19569542	H1289	NA	19567841	19567855
ERF5	Zm00001d027983	86.4918	86.973	1	19323604	19324692	-	1:19565674-19569542	H1289	NA	19567841	19567855
ERF5	Zm00001d027987	100.97	100.949	1	19433159	19435672	+	1:19565674-19569542	H1289	NA	19567841	19567855
ERF5	Zm00001d027988	95.2808	94.894	1	19437480	19437875	-	1:19565674-19569542	H1289	NA	19567841	19567855
ERF5	Zm00001d027991	67.3867	67.188	1	19584556	19586616	+	1:19565674-19569542	H1289	NA	19567841	19567855
ERF5	Zm00001d027992	2.83662e-13	2.12867e-13	1	19594960	19595493	+	1:19565674-19569542	H1289	NA	19567841	19567855
ERF5	Zm00001d027993	1.96139e-15	1.44329e-15	1	19603547	19621192	-	1:19565674-19569542	H1289	NA	19567841	19567855
ERF5	Zm00001d027994	0	0	1	19638269	19639549	-	1:19565674-19569542	H1289	NA	19567841	19567855
ERF5	Zm00001d027995	0	0	1	19655485	19665448	-	1:19565674-19569542	H1289	NA	19567841	19567855
ERF5	Zm00001d027996	93.0334	92.592	1	19699532	19702323	-	1:19565674-19569542	H1289	NA	19567841	19567855
ERF5	Zm00001d027997	55.0812	54.7784	1	19761914	19767203	-	1:19565674-19569542	H1289	NA	19567841	19567855
ESE1	Zm00001d027983	64.666	65.0986	1	19323604	19324692	-	1:19565674-19569542	H1289	NA	19567841	19567855
ESE1	Zm00001d027987	69.3472	69.3671	1	19433159	19435672	+	1:19565674-19569542	H1289	NA	19567841	19567855
ESE1	Zm00001d027988	60.7767	60.5357	1	19437480	19437875	-	1:19565674-19569542	H1289	NA	19567841	19567855
ESE1	Zm00001d027991	45.3521	45.2466	1	19584556	19586616	+	1:19565674-19569542	H1289	NA	19567841	19567855
ESE1	Zm00001d027992	4.58251e-05	3.58232e-05	1	19594960	19595493	+	1:19565674-19569542	H1289	NA	19567841	19567855
ESE1	Zm00001d027993	2.93839e-14	2.36848e-14	1	19603547	19621192	-	1:19565674-19569542	H1289	NA	19567841	19567855
ESE1	Zm00001d027994	0	0	1	19638269	19639549	-	1:19565674-19569542	H1289	NA	19567841	19567855
ESE1	Zm00001d027995	2.08352e-13	1.70493e-13	1	19655485	19665448	-	1:19565674-19569542	H1289	NA	19567841	19567855
ESE1	Zm00001d027996	59.6838	59.4044	1	19699532	19702323	-	1:19565674-19569542	H1289	NA	19567841	19567855
ESE1	Zm00001d027997	32.8749	32.6193	1	19761914	19767203	-	1:19565674-19569542	H1289	NA	19567841	19567855
PUCHI	Zm00001d027983	158.098	159.266	1	19323604	19324692	-	1:19565674-19569542	H1289	NA	19567841	19567855
PUCHI	Zm00001d027987	176.463	176.648	1	19433159	19435672	+	1:19565674-19569542	H1289	NA	19567841	19567855
PUCHI	Zm00001d027988	166.845	166.653	1	19437480	19437875	-	1:19565674-19569542	H1289	NA	19567841	19567855
PUCHI	Zm00001d027991	135.252	135.198	1	19584556	19586616	+	1:19565674-19569542	H1289	NA	19567841	19567855
PUCHI	Zm00001d027992	0	0	1	19594960	19595493	+	1:19565674-19569542	H1289	NA	19567841	19567855
PUCHI	Zm00001d027993	0	0	1	19603547	19621192	-	1:19565674-19569542	H1289	NA	19567841	19567855
PUCHI	Zm00001d027994	0	0	1	19638269	19639549	-	1:19565674-19569542	H1289	NA	19567841	19567855
PUCHI	Zm00001d027995	0	0	1	19655485	19665448	-	1:19565674-19569542	H1289	NA	19567841	19567855
PUCHI	Zm00001d027996	163.88	163.703	1	19699532	19702323	-	1:19565674-19569542	H1289	NA	19567841	19567855
PUCHI	Zm00001d027997	85.4284	84.4954	1	19761914	19767203	-	1:19565674-19569542	H1289	NA	19567841	19567855
RAP26	Zm00001d027983	116.188	117.036	1	19323604	19324692	-	1:19565674-19569542	H1289	NA	19567841	19567855
RAP26	Zm00001d027987	133.5	133.592	1	19433159	19435672	+	1:19565674-19569542	H1289	NA	19567841	19567855
RAP26	Zm00001d027988	129.14	128.837	1	19437480	19437875	-	1:19565674-19569542	H1289	NA	19567841	19567855
RAP26	Zm00001d027991	102.565	102.427	1	19584556	19586616	+	1:19565674-19569542	H1289	NA	19567841	19567855
RAP26	Zm00001d027992	0	0	1	19594960	19595493	+	1:19565674-19569542	H1289	NA	19567841	19567855
RAP26	Zm00001d027993	0	0	1	19603547	19621192	-	1:19565674-19569542	H1289	NA	19567841	19567855
RAP26	Zm00001d027994	0	0	1	19638269	19639549	-	1:19565674-19569542	H1289	NA	19567841	19567855
RAP26	Zm00001d027995	0	0	1	19655485	19665448	-	1:19565674-19569542	H1289	NA	19567841	19567855
RAP26	Zm00001d027996	127.637	127.318	1	19699532	19702323	-	1:19565674-19569542	H1289	NA	19567841	19567855
RAP26	Zm00001d027997	63.5772	62.9173	1	19761914	19767203	-	1:19565674-19569542	H1289	NA	19567841	19567855
ERF15	Zm00001d027983	82.126	82.753	1	19323604	19324692	-	1:19565674-19569542	H1289	NA	19567843	19567857
ERF15	Zm00001d027987	90.9711	91.04	1	19433159	19435672	+	1:19565674-19569542	H1289	NA	19567843	19567857
ERF15	Zm00001d027988	83.1835	82.9324	1	19437480	19437875	-	1:19565674-19569542	H1289	NA	19567843	19567857
ERF15	Zm00001d027991	62.8948	62.7844	1	19584556	19586616	+	1:19565674-19569542	H1289	NA	19567843	19567857
ERF15	Zm00001d027992	6.7773e-10	6.30456e-10	1	19594960	19595493	+	1:19565674-19569542	H1289	NA	19567843	19567857
ERF15	Zm00001d027993	2.22045e-16	2.22045e-16	1	19603547	19621192	-	1:19565674-19569542	H1289	NA	19567843	19567857
ERF15	Zm00001d027994	0	0	1	19638269	19639549	-	1:19565674-19569542	H1289	NA	19567843	19567857
ERF15	Zm00001d027995	0	0	1	19655485	19665448	-	1:19565674-19569542	H1289	NA	19567843	19567857
ERF15	Zm00001d027996	80.8277	80.5588	1	19699532	19702323	-	1:19565674-19569542	H1289	NA	19567843	19567857
ERF15	Zm00001d027997	46.5057	46.0279	1	19761914	19767203	-	1:19565674-19569542	H1289	NA	19567843	19567857
RAP211	Zm00001d027983	110.996	111.843	1	19323604	19324692	-	1:19565674-19569542	H1289	NA	19569109	19569123
RAP211	Zm00001d027987	132.037	132.019	1	19433159	19435672	+	1:19565674-19569542	H1289	NA	19569109	19569123
RAP211	Zm00001d027988	128.703	128.136	1	19437480	19437875	-	1:19565674-19569542	H1289	NA	19569109	19569123
RAP211	Zm00001d027991	99.2578	98.9558	1	19584556	19586616	+	1:19565674-19569542	H1289	NA	19569109	19569123
RAP211	Zm00001d027992	2.59052e-16	2.96059e-16	1	19594960	19595493	+	1:19565674-19569542	H1289	NA	19569109	19569123
RAP211	Zm00001d027993	0	0	1	19603547	19621192	-	1:19565674-19569542	H1289	NA	19569109	19569123
RAP211	Zm00001d027994	0	0	1	19638269	19639549	-	1:19565674-19569542	H1289	NA	19569109	19569123
RAP211	Zm00001d027995	0	0	1	19655485	19665448	-	1:19565674-19569542	H1289	NA	19569109	19569123
RAP211	Zm00001d027996	126.821	126.11	1	19699532	19702323	-	1:19565674-19569542	H1289	NA	19569109	19569123
RAP211	Zm00001d027997	69.3083	68.8597	1	19761914	19767203	-	1:19565674-19569542	H1289	NA	19569109	19569123
BPC1	Zm00001d028100	0	0	1	22995810	23004923	-	1:23252015-23253598	H1032	NA	23253311	23253336
BPC1	Zm00001d028102	0	0	1	23004511	23008536	+	1:23252015-23253598	H1032	NA	23253311	23253336
BPC1	Zm00001d028103	6.07215e-09	3.92895e-09	1	23014401	23018862	+	1:23252015-23253598	H1032	NA	23253311	23253336
BPC1	Zm00001d028104	0	0	1	23019510	23022873	-	1:23252015-23253598	H1032	NA	23253311	23253336
BPC1	Zm00001d028105	1.60242e-14	1.36187e-14	1	23022557	23026960	+	1:23252015-23253598	H1032	NA	23253311	23253336
BPC1	Zm00001d028107	0	0	1	23030904	23033285	-	1:23252015-23253598	H1032	NA	23253311	23253336
BPC1	Zm00001d028109	0	0	1	23110479	23114096	+	1:23252015-23253598	H1032	NA	23253311	23253336
BPC1	Zm00001d028110	87.329	87.3622	1	23114397	23116894	-	1:23252015-23253598	H1032	NA	23253311	23253336
BPC1	Zm00001d028111	4.15997e-10	2.06908e-10	1	23118720	23122921	-	1:23252015-23253598	H1032	NA	23253311	23253336
BPC1	Zm00001d028112	4.26954e-11	2.46564e-11	1	23147728	23150781	+	1:23252015-23253598	H1032	NA	23253311	23253336
BPC1	Zm00001d028113	0	0	1	23243301	23250772	+	1:23252015-23253598	H1032	NA	23253311	23253336
BPC1	Zm00001d028114	0	0	1	23265205	23270017	+	1:23252015-23253598	H1032	NA	23253311	23253336
BPC1	Zm00001d028115	0	0	1	23270111	23270785	-	1:23252015-23253598	H1032	NA	23253311	23253336
BPC1	Zm00001d028116	3.29366e-15	9.91799e-15	1	23270825	23271421	-	1:23252015-23253598	H1032	NA	23253311	23253336
BPC1	Zm00001d028117	0	0	1	23321794	23325398	-	1:23252015-23253598	H1032	NA	23253311	23253336
BPC1	Zm00001d028118	21.6605	5.35954	1	23362248	23363688	-	1:23252015-23253598	H1032	NA	23253311	23253336
BPC1	Zm00001d028119	0	0	1	23365556	23371277	+	1:23252015-23253598	H1032	NA	23253311	23253336
BPC1	Zm00001d028120	9.69971e-06	3.80938e-05	1	23432928	23434498	-	1:23252015-23253598	H1032	NA	23253311	23253336
BPC1	Zm00001d028122	1.32117e-14	1.20274e-14	1	23497185	23499077	+	1:23252015-23253598	H1032	NA	23253311	23253336
OBP1	Zm00001d028138	0	0	1	23950399	23952029	-	1:23983816-23985394	H1171	NA	23983939	23983959
OBP1	Zm00001d028139	266.765	266.285	1	23959615	23962773	-	1:23983816-23985394	H1171	NA	23983939	23983959
OBP1	Zm00001d028140	331.872	330.486	1	23975834	23981932	+	1:23983816-23985394	H1171	NA	23983939	23983959
OBP1	Zm00001d028141	91.713	96.9202	1	23991806	23994379	-	1:23983816-23985394	H1171	NA	23983939	23983959
OBP1	Zm00001d028142	125.792	123.262	1	23996320	23997820	-	1:23983816-23985394	H1171	NA	23983939	23983959
OBP1	Zm00001d028143	343.971	343.703	1	24000830	24011578	+	1:23983816-23985394	H1171	NA	23983939	23983959
OBP1	Zm00001d028144	0	0	1	24012254	24014074	-	1:23983816-23985394	H1171	NA	23983939	23983959
AT1G71450	Zm00001d028138	0	0	1	23950399	23952029	-	1:23983816-23985394	H1171	NA	23985043	23985062
AT1G71450	Zm00001d028139	81.6648	80.9198	1	23959615	23962773	-	1:23983816-23985394	H1171	NA	23985043	23985062
AT1G71450	Zm00001d028140	95.7783	94.6518	1	23975834	23981932	+	1:23983816-23985394	H1171	NA	23985043	23985062
AT1G71450	Zm00001d028141	12.0754	6.6778	1	23991806	23994379	-	1:23983816-23985394	H1171	NA	23985043	23985062
AT1G71450	Zm00001d028142	32.2477	31.5503	1	23996320	23997820	-	1:23983816-23985394	H1171	NA	23985043	23985062
AT1G71450	Zm00001d028143	106.647	106.38	1	24000830	24011578	+	1:23983816-23985394	H1171	NA	23985043	23985062
AT1G71450	Zm00001d028144	0	0	1	24012254	24014074	-	1:23983816-23985394	H1171	NA	23985043	23985062
ERF2	Zm00001d028138	0	0	1	23950399	23952029	-	1:23983816-23985394	H1171	NA	23985045	23985065
ERF2	Zm00001d028139	68.7326	68.1207	1	23959615	23962773	-	1:23983816-23985394	H1171	NA	23985045	23985065
ERF2	Zm00001d028140	82.8535	81.9467	1	23975834	23981932	+	1:23983816-23985394	H1171	NA	23985045	23985065
ERF2	Zm00001d028141	11.4811	6.32536	1	23991806	23994379	-	1:23983816-23985394	H1171	NA	23985045	23985065
ERF2	Zm00001d028142	30.5814	29.803	1	23996320	23997820	-	1:23983816-23985394	H1171	NA	23985045	23985065
ERF2	Zm00001d028143	90.1578	89.9562	1	24000830	24011578	+	1:23983816-23985394	H1171	NA	23985045	23985065
ERF2	Zm00001d028144	0	0	1	24012254	24014074	-	1:23983816-23985394	H1171	NA	23985045	23985065
ERF9	Zm00001d022703	0.000262361	0.000318386	1	28866177	28866862	+	1:28650955-28653633	H1303	NA	28651329	28651349
ERF9	Zm00001d028263	33.7432	33.6197	1	28482921	28485437	-	1:28650955-28653633	H1303	NA	28651329	28651349
ERF9	Zm00001d028264	31.4541	31.8139	1	28568675	28577849	+	1:28650955-28653633	H1303	NA	28651329	28651349
ERF9	Zm00001d028265	38.2079	38.2148	1	28609279	28614414	+	1:28650955-28653633	H1303	NA	28651329	28651349
ERF9	Zm00001d028266	44.4612	44.406	1	28615299	28617125	-	1:28650955-28653633	H1303	NA	28651329	28651349
ERF9	Zm00001d028267	31.1033	30.4998	1	28638545	28642886	-	1:28650955-28653633	H1303	NA	28651329	28651349
ERF9	Zm00001d028269	39.3028	38.437	1	28714876	28733871	+	1:28650955-28653633	H1303	NA	28651329	28651349
ERF9	Zm00001d028270	20.8194	20.5426	1	28733920	28741221	+	1:28650955-28653633	H1303	NA	28651329	28651349
ERF9	Zm00001d028271	9.00757	9.09021	1	28753746	28755604	+	1:28650955-28653633	H1303	NA	28651329	28651349
ERF9	Zm00001d028272	1.1915e-08	2.21701e-08	1	28789870	28800586	+	1:28650955-28653633	H1303	NA	28651329	28651349
ERF9	Zm00001d028273	0.00371957	0.002913	1	28802882	28804087	-	1:28650955-28653633	H1303	NA	28651329	28651349
ERF9	Zm00001d028274	14.1319	13.5656	1	28825530	28829211	-	1:28650955-28653633	H1303	NA	28651329	28651349
ERF9	Zm00001d028275	41.8487	41.4741	1	28835340	28836758	-	1:28650955-28653633	H1303	NA	28651329	28651349
BPC1	Zm00001d022703	65.5352	66.1715	1	28866177	28866862	+	1:28650955-28653633	H1303	NA	28652089	28652116
BPC1	Zm00001d028263	0	0	1	28482921	28485437	-	1:28650955-28653633	H1303	NA	28652089	28652116
BPC1	Zm00001d028264	0	0	1	28568675	28577849	+	1:28650955-28653633	H1303	NA	28652089	28652116
BPC1	Zm00001d028265	0	0	1	28609279	28614414	+	1:28650955-28653633	H1303	NA	28652089	28652116
BPC1	Zm00001d028266	6.21725e-15	2.73855e-15	1	28615299	28617125	-	1:28650955-28653633	H1303	NA	28652089	28652116
BPC1	Zm00001d028267	0	0	1	28638545	28642886	-	1:28650955-28653633	H1303	NA	28652089	28652116
BPC1	Zm00001d028269	0	0	1	28714876	28733871	+	1:28650955-28653633	H1303	NA	28652089	28652116
BPC1	Zm00001d028270	5.8075e-05	2.06274e-05	1	28733920	28741221	+	1:28650955-28653633	H1303	NA	28652089	28652116
BPC1	Zm00001d028271	82.1395	83.1902	1	28753746	28755604	+	1:28650955-28653633	H1303	NA	28652089	28652116
BPC1	Zm00001d028272	101.508	102.017	1	28789870	28800586	+	1:28650955-28653633	H1303	NA	28652089	28652116
BPC1	Zm00001d028273	102.002	101.612	1	28802882	28804087	-	1:28650955-28653633	H1303	NA	28652089	28652116
BPC1	Zm00001d028274	1.29526e-15	7.77156e-16	1	28825530	28829211	-	1:28650955-28653633	H1303	NA	28652089	28652116
BPC1	Zm00001d028275	0	0	1	28835340	28836758	-	1:28650955-28653633	H1303	NA	28652089	28652116
BPC6	Zm00001d022703	40.0764	40.4712	1	28866177	28866862	+	1:28650955-28653633	H1303	NA	28652090	28652112
BPC6	Zm00001d028263	1.62789e-10	1.33642e-10	1	28482921	28485437	-	1:28650955-28653633	H1303	NA	28652090	28652112
BPC6	Zm00001d028264	3.4444e-08	4.12789e-08	1	28568675	28577849	+	1:28650955-28653633	H1303	NA	28652090	28652112
BPC6	Zm00001d028265	3.53754e-08	3.38307e-08	1	28609279	28614414	+	1:28650955-28653633	H1303	NA	28652090	28652112
BPC6	Zm00001d028266	2.39513	2.34714	1	28615299	28617125	-	1:28650955-28653633	H1303	NA	28652090	28652112
BPC6	Zm00001d028267	7.76009e-13	4.55562e-13	1	28638545	28642886	-	1:28650955-28653633	H1303	NA	28652090	28652112
BPC6	Zm00001d028269	0.229745	0.101811	1	28714876	28733871	+	1:28650955-28653633	H1303	NA	28652090	28652112
BPC6	Zm00001d028270	6.38788	5.91534	1	28733920	28741221	+	1:28650955-28653633	H1303	NA	28652090	28652112
BPC6	Zm00001d028271	42.3492	42.9659	1	28753746	28755604	+	1:28650955-28653633	H1303	NA	28652090	28652112
BPC6	Zm00001d028272	42.4284	43.0208	1	28789870	28800586	+	1:28650955-28653633	H1303	NA	28652090	28652112
BPC6	Zm00001d028273	49.896	49.5333	1	28802882	28804087	-	1:28650955-28653633	H1303	NA	28652090	28652112
BPC6	Zm00001d028274	5.21855e-07	3.00208e-07	1	28825530	28829211	-	1:28650955-28653633	H1303	NA	28652090	28652112
BPC6	Zm00001d028275	3.93441e-09	2.52053e-09	1	28835340	28836758	-	1:28650955-28653633	H1303	NA	28652090	28652112
ERF104	Zm00001d022703	10.5599	10.8682	1	28866177	28866862	+	1:28650955-28653633	H1303	NA	28652491	28652509
ERF104	Zm00001d028263	13.4041	13.2231	1	28482921	28485437	-	1:28650955-28653633	H1303	NA	28652491	28652509
ERF104	Zm00001d028264	11.8711	12.3038	1	28568675	28577849	+	1:28650955-28653633	H1303	NA	28652491	28652509
ERF104	Zm00001d028265	13.9093	13.8992	1	28609279	28614414	+	1:28650955-28653633	H1303	NA	28652491	28652509
ERF104	Zm00001d028266	32.7321	32.6704	1	28615299	28617125	-	1:28650955-28653633	H1303	NA	28652491	28652509
ERF104	Zm00001d028267	5.11059	4.33849	1	28638545	28642886	-	1:28650955-28653633	H1303	NA	28652491	28652509
ERF104	Zm00001d028269	22.5897	21.3974	1	28714876	28733871	+	1:28650955-28653633	H1303	NA	28652491	28652509
ERF104	Zm00001d028270	11.4327	10.8995	1	28733920	28741221	+	1:28650955-28653633	H1303	NA	28652491	28652509
ERF104	Zm00001d028271	28.1321	28.4192	1	28753746	28755604	+	1:28650955-28653633	H1303	NA	28652491	28652509
ERF104	Zm00001d028272	5.11944	5.97371	1	28789870	28800586	+	1:28650955-28653633	H1303	NA	28652491	28652509
ERF104	Zm00001d028273	15.2435	14.8511	1	28802882	28804087	-	1:28650955-28653633	H1303	NA	28652491	28652509
ERF104	Zm00001d028274	4.5256	3.76512	1	28825530	28829211	-	1:28650955-28653633	H1303	NA	28652491	28652509
ERF104	Zm00001d028275	19.0572	18.56	1	28835340	28836758	-	1:28650955-28653633	H1303	NA	28652491	28652509
AT4G18450	Zm00001d022703	1.62204e-13	1.93512e-13	1	28866177	28866862	+	1:28650955-28653633	H1303	NA	28652492	28652508
AT4G18450	Zm00001d028263	51.2331	51.1163	1	28482921	28485437	-	1:28650955-28653633	H1303	NA	28652492	28652508
AT4G18450	Zm00001d028264	50.3802	50.8388	1	28568675	28577849	+	1:28650955-28653633	H1303	NA	28652492	28652508
AT4G18450	Zm00001d028265	55.5536	55.581	1	28609279	28614414	+	1:28650955-28653633	H1303	NA	28652492	28652508
AT4G18450	Zm00001d028266	47.7423	47.534	1	28615299	28617125	-	1:28650955-28653633	H1303	NA	28652492	28652508
AT4G18450	Zm00001d028267	46.0831	45.3983	1	28638545	28642886	-	1:28650955-28653633	H1303	NA	28652492	28652508
AT4G18450	Zm00001d028269	38.7748	37.8373	1	28714876	28733871	+	1:28650955-28653633	H1303	NA	28652492	28652508
AT4G18450	Zm00001d028270	17.3982	17.1677	1	28733920	28741221	+	1:28650955-28653633	H1303	NA	28652492	28652508
AT4G18450	Zm00001d028271	16.0906	15.9449	1	28753746	28755604	+	1:28650955-28653633	H1303	NA	28652492	28652508
AT4G18450	Zm00001d028272	9.67209e-09	1.96467e-08	1	28789870	28800586	+	1:28650955-28653633	H1303	NA	28652492	28652508
AT4G18450	Zm00001d028273	0.000872083	0.000655035	1	28802882	28804087	-	1:28650955-28653633	H1303	NA	28652492	28652508
AT4G18450	Zm00001d028274	22.85	22.2945	1	28825530	28829211	-	1:28650955-28653633	H1303	NA	28652492	28652508
AT4G18450	Zm00001d028275	49.6134	49.1915	1	28835340	28836758	-	1:28650955-28653633	H1303	NA	28652492	28652508
ERF15	Zm00001d022703	0	0	1	28866177	28866862	+	1:28650955-28653633	H1303	NA	28652492	28652506
ERF15	Zm00001d028263	102.895	102.953	1	28482921	28485437	-	1:28650955-28653633	H1303	NA	28652492	28652506
ERF15	Zm00001d028264	92.7781	93.2131	1	28568675	28577849	+	1:28650955-28653633	H1303	NA	28652492	28652506
ERF15	Zm00001d028265	106.914	107.017	1	28609279	28614414	+	1:28650955-28653633	H1303	NA	28652492	28652506
ERF15	Zm00001d028266	75.0858	74.6002	1	28615299	28617125	-	1:28650955-28653633	H1303	NA	28652492	28652506
ERF15	Zm00001d028267	108.724	108.261	1	28638545	28642886	-	1:28650955-28653633	H1303	NA	28652492	28652506
ERF15	Zm00001d028269	82.4118	81.9358	1	28714876	28733871	+	1:28650955-28653633	H1303	NA	28652492	28652506
ERF15	Zm00001d028270	34.5811	34.8747	1	28733920	28741221	+	1:28650955-28653633	H1303	NA	28652492	28652506
ERF15	Zm00001d028271	4.97232e-13	2.22415e-13	1	28753746	28755604	+	1:28650955-28653633	H1303	NA	28652492	28652506
ERF15	Zm00001d028272	0	0	1	28789870	28800586	+	1:28650955-28653633	H1303	NA	28652492	28652506
ERF15	Zm00001d028273	0	0	1	28802882	28804087	-	1:28650955-28653633	H1303	NA	28652492	28652506
ERF15	Zm00001d028274	45.2647	45.1702	1	28825530	28829211	-	1:28650955-28653633	H1303	NA	28652492	28652506
ERF15	Zm00001d028275	108.892	108.668	1	28835340	28836758	-	1:28650955-28653633	H1303	NA	28652492	28652506
RAP26	Zm00001d022703	0	0	1	28866177	28866862	+	1:28650955-28653633	H1303	NA	28652493	28652507
RAP26	Zm00001d028263	136.384	136.475	1	28482921	28485437	-	1:28650955-28653633	H1303	NA	28652493	28652507
RAP26	Zm00001d028264	119.111	119.61	1	28568675	28577849	+	1:28650955-28653633	H1303	NA	28652493	28652507
RAP26	Zm00001d028265	141.676	141.8	1	28609279	28614414	+	1:28650955-28653633	H1303	NA	28652493	28652507
RAP26	Zm00001d028266	105.976	105.344	1	28615299	28617125	-	1:28650955-28653633	H1303	NA	28652493	28652507
RAP26	Zm00001d028267	146.448	145.917	1	28638545	28642886	-	1:28650955-28653633	H1303	NA	28652493	28652507
RAP26	Zm00001d028269	120.151	119.602	1	28714876	28733871	+	1:28650955-28653633	H1303	NA	28652493	28652507
RAP26	Zm00001d028270	51.2392	51.5895	1	28733920	28741221	+	1:28650955-28653633	H1303	NA	28652493	28652507
RAP26	Zm00001d028271	0	0	1	28753746	28755604	+	1:28650955-28653633	H1303	NA	28652493	28652507
RAP26	Zm00001d028272	0	0	1	28789870	28800586	+	1:28650955-28653633	H1303	NA	28652493	28652507
RAP26	Zm00001d028273	0	0	1	28802882	28804087	-	1:28650955-28653633	H1303	NA	28652493	28652507
RAP26	Zm00001d028274	58.6862	58.5864	1	28825530	28829211	-	1:28650955-28653633	H1303	NA	28652493	28652507
RAP26	Zm00001d028275	155.04	154.785	1	28835340	28836758	-	1:28650955-28653633	H1303	NA	28652493	28652507
LEP	Zm00001d022704	9.08865	9.28108	1	29486017	29486563	+	1:29444326-29447088	H971	NA	29445287	29445307
LEP	Zm00001d028286	29.5365	29.5027	1	29234777	29236687	+	1:29444326-29447088	H971	NA	29445287	29445307
LEP	Zm00001d028287	21.4564	21.1783	1	29239110	29240679	-	1:29444326-29447088	H971	NA	29445287	29445307
LEP	Zm00001d028288	7.57343	7.02564	1	29240997	29241737	-	1:29444326-29447088	H971	NA	29445287	29445307
LEP	Zm00001d028293	21.2093	20.5051	1	29407035	29412655	+	1:29444326-29447088	H971	NA	29445287	29445307
LEP	Zm00001d028294	0.754172	0.754262	1	29450944	29452323	+	1:29444326-29447088	H971	NA	29445287	29445307
LEP	Zm00001d028295	24.6182	24.8543	1	29497242	29504081	+	1:29444326-29447088	H971	NA	29445287	29445307
LEP	Zm00001d028296	22.8868	22.4504	1	29508943	29510385	+	1:29444326-29447088	H971	NA	29445287	29445307
LEP	Zm00001d028297	1.02623e-06	2.0829e-07	1	29513368	29517917	+	1:29444326-29447088	H971	NA	29445287	29445307
LEP	Zm00001d028298	1.78378	2.42589	1	29611603	29617384	+	1:29444326-29447088	H971	NA	29445287	29445307
LEP	Zm00001d028299	5.58353e-05	0.000175542	1	29671337	29676427	+	1:29444326-29447088	H971	NA	29445287	29445307
ERF9	Zm00001d022704	0.161397	0.186182	1	29486017	29486563	+	1:29444326-29447088	H971	NA	29445288	29445308
ERF9	Zm00001d028286	45.5556	45.6019	1	29234777	29236687	+	1:29444326-29447088	H971	NA	29445288	29445308
ERF9	Zm00001d028287	0.988328	0.85095	1	29239110	29240679	-	1:29444326-29447088	H971	NA	29445288	29445308
ERF9	Zm00001d028288	26.6668	26.1882	1	29240997	29241737	-	1:29444326-29447088	H971	NA	29445288	29445308
ERF9	Zm00001d028293	29.3063	28.72	1	29407035	29412655	+	1:29444326-29447088	H971	NA	29445288	29445308
ERF9	Zm00001d028294	13.0389	13.0377	1	29450944	29452323	+	1:29444326-29447088	H971	NA	29445288	29445308
ERF9	Zm00001d028295	8.74952	8.86879	1	29497242	29504081	+	1:29444326-29447088	H971	NA	29445288	29445308
ERF9	Zm00001d028296	41.2093	40.7948	1	29508943	29510385	+	1:29444326-29447088	H971	NA	29445288	29445308
ERF9	Zm00001d028297	8.4791e-08	2.32728e-08	1	29513368	29517917	+	1:29444326-29447088	H971	NA	29445288	29445308
ERF9	Zm00001d028298	1.92137e-09	3.61628e-09	1	29611603	29617384	+	1:29444326-29447088	H971	NA	29445288	29445308
ERF9	Zm00001d028299	0.000888589	0.00253831	1	29671337	29676427	+	1:29444326-29447088	H971	NA	29445288	29445308
RAP212	ENSRNA049473755	0	0	1	29755731	29755833	+	1:29794754-29796204	H1229	NA	29795663	29795683
RAP212	Zm00001d028298	0	0	1	29611603	29617384	+	1:29794754-29796204	H1229	NA	29795663	29795683
RAP212	Zm00001d028299	0	0	1	29671337	29676427	+	1:29794754-29796204	H1229	NA	29795663	29795683
RAP212	Zm00001d028303	0	0	1	29785411	29788053	-	1:29794754-29796204	H1229	NA	29795663	29795683
RAP212	Zm00001d028304	0	0	1	29830012	29832203	-	1:29794754-29796204	H1229	NA	29795663	29795683
RAP212	Zm00001d028305	0	0	1	29833586	29835464	-	1:29794754-29796204	H1229	NA	29795663	29795683
RAP212	Zm00001d028307	86.5603	86.6106	1	29957661	29960895	-	1:29794754-29796204	H1229	NA	29795663	29795683
RAP212	Zm00001d028308	116.255	116.043	1	29985961	29988114	+	1:29794754-29796204	H1229	NA	29795663	29795683
RAP212	Zm00001d028309	126.022	125.684	1	30017030	30019564	+	1:29794754-29796204	H1229	NA	29795663	29795683
ESE1	ENSRNA049473755	0	0	1	29755731	29755833	+	1:29794754-29796204	H1229	NA	29795669	29795683
ESE1	Zm00001d028298	0	0	1	29611603	29617384	+	1:29794754-29796204	H1229	NA	29795669	29795683
ESE1	Zm00001d028299	0	0	1	29671337	29676427	+	1:29794754-29796204	H1229	NA	29795669	29795683
ESE1	Zm00001d028303	4.10783e-15	5.9952e-15	1	29785411	29788053	-	1:29794754-29796204	H1229	NA	29795669	29795683
ESE1	Zm00001d028304	2.62375e-09	1.76832e-09	1	29830012	29832203	-	1:29794754-29796204	H1229	NA	29795669	29795683
ESE1	Zm00001d028305	0.00552818	0.00319995	1	29833586	29835464	-	1:29794754-29796204	H1229	NA	29795669	29795683
ESE1	Zm00001d028307	46.5467	46.3777	1	29957661	29960895	-	1:29794754-29796204	H1229	NA	29795669	29795683
ESE1	Zm00001d028308	61.3137	61.1169	1	29985961	29988114	+	1:29794754-29796204	H1229	NA	29795669	29795683
ESE1	Zm00001d028309	64.9351	64.6641	1	30017030	30019564	+	1:29794754-29796204	H1229	NA	29795669	29795683
BPC5	ENSRNA049473755	32.093	32.4315	1	29755731	29755833	+	1:29794754-29796204	H1229	NA	29796078	29796117
BPC5	Zm00001d028298	55.0127	55.3984	1	29611603	29617384	+	1:29794754-29796204	H1229	NA	29796078	29796117
BPC5	Zm00001d028299	11.9151	12.4889	1	29671337	29676427	+	1:29794754-29796204	H1229	NA	29796078	29796117
BPC5	Zm00001d028303	48.3269	48.4353	1	29785411	29788053	-	1:29794754-29796204	H1229	NA	29796078	29796117
BPC5	Zm00001d028304	20.6884	19.9983	1	29830012	29832203	-	1:29794754-29796204	H1229	NA	29796078	29796117
BPC5	Zm00001d028305	40.842	41.8951	1	29833586	29835464	-	1:29794754-29796204	H1229	NA	29796078	29796117
BPC5	Zm00001d028307	0.000922328	0.000574353	1	29957661	29960895	-	1:29794754-29796204	H1229	NA	29796078	29796117
BPC5	Zm00001d028308	1.36941e-05	1.00674e-05	1	29985961	29988114	+	1:29794754-29796204	H1229	NA	29796078	29796117
BPC5	Zm00001d028309	2.46734e-05	1.90564e-05	1	30017030	30019564	+	1:29794754-29796204	H1229	NA	29796078	29796117
BPC6	ENSRNA049473755	49.3089	49.5934	1	29755731	29755833	+	1:29794754-29796204	H1229	NA	29796082	29796114
BPC6	Zm00001d028298	48.5859	49.1936	1	29611603	29617384	+	1:29794754-29796204	H1229	NA	29796082	29796114
BPC6	Zm00001d028299	16.6574	17.6606	1	29671337	29676427	+	1:29794754-29796204	H1229	NA	29796082	29796114
BPC6	Zm00001d028303	48.7181	49.0591	1	29785411	29788053	-	1:29794754-29796204	H1229	NA	29796082	29796114
BPC6	Zm00001d028304	24.4809	23.5032	1	29830012	29832203	-	1:29794754-29796204	H1229	NA	29796082	29796114
BPC6	Zm00001d028305	27.4344	28.2812	1	29833586	29835464	-	1:29794754-29796204	H1229	NA	29796082	29796114
BPC6	Zm00001d028307	4.64053	4.07776	1	29957661	29960895	-	1:29794754-29796204	H1229	NA	29796082	29796114
BPC6	Zm00001d028308	1.957e-07	1.35115e-07	1	29985961	29988114	+	1:29794754-29796204	H1229	NA	29796082	29796114
BPC6	Zm00001d028309	9.73033e-09	6.78714e-09	1	30017030	30019564	+	1:29794754-29796204	H1229	NA	29796082	29796114
BPC1	ENSRNA049473755	79.0262	79.413	1	29755731	29755833	+	1:29794754-29796204	H1229	NA	29796083	29796114
BPC1	Zm00001d028298	111.183	111.681	1	29611603	29617384	+	1:29794754-29796204	H1229	NA	29796083	29796114
BPC1	Zm00001d028299	23.3134	24.0872	1	29671337	29676427	+	1:29794754-29796204	H1229	NA	29796083	29796114
BPC1	Zm00001d028303	79.0473	79.1756	1	29785411	29788053	-	1:29794754-29796204	H1229	NA	29796083	29796114
BPC1	Zm00001d028304	52.1798	51.2705	1	29830012	29832203	-	1:29794754-29796204	H1229	NA	29796083	29796114
BPC1	Zm00001d028305	58.1745	59.3983	1	29833586	29835464	-	1:29794754-29796204	H1229	NA	29796083	29796114
BPC1	Zm00001d028307	4.01605e-13	2.10091e-13	1	29957661	29960895	-	1:29794754-29796204	H1229	NA	29796083	29796114
BPC1	Zm00001d028308	0	0	1	29985961	29988114	+	1:29794754-29796204	H1229	NA	29796083	29796114
BPC1	Zm00001d028309	0	0	1	30017030	30019564	+	1:29794754-29796204	H1229	NA	29796083	29796114
BPC1	Zm00001d028325	114.275	114.466	1	30793737	30799897	-	1:31039206-31041355	H741	V232	31039294	31039317
BPC1	Zm00001d028328	0	0	1	30969605	30971412	-	1:31039206-31041355	H741	V232	31039294	31039317
BPC1	Zm00001d028330	0	0	1	31041489	31049951	-	1:31039206-31041355	H741	V232	31039294	31039317
BPC1	Zm00001d028331	106.88	106.631	1	31049530	31051714	+	1:31039206-31041355	H741	V232	31039294	31039317
BPC1	Zm00001d028332	0	0	1	31051822	31060753	-	1:31039206-31041355	H741	V232	31039294	31039317
BPC1	Zm00001d028337	3.16835e-06	2.88911e-06	1	31103531	31114482	-	1:31039206-31041355	H741	V232	31039294	31039317
BPC1	Zm00001d028338	76.631	77.4746	1	31190849	31194494	+	1:31039206-31041355	H741	V232	31039294	31039317
BPC1	Zm00001d028339	0	0	1	31208608	31218917	-	1:31039206-31041355	H741	V232	31039294	31039317
BPC1	Zm00001d028337	3.16835e-06	2.88911e-06	1	31103531	31114482	-	1:31359291-31361492	H402	NA	31360598	31360621
BPC1	Zm00001d028338	76.631	77.4746	1	31190849	31194494	+	1:31359291-31361492	H402	NA	31360598	31360621
BPC1	Zm00001d028339	0	0	1	31208608	31218917	-	1:31359291-31361492	H402	NA	31360598	31360621
BPC1	Zm00001d028340	59.7201	61.2116	1	31306395	31307591	-	1:31359291-31361492	H402	NA	31360598	31360621
BPC1	Zm00001d028341	0	0	1	31323288	31328862	-	1:31359291-31361492	H402	NA	31360598	31360621
BPC1	Zm00001d028344	51.2745	50.4771	1	31351458	31356305	-	1:31359291-31361492	H402	NA	31360598	31360621
BPC1	Zm00001d028347	1.4803e-16	0	1	31513628	31515158	+	1:31359291-31361492	H402	NA	31360598	31360621
BPC1	Zm00001d028348	0	0	1	31548999	31551114	-	1:31359291-31361492	H402	NA	31360598	31360621
BPC1	Zm00001d028349	0	0	1	31555841	31557666	-	1:31359291-31361492	H402	NA	31360598	31360621
OBP3	Zm00001d028337	68.5499	70.9594	1	31103531	31114482	-	1:31359291-31361492	H402	NA	31360603	31360623
OBP3	Zm00001d028338	0	0	1	31190849	31194494	+	1:31359291-31361492	H402	NA	31360603	31360623
OBP3	Zm00001d028339	259.797	259.331	1	31208608	31218917	-	1:31359291-31361492	H402	NA	31360603	31360623
OBP3	Zm00001d028340	0	0	1	31306395	31307591	-	1:31359291-31361492	H402	NA	31360603	31360623
OBP3	Zm00001d028341	228.351	228.111	1	31323288	31328862	-	1:31359291-31361492	H402	NA	31360603	31360623
OBP3	Zm00001d028344	0	0	1	31351458	31356305	-	1:31359291-31361492	H402	NA	31360603	31360623
OBP3	Zm00001d028347	158.747	158.822	1	31513628	31515158	+	1:31359291-31361492	H402	NA	31360603	31360623
OBP3	Zm00001d028348	188.906	188.735	1	31548999	31551114	-	1:31359291-31361492	H402	NA	31360603	31360623
OBP3	Zm00001d028349	206.022	206.985	1	31555841	31557666	-	1:31359291-31361492	H402	NA	31360603	31360623
OBP1	Zm00001d028337	93.941	96.7612	1	31103531	31114482	-	1:31359291-31361492	H402	NA	31360604	31360624
OBP1	Zm00001d028338	0	0	1	31190849	31194494	+	1:31359291-31361492	H402	NA	31360604	31360624
OBP1	Zm00001d028339	315.235	314.424	1	31208608	31218917	-	1:31359291-31361492	H402	NA	31360604	31360624
OBP1	Zm00001d028340	0	0	1	31306395	31307591	-	1:31359291-31361492	H402	NA	31360604	31360624
OBP1	Zm00001d028341	277.556	277.077	1	31323288	31328862	-	1:31359291-31361492	H402	NA	31360604	31360624
OBP1	Zm00001d028344	0	0	1	31351458	31356305	-	1:31359291-31361492	H402	NA	31360604	31360624
OBP1	Zm00001d028347	198.79	198.6	1	31513628	31515158	+	1:31359291-31361492	H402	NA	31360604	31360624
OBP1	Zm00001d028348	241.198	240.882	1	31548999	31551114	-	1:31359291-31361492	H402	NA	31360604	31360624
OBP1	Zm00001d028349	253.858	255.194	1	31555841	31557666	-	1:31359291-31361492	H402	NA	31360604	31360624
AT2G28810	Zm00001d028337	97.3812	100.47	1	31103531	31114482	-	1:31359291-31361492	H402	NA	31360605	31360625
AT2G28810	Zm00001d028338	0	0	1	31190849	31194494	+	1:31359291-31361492	H402	NA	31360605	31360625
AT2G28810	Zm00001d028339	361.42	360.783	1	31208608	31218917	-	1:31359291-31361492	H402	NA	31360605	31360625
AT2G28810	Zm00001d028340	0	0	1	31306395	31307591	-	1:31359291-31361492	H402	NA	31360605	31360625
AT2G28810	Zm00001d028341	321.207	320.782	1	31323288	31328862	-	1:31359291-31361492	H402	NA	31360605	31360625
AT2G28810	Zm00001d028344	0	0	1	31351458	31356305	-	1:31359291-31361492	H402	NA	31360605	31360625
AT2G28810	Zm00001d028347	220.827	221.048	1	31513628	31515158	+	1:31359291-31361492	H402	NA	31360605	31360625
AT2G28810	Zm00001d028348	288.534	288.24	1	31548999	31551114	-	1:31359291-31361492	H402	NA	31360605	31360625
AT2G28810	Zm00001d028349	291.287	292.668	1	31555841	31557666	-	1:31359291-31361492	H402	NA	31360605	31360625
AT5G02460	Zm00001d028337	52.8606	55.2209	1	31103531	31114482	-	1:31359291-31361492	H402	NA	31360605	31360625
AT5G02460	Zm00001d028338	0	0	1	31190849	31194494	+	1:31359291-31361492	H402	NA	31360605	31360625
AT5G02460	Zm00001d028339	239.193	238.643	1	31208608	31218917	-	1:31359291-31361492	H402	NA	31360605	31360625
AT5G02460	Zm00001d028340	0	0	1	31306395	31307591	-	1:31359291-31361492	H402	NA	31360605	31360625
AT5G02460	Zm00001d028341	217.002	216.704	1	31323288	31328862	-	1:31359291-31361492	H402	NA	31360605	31360625
AT5G02460	Zm00001d028344	0	0	1	31351458	31356305	-	1:31359291-31361492	H402	NA	31360605	31360625
AT5G02460	Zm00001d028347	149.823	149.759	1	31513628	31515158	+	1:31359291-31361492	H402	NA	31360605	31360625
AT5G02460	Zm00001d028348	176.839	176.648	1	31548999	31551114	-	1:31359291-31361492	H402	NA	31360605	31360625
AT5G02460	Zm00001d028349	200.085	201.055	1	31555841	31557666	-	1:31359291-31361492	H402	NA	31360605	31360625
RAP211	Zm00001d028337	32.9824	34.9655	1	31103531	31114482	-	1:31359291-31361492	H402	NA	31361228	31361242
RAP211	Zm00001d028338	0	0	1	31190849	31194494	+	1:31359291-31361492	H402	NA	31361228	31361242
RAP211	Zm00001d028339	151.877	150.525	1	31208608	31218917	-	1:31359291-31361492	H402	NA	31361228	31361242
RAP211	Zm00001d028340	0	0	1	31306395	31307591	-	1:31359291-31361492	H402	NA	31361228	31361242
RAP211	Zm00001d028341	133.429	132.851	1	31323288	31328862	-	1:31359291-31361492	H402	NA	31361228	31361242
RAP211	Zm00001d028344	0	0	1	31351458	31356305	-	1:31359291-31361492	H402	NA	31361228	31361242
RAP211	Zm00001d028347	95.3689	93.5692	1	31513628	31515158	+	1:31359291-31361492	H402	NA	31361228	31361242
RAP211	Zm00001d028348	89.4901	89.0656	1	31548999	31551114	-	1:31359291-31361492	H402	NA	31361228	31361242
RAP211	Zm00001d028349	106.864	107.99	1	31555841	31557666	-	1:31359291-31361492	H402	NA	31361228	31361242
ERF104	Zm00001d028378	0.000402234	0.000451467	1	32646827	32647222	-	1:32892426-32895076	H129	NA	32894208	32894226
ERF104	Zm00001d028380	15.0425	13.6825	1	32678385	32692019	+	1:32892426-32895076	H129	NA	32894208	32894226
ERF104	Zm00001d028382	0.000103627	9.16406e-05	1	32771811	32783919	-	1:32892426-32895076	H129	NA	32894208	32894226
ERF104	Zm00001d028384	3.96129	4.29256	1	32801911	32809405	+	1:32892426-32895076	H129	NA	32894208	32894226
ERF104	Zm00001d028385	18.493	18.1825	1	32816668	32820422	+	1:32892426-32895076	H129	NA	32894208	32894226
ERF104	Zm00001d028386	1.55604e-10	3.68964e-11	1	32857622	32861798	-	1:32892426-32895076	H129	NA	32894208	32894226
ERF104	Zm00001d028388	4.90352	4.24492	1	32948302	32950299	-	1:32892426-32895076	H129	NA	32894208	32894226
ERF104	Zm00001d028389	24.2828	24.3468	1	33035884	33036654	-	1:32892426-32895076	H129	NA	32894208	32894226
ERF104	Zm00001d028390	0.349636	0.145899	1	33086231	33088568	-	1:32892426-32895076	H129	NA	32894208	32894226
ERF104	Zm00001d028391	3.98731	3.19037	1	33115669	33118053	-	1:32892426-32895076	H129	NA	32894208	32894226
AT4G18450	Zm00001d028378	13.6579	13.4779	1	32646827	32647222	-	1:32892426-32895076	H129	NA	32894209	32894225
AT4G18450	Zm00001d028380	45.4055	44.3001	1	32678385	32692019	+	1:32892426-32895076	H129	NA	32894209	32894225
AT4G18450	Zm00001d028382	0.266273	0.162384	1	32771811	32783919	-	1:32892426-32895076	H129	NA	32894209	32894225
AT4G18450	Zm00001d028384	42.6588	43.0071	1	32801911	32809405	+	1:32892426-32895076	H129	NA	32894209	32894225
AT4G18450	Zm00001d028385	59.0561	58.8167	1	32816668	32820422	+	1:32892426-32895076	H129	NA	32894209	32894225
AT4G18450	Zm00001d028386	0.000261526	8.89989e-05	1	32857622	32861798	-	1:32892426-32895076	H129	NA	32894209	32894225
AT4G18450	Zm00001d028388	45.6251	45.0458	1	32948302	32950299	-	1:32892426-32895076	H129	NA	32894209	32894225
AT4G18450	Zm00001d028389	0.0179819	0.01999	1	33035884	33036654	-	1:32892426-32895076	H129	NA	32894209	32894225
AT4G18450	Zm00001d028390	0.172101	0.123914	1	33086231	33088568	-	1:32892426-32895076	H129	NA	32894209	32894225
AT4G18450	Zm00001d028391	40.9536	40.2408	1	33115669	33118053	-	1:32892426-32895076	H129	NA	32894209	32894225
ERF15	Zm00001d028378	48.8088	48.12	1	32646827	32647222	-	1:32892426-32895076	H129	NA	32894211	32894225
ERF15	Zm00001d028380	88.8007	88.2573	1	32678385	32692019	+	1:32892426-32895076	H129	NA	32894211	32894225
ERF15	Zm00001d028382	30.2341	28.9877	1	32771811	32783919	-	1:32892426-32895076	H129	NA	32894211	32894225
ERF15	Zm00001d028384	105.886	106.262	1	32801911	32809405	+	1:32892426-32895076	H129	NA	32894211	32894225
ERF15	Zm00001d028385	105.821	105.745	1	32816668	32820422	+	1:32892426-32895076	H129	NA	32894211	32894225
ERF15	Zm00001d028386	1.40403e-05	1.03922e-05	1	32857622	32861798	-	1:32892426-32895076	H129	NA	32894211	32894225
ERF15	Zm00001d028388	110.125	109.736	1	32948302	32950299	-	1:32892426-32895076	H129	NA	32894211	32894225
ERF15	Zm00001d028389	0	0	1	33035884	33036654	-	1:32892426-32895076	H129	NA	32894211	32894225
ERF15	Zm00001d028390	1.34656e-09	1.67028e-09	1	33086231	33088568	-	1:32892426-32895076	H129	NA	32894211	32894225
ERF15	Zm00001d028391	98.1715	97.6952	1	33115669	33118053	-	1:32892426-32895076	H129	NA	32894211	32894225
ERF9	Zm00001d028378	8.88039	8.80584	1	32646827	32647222	-	1:32892426-32895076	H129	NA	32894213	32894236
ERF9	Zm00001d028380	33.3459	32.3384	1	32678385	32692019	+	1:32892426-32895076	H129	NA	32894213	32894236
ERF9	Zm00001d028382	0.135341	0.0964238	1	32771811	32783919	-	1:32892426-32895076	H129	NA	32894213	32894236
[truncated: 95,752 more rows]
