# Supplementary material for: Identification of Key Tissue-Specific, Biological Processes by Integrating Enhancer Information in Maize Gene Regulatory Networks
Source: Front Genet. 2021 Jan 11;11:606285. doi: 10.3389/fgene.2020.606285 (PMC7834273; doi:10.3389/fgene.2020.606285)
Supplement: Supplementary file 6 [file Table_6.XLSX]

## Sheet: Table S6 Legend
chr	Chromosome
enh.start	Enhancer Start position
enh.end	Enhancer End position
enh.husk	Name of enhancer in HUSK
enh.V2	Name of enhancer in V2-IST
gene.ID	Gene ID in maizegdb AGPv4
edge.husk	Value of enhancer-gene edge in HUSK
top.husk	Equal 2 if the gene has the maximum average enhancer-gene edge value in the Husk network (top gene), 1 if the gene is one of the top targets (>0.8*top edge), and 0 else
edge.V2	Value of enhancer-gene edge in V2-IST
top.V2	Equal 2 if the gene has the maximum average enhancer-gene edge value in the V2-IST network (top gene), 1 if the gene is one of the top targets (>0.8*top edge), and 0 else

## Sheet: Table S6
chr	enh.start	enh.end	enh.husk	enh.V2	gene	edge.husk	top.husk	edge.V2	top.V2
1	572885	573708	NA	V357	Zm00001d022649	20.5569	0	20.4641	0
1	572885	573708	NA	V357	Zm00001d027248	15.9089	0	16.0259	0
1	572885	573708	NA	V357	Zm00001d027249	7.52573	0	6.08307	0
1	572885	573708	NA	V357	Zm00001d027250	13.758	0	13.7037	0
1	572885	573708	NA	V357	Zm00001d027254	19.2152	0	19.1348	0
1	572885	573708	NA	V357	Zm00001d027256	7.822	0	7.26771	0
1	572885	573708	NA	V357	Zm00001d027257	16.7078	0	16.6415	0
1	572885	573708	NA	V357	Zm00001d027258	19.7125	0	19.7718	0
1	572885	573708	NA	V357	Zm00001d027259	34.3039	2	34.349	2
1	5119264	5120882	H598	NA	Zm00001d022658	3.08143	0	2.85848	0
1	5119264	5120882	H598	NA	Zm00001d022659	5.0144	0	4.97974	0
1	5119264	5120882	H598	NA	Zm00001d027419	31.1595	0	31.5433	0
1	5119264	5120882	H598	NA	Zm00001d027421	56.5091	1	57.0848	1
1	5119264	5120882	H598	NA	Zm00001d027422	65.2948	1	65.6428	1
1	5119264	5120882	H598	NA	Zm00001d027423	10.118	0	10.2502	0
1	5119264	5120882	H598	NA	Zm00001d027424	3.82147	0	5.85479	0
1	5119264	5120882	H598	NA	Zm00001d027425	0.939198	0	0.909635	0
1	5119264	5120882	H598	NA	Zm00001d027427	5.4439	0	5.40985	0
1	5119264	5120882	H598	NA	Zm00001d027428	3.51419	0	3.63535	0
1	5119264	5120882	H598	NA	Zm00001d027429	5.75887	0	5.77254	0
1	5119264	5120882	H598	NA	Zm00001d027430	2.7311	0	2.67586	0
1	5119264	5120882	H598	NA	Zm00001d027431	26.3727	0	26.4993	0
1	5119264	5120882	H598	NA	Zm00001d027434	4.54035	0	4.51834	0
1	5119264	5120882	H598	NA	Zm00001d027435	68.3199	2	68.1398	2
1	5119264	5120882	H598	NA	Zm00001d027436	15.417	0	14.7108	0
1	5119264	5120882	H598	NA	Zm00001d027437	45.7764	0	45.5942	0
1	5141792	5143284	H1260	NA	Zm00001d022658	10.9422	0	10.3837	0
1	5141792	5143284	H1260	NA	Zm00001d022659	25.954	0	25.875	0
1	5141792	5143284	H1260	NA	Zm00001d027419	0.00841976	0	0.021748	0
1	5141792	5143284	H1260	NA	Zm00001d027421	0.00382852	0	0.00921235	0
1	5141792	5143284	H1260	NA	Zm00001d027422	0.00782503	0	0.0137597	0
1	5141792	5143284	H1260	NA	Zm00001d027423	42.2613	2	42.6449	2
1	5141792	5143284	H1260	NA	Zm00001d027424	13.8378	0	15.2356	0
1	5141792	5143284	H1260	NA	Zm00001d027425	2.57275e-05	0	1.50461e-05	0
1	5141792	5143284	H1260	NA	Zm00001d027427	16.1838	0	15.8485	0
1	5141792	5143284	H1260	NA	Zm00001d027428	17.6974	0	18.615	0
1	5141792	5143284	H1260	NA	Zm00001d027429	13.11	0	13.207	0
1	5141792	5143284	H1260	NA	Zm00001d027430	0.211916	0	0.109009	0
1	5141792	5143284	H1260	NA	Zm00001d027431	0.205903	0	0.282382	0
1	5141792	5143284	H1260	NA	Zm00001d027434	10.438	0	10.205	0
1	5141792	5143284	H1260	NA	Zm00001d027435	15.6026	0	15.4243	0
1	5141792	5143284	H1260	NA	Zm00001d027436	1.36099	0	1.13755	0
1	5141792	5143284	H1260	NA	Zm00001d027437	0.258794	0	0.21143	0
1	8467804	8468974	H65	NA	Zm00001d027567	0	0	0	0
1	8467804	8468974	H65	NA	Zm00001d027568	165.455	0	164.692	0
1	8467804	8468974	H65	NA	Zm00001d027569	0	0	0	0
1	8467804	8468974	H65	NA	Zm00001d027570	233.854	1	233.321	1
1	8467804	8468974	H65	NA	Zm00001d027571	226.306	0	225.637	0
1	8467804	8468974	H65	NA	Zm00001d027572	257.244	1	256.745	1
1	8467804	8468974	H65	NA	Zm00001d027573	0	0	0	0
1	8467804	8468974	H65	NA	Zm00001d027576	287.692	2	287.488	2
1	8467804	8468974	H65	NA	Zm00001d027577	152.427	0	154.315	0
1	8467804	8468974	H65	NA	Zm00001d027578	151.797	0	145.773	0
1	8467804	8468974	H65	NA	Zm00001d027580	287.348	1	287.434	1
1	8467804	8468974	H65	NA	Zm00001d027581	0	0	0	0
1	8467804	8468974	H65	NA	Zm00001d027582	263.249	1	263.616	1
1	8467804	8468974	H65	NA	Zm00001d027583	111.687	0	111.629	0
1	8467804	8468974	H65	NA	Zm00001d027585	224.307	0	225.491	0
1	8467804	8468974	H65	NA	Zm00001d027587	104.175	0	103.759	0
1	8467804	8468974	H65	NA	Zm00001d027588	0	0	0	0
1	8467804	8468974	H65	NA	Zm00001d027589	253.648	1	254.348	1
1	8467804	8468974	H65	NA	Zm00001d027590	0	0	0	0
1	8467804	8468974	H65	NA	Zm00001d027591	178.376	0	176.296	0
1	8467804	8468974	H65	NA	Zm00001d027593	185.353	0	184.999	0
1	8467804	8468974	H65	NA	Zm00001d027595	254.759	1	255.682	1
1	8467804	8468974	H65	NA	Zm00001d027596	132.511	0	132.153	0
1	8467804	8468974	H65	NA	Zm00001d027597	0	0	0	0
1	8467804	8468974	H65	NA	Zm00001d027598	0	0	0	0
1	8467804	8468974	H65	NA	Zm00001d027599	157.777	0	157.713	0
1	10163308	10163826	H914	NA	Zm00001d027646	45.3601	0	45.1844	0
1	10163308	10163826	H914	NA	Zm00001d027647	1.53006	0	1.51881	0
1	10163308	10163826	H914	NA	Zm00001d027648	115.433	2	115.862	2
1	10163308	10163826	H914	NA	Zm00001d027649	6.74075	0	6.77012	0
1	10163308	10163826	H914	NA	Zm00001d027652	45.8677	0	46.1132	0
1	10163308	10163826	H914	NA	Zm00001d027655	87.5585	0	87.4576	0
1	10163308	10163826	H914	NA	Zm00001d027656	0.56938	0	0.533369	0
1	10163308	10163826	H914	NA	Zm00001d027657	82.4767	0	81.8178	0
1	10163308	10163826	H914	NA	Zm00001d027659	0.279114	0	0.363764	0
1	10296900	10298327	H520	V170	Zm00001d027648	108.835	2	109.135	2
1	10296900	10298327	H520	V170	Zm00001d027649	26.2468	0	26.217	0
1	10296900	10298327	H520	V170	Zm00001d027652	47.6464	0	47.7524	0
1	10296900	10298327	H520	V170	Zm00001d027655	89.7014	1	89.6666	1
1	10296900	10298327	H520	V170	Zm00001d027656	31.0362	0	30.8856	0
1	10296900	10298327	H520	V170	Zm00001d027657	77.6573	0	77.4018	0
1	10296900	10298327	H520	V170	Zm00001d027659	33.8349	0	34.1395	0
1	10296900	10298327	H520	V170	Zm00001d027665	88.6281	1	88.371	1
1	10834280	10836084	H259	NA	Zm00001d022670	10.5996	0	10.214	0
1	10834280	10836084	H259	NA	Zm00001d022672	18.4034	0	18.6286	0
1	10834280	10836084	H259	NA	Zm00001d027667	87.8367	0	87.8126	0
1	10834280	10836084	H259	NA	Zm00001d027671	145.745	1	145.965	1
1	10834280	10836084	H259	NA	Zm00001d027672	129.147	1	129.318	1
1	10834280	10836084	H259	NA	Zm00001d027673	56.8299	0	57.0322	0
1	10834280	10836084	H259	NA	Zm00001d027674	81.247	0	81.6129	0
1	10834280	10836084	H259	NA	Zm00001d027675	150.257	1	150.153	1
1	10834280	10836084	H259	NA	Zm00001d027676	119.604	0	119.593	0
1	10834280	10836084	H259	NA	Zm00001d027677	132.849	1	132.599	1
1	10834280	10836084	H259	NA	Zm00001d027678	86.5707	0	86.5134	0
1	10834280	10836084	H259	NA	Zm00001d027679	113.024	0	112.348	0
1	10834280	10836084	H259	NA	Zm00001d027680	152.675	2	152.754	2
1	10834280	10836084	H259	NA	Zm00001d027681	45.5694	0	45.6454	0
1	10834280	10836084	H259	NA	Zm00001d027682	17.3126	0	17.9696	0
1	13071126	13075934	H660	NA	Zm00001d027759	47.8531	0	48.9453	0
1	13071126	13075934	H660	NA	Zm00001d027760	89.379	1	89.6275	1
1	13071126	13075934	H660	NA	Zm00001d027762	79.8407	1	79.1371	1
1	13071126	13075934	H660	NA	Zm00001d027763	95.0438	2	94.8674	2
1	13071126	13075934	H660	NA	Zm00001d027766	39.4283	0	39.4697	0
1	13071126	13075934	H660	NA	Zm00001d027767	94.1721	1	94.2923	1
1	13071126	13075934	H660	NA	Zm00001d027768	36.3562	0	36.4207	0
1	13071126	13075934	H660	NA	Zm00001d027769	35.2121	0	35.7465	0
1	13071126	13075934	H660	NA	Zm00001d027772	61.6195	0	61.4644	0
1	13071126	13075934	H660	NA	Zm00001d027773	26.2223	0	28.1919	0
1	13161052	13162968	H965	NA	Zm00001d027760	36.0922	0	36.3292	0
1	13161052	13162968	H965	NA	Zm00001d027762	38.2103	0	37.6778	0
1	13161052	13162968	H965	NA	Zm00001d027763	49.5374	1	48.8283	1
1	13161052	13162968	H965	NA	Zm00001d027766	6.23914	0	6.23595	0
1	13161052	13162968	H965	NA	Zm00001d027767	52.0425	2	52.1874	2
1	13161052	13162968	H965	NA	Zm00001d027768	0.00097339	0	0.00126998	0
1	13161052	13162968	H965	NA	Zm00001d027769	0.00191647	0	0.00607605	0
1	13161052	13162968	H965	NA	Zm00001d027772	44.2239	1	44.0918	1
1	13161052	13162968	H965	NA	Zm00001d027773	0.991511	0	1.31216	0
1	13899460	13900201	H576	NA	ENSRNA049996745	7.1676	0	7.04965	0
1	13899460	13900201	H576	NA	Zm00001d027794	6.76131e-07	0	5.2408e-07	0
1	13899460	13900201	H576	NA	Zm00001d027799	1.74648	0	1.86721	0
1	13899460	13900201	H576	NA	Zm00001d027800	5.96358e-05	0	4.52095e-05	0
1	13899460	13900201	H576	NA	Zm00001d027801	0.014978	0	0.0170098	0
1	13899460	13900201	H576	NA	Zm00001d027802	39.6903	0	39.2598	0
1	13899460	13900201	H576	NA	Zm00001d027803	8.62798e-11	0	8.42226e-11	0
1	13899460	13900201	H576	NA	Zm00001d027804	3.50892e-05	0	3.82131e-06	0
1	13899460	13900201	H576	NA	Zm00001d027805	0.00022022	0	0.000189632	0
1	13899460	13900201	H576	NA	Zm00001d027807	4.84427e-07	0	3.77772e-07	0
1	13899460	13900201	H576	NA	Zm00001d027808	54.1551	2	54.5438	2
1	13900418	13901960	H1090	NA	ENSRNA049996745	7.40149e-17	0	1.4803e-16	0
1	13900418	13901960	H1090	NA	Zm00001d027794	203.003	1	202.627	1
1	13900418	13901960	H1090	NA	Zm00001d027799	148.889	0	149.957	0
1	13900418	13901960	H1090	NA	Zm00001d027800	198.589	0	198.285	0
1	13900418	13901960	H1090	NA	Zm00001d027801	177.903	0	178.459	0
1	13900418	13901960	H1090	NA	Zm00001d027802	0	0	0	0
1	13900418	13901960	H1090	NA	Zm00001d027803	233.742	1	234.004	1
1	13900418	13901960	H1090	NA	Zm00001d027804	127.318	0	127.783	0
1	13900418	13901960	H1090	NA	Zm00001d027805	167.621	0	167.677	0
1	13900418	13901960	H1090	NA	Zm00001d027807	252.308	2	251.893	2
1	13900418	13901960	H1090	NA	Zm00001d027808	0	0	0	0
1	14449374	14450546	H573	V147	ENSRNA049472005	6.5072e-10	0	5.50787e-10	0
1	14449374	14450546	H573	V147	Zm00001d022675	6.97398e-12	0	5.44217e-12	0
1	14449374	14450546	H573	V147	Zm00001d022677	81.7122	0	81.1665	0
1	14449374	14450546	H573	V147	Zm00001d027809	64.2108	0	64.0963	0
1	14449374	14450546	H573	V147	Zm00001d027810	0	0	0	0
1	14449374	14450546	H573	V147	Zm00001d027811	106.369	2	106.316	2
1	14449374	14450546	H573	V147	Zm00001d027812	59.6124	0	59.4108	0
1	14449374	14450546	H573	V147	Zm00001d027813	89.5947	1	90.1607	1
1	14449374	14450546	H573	V147	Zm00001d027815	4.99189e-09	0	5.75822e-09	0
1	14449374	14450546	H573	V147	Zm00001d027816	85.3764	1	85.6265	1
1	14449374	14450546	H573	V147	Zm00001d027819	45.7846	0	45.9992	0
1	14449374	14450546	H573	V147	Zm00001d027820	47.4902	0	47.265	0
1	14449374	14450546	H573	V147	Zm00001d027821	45.4213	0	45.1717	0
1	14449374	14450546	H573	V147	Zm00001d027824	0.00383356	0	0.0025713	0
1	14449374	14450546	H573	V147	Zm00001d027826	101.548	1	101.394	1
1	14449374	14450546	H573	V147	Zm00001d027827	93.2036	1	92.9708	1
1	14449374	14450546	H573	V147	Zm00001d027831	52.2113	0	51.5145	0
1	14449374	14450546	H573	V147	Zm00001d027832	0.213376	0	0.131715	0
1	14449374	14450546	H573	V147	Zm00001d027833	34.0804	0	33.4666	0
1	14449374	14450546	H573	V147	Zm00001d027834	82.5368	0	81.8809	0
1	14449374	14450546	H573	V147	Zm00001d027835	80.9888	0	80.4521	0
1	15336608	15338124	H599	NA	Zm00001d022678	0.00182773	0	0.00144138	0
1	15336608	15338124	H599	NA	Zm00001d027848	192.709	2	192.544	2
1	15336608	15338124	H599	NA	Zm00001d027849	117.403	0	116.623	0
1	15336608	15338124	H599	NA	Zm00001d027850	0	0	0	0
1	15336608	15338124	H599	NA	Zm00001d027851	0	0	0	0
1	15336608	15338124	H599	NA	Zm00001d027852	114.865	0	114.762	0
1	15336608	15338124	H599	NA	Zm00001d027853	129.376	0	129.266	0
1	15336608	15338124	H599	NA	Zm00001d027854	0	0	0	0
1	15336608	15338124	H599	NA	Zm00001d027855	129.794	0	129.503	0
1	15336608	15338124	H599	NA	Zm00001d027856	139.48	0	139.322	0
1	15336608	15338124	H599	NA	Zm00001d027858	102.223	0	102.15	0
1	15336608	15338124	H599	NA	Zm00001d027859	117.487	0	117.145	0
1	15336608	15338124	H599	NA	Zm00001d027860	9.32287e-07	0	0.0840199	0
1	15336608	15338124	H599	NA	Zm00001d027861	164.304	1	164.271	1
1	15387741	15390462	H1116	NA	Zm00001d022678	19.1743	0	18.7274	0
1	15387741	15390462	H1116	NA	Zm00001d027850	46.1012	0	46.4246	0
1	15387741	15390462	H1116	NA	Zm00001d027851	34.7446	0	34.6873	0
1	15387741	15390462	H1116	NA	Zm00001d027852	116.302	0	116.279	0
1	15387741	15390462	H1116	NA	Zm00001d027853	113.773	0	114.04	0
1	15387741	15390462	H1116	NA	Zm00001d027854	48.8584	0	48.7394	0
1	15387741	15390462	H1116	NA	Zm00001d027855	120.398	0	120.328	0
1	15387741	15390462	H1116	NA	Zm00001d027856	133.979	1	133.947	1
1	15387741	15390462	H1116	NA	Zm00001d027858	94.8064	0	94.8988	0
1	15387741	15390462	H1116	NA	Zm00001d027859	110.183	0	110.012	0
1	15387741	15390462	H1116	NA	Zm00001d027860	7.40468	0	8.60233	0
1	15387741	15390462	H1116	NA	Zm00001d027861	153.797	2	153.819	2
1	15390766	15391724	H1296	NA	Zm00001d022678	0.501055	0	0.482167	0
1	15390766	15391724	H1296	NA	Zm00001d027850	4.96023e-13	0	9.86594e-13	0
1	15390766	15391724	H1296	NA	Zm00001d027851	0.000156772	0	0.000157281	0
1	15390766	15391724	H1296	NA	Zm00001d027852	63.8745	0	63.7201	0
1	15390766	15391724	H1296	NA	Zm00001d027853	80.4949	0	79.9454	0
1	15390766	15391724	H1296	NA	Zm00001d027854	1.71628e-06	0	1.52549e-06	0
1	15390766	15391724	H1296	NA	Zm00001d027855	73.0899	0	72.51	0
1	15390766	15391724	H1296	NA	Zm00001d027856	82.0103	0	81.7268	0
1	15390766	15391724	H1296	NA	Zm00001d027858	65.6799	0	65.3278	0
1	15390766	15391724	H1296	NA	Zm00001d027859	70.2565	0	69.8412	0
1	15390766	15391724	H1296	NA	Zm00001d027860	0.000109307	0	0.0622974	0
1	15390766	15391724	H1296	NA	Zm00001d027861	105.022	2	104.929	2
1	15403082	15405596	H1126	NA	Zm00001d022678	31.5207	0	30.7166	0
1	15403082	15405596	H1126	NA	Zm00001d027850	58.7756	1	59.3941	1
1	15403082	15405596	H1126	NA	Zm00001d027851	46.5304	0	46.4302	0
1	15403082	15405596	H1126	NA	Zm00001d027852	6.68811e-13	0	5.91551e-13	0
1	15403082	15405596	H1126	NA	Zm00001d027853	1.15214e-05	0	6.71266e-06	0
1	15403082	15405596	H1126	NA	Zm00001d027854	63.02	2	62.8206	2
1	15403082	15405596	H1126	NA	Zm00001d027855	2.42772e-07	0	1.026e-07	0
1	15403082	15405596	H1126	NA	Zm00001d027856	7.98992e-09	0	5.66851e-09	0
1	15403082	15405596	H1126	NA	Zm00001d027858	2.7861e-09	0	1.26654e-09	0
1	15403082	15405596	H1126	NA	Zm00001d027859	3.77674e-09	0	3.02174e-09	0
1	15403082	15405596	H1126	NA	Zm00001d027860	8.2462	0	9.39915	0
1	15403082	15405596	H1126	NA	Zm00001d027861	1.24846e-12	0	1.11135e-12	0
1	15506222	15508297	H243	NA	Zm00001d027853	83.6267	0	83.5086	0
1	15506222	15508297	H243	NA	Zm00001d027854	26.3313	0	26.2495	0
1	15506222	15508297	H243	NA	Zm00001d027855	81.6836	0	81.5228	0
1	15506222	15508297	H243	NA	Zm00001d027856	90.2678	1	90.1548	1
1	15506222	15508297	H243	NA	Zm00001d027858	65.7205	0	65.7054	0
1	15506222	15508297	H243	NA	Zm00001d027859	74.5533	0	74.3526	0
1	15506222	15508297	H243	NA	Zm00001d027860	3.73935	0	4.138	0
1	15506222	15508297	H243	NA	Zm00001d027861	108.426	2	108.406	2
1	15506222	15508297	H243	NA	Zm00001d027862	17.0075	0	17.2922	0
1	15506222	15508297	H243	NA	Zm00001d027863	23.1869	0	22.9104	0
1	15506222	15508297	H243	NA	Zm00001d027864	19.0403	0	18.5783	0
1	15506222	15508297	H243	NA	Zm00001d027866	33.2846	0	30.5067	0
1	15514612	15515662	H1215	NA	Zm00001d027853	81.8372	0	81.4377	0
1	15514612	15515662	H1215	NA	Zm00001d027854	0	0	0	0
1	15514612	15515662	H1215	NA	Zm00001d027855	74.8501	0	74.4854	0
1	15514612	15515662	H1215	NA	Zm00001d027856	86.3025	1	86.0784	1
1	15514612	15515662	H1215	NA	Zm00001d027858	66.3094	0	66.1228	0
1	15514612	15515662	H1215	NA	Zm00001d027859	62.22	0	61.8967	0
1	15514612	15515662	H1215	NA	Zm00001d027860	2.80644e-08	0	6.14054e-06	0
1	15514612	15515662	H1215	NA	Zm00001d027861	104.32	2	104.26	2
1	15514612	15515662	H1215	NA	Zm00001d027862	0	0	0	0
1	15514612	15515662	H1215	NA	Zm00001d027863	0	0	0	0
1	15514612	15515662	H1215	NA	Zm00001d027864	5.4808e-13	0	2.76038e-13	0
1	15514612	15515662	H1215	NA	Zm00001d027866	41.3938	0	38.3749	0
1	15514612	15515662	H1215	NA	Zm00001d027868	88.5008	1	88.8208	1
1	16295814	16298072	H207	NA	Zm00001d022680	14.2552	0	14.3304	0
1	16295814	16298072	H207	NA	Zm00001d027875	6.45323	0	6.43023	0
1	16295814	16298072	H207	NA	Zm00001d027876	8.80001	0	11.214	0
1	16295814	16298072	H207	NA	Zm00001d027877	0.000428009	0	0.000410807	0
1	16295814	16298072	H207	NA	Zm00001d027878	21.2355	0	22.6441	0
1	16295814	16298072	H207	NA	Zm00001d027879	46.6066	2	47.2082	2
1	16295814	16298072	H207	NA	Zm00001d027880	13.2229	0	13.1483	0
1	16304183	16306524	NA	V136	Zm00001d022680	26.1387	0	25.774	0
1	16304183	16306524	NA	V136	Zm00001d027875	42.8282	0	42.7962	0
1	16304183	16306524	NA	V136	Zm00001d027876	14.3359	0	15.435	0
1	16304183	16306524	NA	V136	Zm00001d027877	11.6712	0	11.7533	0
1	16304183	16306524	NA	V136	Zm00001d027878	12.3442	0	13.354	0
1	16304183	16306524	NA	V136	Zm00001d027879	5.68553	0	6.11089	0
1	16304183	16306524	NA	V136	Zm00001d027880	54.5606	2	54.4121	2
1	17165578	17167270	H419	V229	Zm00001d027893	1.69614e-05	0	1.04252e-05	0
1	17165578	17167270	H419	V229	Zm00001d027894	30.3794	0	29.597	0
1	17165578	17167270	H419	V229	Zm00001d027895	53.6522	2	53.3786	2
1	17165578	17167270	H419	V229	Zm00001d027896	0.00508338	0	0.00484966	0
1	17165578	17167270	H419	V229	Zm00001d027897	2.37193	0	2.97446	0
1	17165578	17167270	H419	V229	Zm00001d027898	0.00880356	0	0.0064496	0
1	17165578	17167270	H419	V229	Zm00001d027899	48.9095	1	49.2033	1
1	17165578	17167270	H419	V229	Zm00001d027900	49.075	1	48.8765	1
1	17165578	17167270	H419	V229	Zm00001d027901	48.324	1	48.0483	1
1	17165578	17167270	H419	V229	Zm00001d027902	0.024733	0	0.0101412	0
1	17165578	17167270	H419	V229	Zm00001d027903	1.48945e-05	0	1.33252e-05	0
1	17165578	17167270	H419	V229	Zm00001d027904	31.3734	0	31.4171	0
1	17165578	17167270	H419	V229	Zm00001d027907	0.373379	0	0.245467	0
1	17165578	17167270	H419	V229	Zm00001d027908	42.1643	0	43.325	1
1	17165578	17167270	H419	V229	Zm00001d027911	46.4251	1	49.5731	1
1	17165578	17167270	H419	V229	Zm00001d027915	45.3092	1	46.3462	1
1	19565674	19569542	H1289	NA	Zm00001d027983	133.237	1	134.196	1
1	19565674	19569542	H1289	NA	Zm00001d027987	155.943	2	156.016	2
1	19565674	19569542	H1289	NA	Zm00001d027988	152.291	1	151.914	1
1	19565674	19569542	H1289	NA	Zm00001d027991	123.858	0	123.689	0
1	19565674	19569542	H1289	NA	Zm00001d027992	1.74175	0	1.66962	0
1	19565674	19569542	H1289	NA	Zm00001d027993	0.0912636	0	0.0869684	0
1	19565674	19569542	H1289	NA	Zm00001d027994	0.174644	0	0.184538	0
1	19565674	19569542	H1289	NA	Zm00001d027995	1.05075	0	1.01008	0
1	19565674	19569542	H1289	NA	Zm00001d027996	150.319	1	149.877	1
1	19565674	19569542	H1289	NA	Zm00001d027997	75.709	0	75.0983	0
1	23252015	23253598	H1032	NA	Zm00001d028100	0	0	0	0
1	23252015	23253598	H1032	NA	Zm00001d028102	0	0	0	0
1	23252015	23253598	H1032	NA	Zm00001d028103	6.07215e-09	0	3.92895e-09	0
1	23252015	23253598	H1032	NA	Zm00001d028104	0	0	0	0
1	23252015	23253598	H1032	NA	Zm00001d028105	1.60242e-14	0	1.36187e-14	0
1	23252015	23253598	H1032	NA	Zm00001d028107	0	0	0	0
1	23252015	23253598	H1032	NA	Zm00001d028109	0	0	0	0
1	23252015	23253598	H1032	NA	Zm00001d028110	87.329	2	87.3622	2
1	23252015	23253598	H1032	NA	Zm00001d028111	4.15997e-10	0	2.06908e-10	0
1	23252015	23253598	H1032	NA	Zm00001d028112	4.26954e-11	0	2.46564e-11	0
1	23252015	23253598	H1032	NA	Zm00001d028113	0	0	0	0
1	23252015	23253598	H1032	NA	Zm00001d028114	0	0	0	0
1	23252015	23253598	H1032	NA	Zm00001d028115	0	0	0	0
1	23252015	23253598	H1032	NA	Zm00001d028116	3.29366e-15	0	9.91799e-15	0
1	23252015	23253598	H1032	NA	Zm00001d028117	0	0	0	0
1	23252015	23253598	H1032	NA	Zm00001d028118	21.6605	0	5.35954	0
1	23252015	23253598	H1032	NA	Zm00001d028119	0	0	0	0
1	23252015	23253598	H1032	NA	Zm00001d028120	9.69971e-06	0	3.80938e-05	0
1	23252015	23253598	H1032	NA	Zm00001d028122	1.32117e-14	0	1.20274e-14	0
1	23983816	23985394	H1171	NA	Zm00001d028138	0	0	0	0
1	23983816	23985394	H1171	NA	Zm00001d028139	170.982	0	170.403	0
1	23983816	23985394	H1171	NA	Zm00001d028140	210.594	1	209.392	1
1	23983816	23985394	H1171	NA	Zm00001d028141	51.7456	0	51.7109	0
1	23983816	23985394	H1171	NA	Zm00001d028142	78.6032	0	76.9695	0
1	23983816	23985394	H1171	NA	Zm00001d028143	221.187	2	220.936	2
1	23983816	23985394	H1171	NA	Zm00001d028144	0	0	0	0
1	28650955	28653633	H1303	NA	Zm00001d022703	18.482	0	18.6796	0
1	28650955	28653633	H1303	NA	Zm00001d028263	36.5742	1	36.5206	1
1	28650955	28653633	H1303	NA	Zm00001d028264	33.3297	0	33.6018	1
1	28650955	28653633	H1303	NA	Zm00001d028265	39.2403	1	39.263	1
1	28650955	28653633	H1303	NA	Zm00001d028266	37.0143	1	36.8723	1
1	28650955	28653633	H1303	NA	Zm00001d028267	35.8983	1	35.4928	1
1	28650955	28653633	H1303	NA	Zm00001d028269	35.1331	1	34.5604	1
1	28650955	28653633	H1303	NA	Zm00001d028270	17.5587	0	17.3777	0
1	28650955	28653633	H1303	NA	Zm00001d028271	27.4359	0	27.7531	0
1	28650955	28653633	H1303	NA	Zm00001d028272	24.416	0	24.6708	0
1	28650955	28653633	H1303	NA	Zm00001d028273	26.5879	0	26.4295	0
1	28650955	28653633	H1303	NA	Zm00001d028274	15.6545	0	15.3399	0
1	28650955	28653633	H1303	NA	Zm00001d028275	41.6664	2	41.425	2
1	29444326	29447088	H971	NA	Zm00001d022704	4.62502	0	4.73363	0
1	29444326	29447088	H971	NA	Zm00001d028286	37.5461	2	37.5523	2
1	29444326	29447088	H971	NA	Zm00001d028287	11.2223	0	11.0146	0
1	29444326	29447088	H971	NA	Zm00001d028288	17.1201	0	16.6069	0
1	29444326	29447088	H971	NA	Zm00001d028293	25.2578	0	24.6126	0
1	29444326	29447088	H971	NA	Zm00001d028294	6.89652	0	6.89599	0
1	29444326	29447088	H971	NA	Zm00001d028295	16.6839	0	16.8616	0
1	29444326	29447088	H971	NA	Zm00001d028296	32.048	1	31.6226	1
1	29444326	29447088	H971	NA	Zm00001d028297	5.5551e-07	0	1.15781e-07	0
1	29444326	29447088	H971	NA	Zm00001d028298	0.891891	0	1.21294	0
1	29444326	29447088	H971	NA	Zm00001d028299	0.000472212	0	0.00135693	0
1	29794754	29796204	H1229	NA	ENSRNA049473755	27.5381	0	27.6988	0
1	29794754	29796204	H1229	NA	Zm00001d028298	39.3137	1	39.5444	1
1	29794754	29796204	H1229	NA	Zm00001d028299	6.7837	0	7.12845	0
1	29794754	29796204	H1229	NA	Zm00001d028303	30.8115	0	30.896	0
1	29794754	29796204	H1229	NA	Zm00001d028304	18.4972	0	18.0935	0
1	29794754	29796204	H1229	NA	Zm00001d028305	24.1912	0	24.6659	0
1	29794754	29796204	H1229	NA	Zm00001d028307	33.8569	0	33.7569	0
1	29794754	29796204	H1229	NA	Zm00001d028308	44.3922	1	44.2899	1
1	29794754	29796204	H1229	NA	Zm00001d028309	47.7392	2	47.5871	2
1	31039206	31041355	H741	V232	Zm00001d028325	109.15	2	109.303	2
1	31039206	31041355	H741	V232	Zm00001d028328	8.27116e-14	0	7.81967e-14	0
1	31039206	31041355	H741	V232	Zm00001d028330	0	0	0	0
1	31039206	31041355	H741	V232	Zm00001d028331	106.139	1	105.936	1
1	31039206	31041355	H741	V232	Zm00001d028332	0	0	0	0
1	31039206	31041355	H741	V232	Zm00001d028337	1.58418e-06	0	1.44456e-06	0
1	31039206	31041355	H741	V232	Zm00001d028338	72.9679	0	73.7015	0
1	31039206	31041355	H741	V232	Zm00001d028339	0	0	0	0
1	31359291	31361492	H402	NA	Zm00001d028337	47.7645	0	49.8239	0
1	31359291	31361492	H402	NA	Zm00001d028338	7.6631	0	7.74746	0
1	31359291	31361492	H402	NA	Zm00001d028339	193.503	2	192.581	2
1	31359291	31361492	H402	NA	Zm00001d028340	5.97201	0	6.12116	0
1	31359291	31361492	H402	NA	Zm00001d028341	171.126	1	170.693	1
1	31359291	31361492	H402	NA	Zm00001d028344	5.12745	0	5.04771	0
1	31359291	31361492	H402	NA	Zm00001d028347	120.503	0	119.608	0
1	31359291	31361492	H402	NA	Zm00001d028348	134.293	0	133.983	0
1	31359291	31361492	H402	NA	Zm00001d028349	148.557	0	149.585	0
1	32892426	32895076	H129	NA	Zm00001d028378	39.7537	0	39.2748	0
1	32892426	32895076	H129	NA	Zm00001d028380	71.1078	1	70.2796	1
1	32892426	32895076	H129	NA	Zm00001d028382	24.8068	0	24.0162	0
1	32892426	32895076	H129	NA	Zm00001d028384	85.5274	1	85.905	1
1	32892426	32895076	H129	NA	Zm00001d028385	85.8601	1	85.695	1
1	32892426	32895076	H129	NA	Zm00001d028386	0.354432	0	0.249007	0
1	32892426	32895076	H129	NA	Zm00001d028388	87.0863	2	86.5729	2
1	32892426	32895076	H129	NA	Zm00001d028389	6.8174	0	6.83759	0
1	32892426	32895076	H129	NA	Zm00001d028390	0.180995	0	0.108895	0
1	32892426	32895076	H129	NA	Zm00001d028391	77.8551	1	77.2274	1
1	33042090	33044865	H1113	NA	Zm00001d028384	27.4146	0	27.5826	0
1	33042090	33044865	H1113	NA	Zm00001d028385	29.3694	0	29.2698	0
1	33042090	33044865	H1113	NA	Zm00001d028386	6.25798	0	5.78059	0
1	33042090	33044865	H1113	NA	Zm00001d028388	27.9482	0	27.6817	0
1	33042090	33044865	H1113	NA	Zm00001d028389	38.825	2	38.8198	2
1	33042090	33044865	H1113	NA	Zm00001d028390	5.91898	0	5.84243	0
1	33042090	33044865	H1113	NA	Zm00001d028391	23.9664	0	23.6457	0
1	33042090	33044865	H1113	NA	Zm00001d028392	32.1985	1	31.5692	1
1	33042090	33044865	H1113	NA	Zm00001d028393	27.7494	0	27.8171	0
1	33042090	33044865	H1113	NA	Zm00001d028394	24.618	0	26.7038	0
1	33042090	33044865	H1113	NA	Zm00001d028395	26.3771	0	26.0138	0
1	33619700	33620176	H357	V240	Zm00001d022708	2.09369	0	2.09473	0
1	33619700	33620176	H357	V240	Zm00001d028397	3.06722	0	2.96471	0
1	33619700	33620176	H357	V240	Zm00001d028398	51.0687	0	51.2316	0
1	33619700	33620176	H357	V240	Zm00001d028399	0.418114	0	0.356981	0
1	33619700	33620176	H357	V240	Zm00001d028400	49.6015	0	49.9196	0
1	33619700	33620176	H357	V240	Zm00001d028401	60.6991	1	61.3518	1
1	33619700	33620176	H357	V240	Zm00001d028404	73.1185	2	72.5212	2
1	33619700	33620176	H357	V240	Zm00001d028405	22.3857	0	22.9226	0
1	33619700	33620176	H357	V240	Zm00001d028406	0.188973	0	0.203778	0
1	33619700	33620176	H357	V240	Zm00001d028408	40.5745	0	40.8797	0
1	33619700	33620176	H357	V240	Zm00001d028409	0.820569	0	0.874236	0
1	33619700	33620176	H357	V240	Zm00001d028410	53.5639	0	53.9075	0
1	33994665	33996890	H1170	NA	Zm00001d028405	19.6707	0	20.0651	0
1	33994665	33996890	H1170	NA	Zm00001d028406	26.9285	0	26.9683	0
1	33994665	33996890	H1170	NA	Zm00001d028408	30.3244	0	30.5068	0
1	33994665	33996890	H1170	NA	Zm00001d028409	33.697	0	34.0099	0
1	33994665	33996890	H1170	NA	Zm00001d028410	40.6289	0	40.8194	0
1	33994665	33996890	H1170	NA	Zm00001d028412	45.0871	0	44.8583	0
1	33994665	33996890	H1170	NA	Zm00001d028413	43.5349	0	43.6256	0
1	33994665	33996890	H1170	NA	Zm00001d028414	23.9132	0	24.3572	0
1	33994665	33996890	H1170	NA	Zm00001d028415	21.9802	0	21.7796	0
1	33994665	33996890	H1170	NA	Zm00001d028416	25.405	0	25.4427	0
1	33994665	33996890	H1170	NA	Zm00001d028417	57.5501	2	57.1241	2
1	33999938	34001628	H49	NA	Zm00001d028406	27.108	0	27.1648	0
1	33999938	34001628	H49	NA	Zm00001d028408	12.163	0	12.2698	0
1	33999938	34001628	H49	NA	Zm00001d028409	36.5699	2	36.9732	2
1	33999938	34001628	H49	NA	Zm00001d028410	15.3305	0	15.4222	0
1	33999938	34001628	H49	NA	Zm00001d028412	17.1293	0	17.0076	0
1	33999938	34001628	H49	NA	Zm00001d028413	16.5241	0	16.5605	0
1	33999938	34001628	H49	NA	Zm00001d028414	25.7252	0	26.3162	0
1	33999938	34001628	H49	NA	Zm00001d028415	12.6695	0	12.2972	0
1	33999938	34001628	H49	NA	Zm00001d028416	8.40607	0	8.42702	0
1	33999938	34001628	H49	NA	Zm00001d028417	27.7559	0	27.385	0
1	35252134	35258182	H624	NA	Zm00001d022712	3.20598	0	3.17892	0
1	35252134	35258182	H624	NA	Zm00001d028439	1.75285e-09	0	1.44767e-09	0
1	35252134	35258182	H624	NA	Zm00001d028440	0.322303	0	0.365639	0
1	35252134	35258182	H624	NA	Zm00001d028441	49.109	2	49.4423	2
1	35252134	35258182	H624	NA	Zm00001d028443	3.65761e-09	0	2.86292e-09	0
1	35252134	35258182	H624	NA	Zm00001d028445	7.47445	0	7.92137	0
1	35252134	35258182	H624	NA	Zm00001d028447	7.64996e-10	0	6.57393e-10	0
1	35252134	35258182	H624	NA	Zm00001d028450	0.000183255	0	0.000114168	0
1	35252134	35258182	H624	NA	Zm00001d028451	0.000108143	0	7.8775e-05	0
1	35252134	35258182	H624	NA	Zm00001d028452	2.78447e-05	0	2.04065e-05	0
1	35252134	35258182	H624	NA	Zm00001d028453	7.00632e-08	0	6.96099e-08	0
1	35252134	35258182	H624	NA	Zm00001d028454	0.019753	0	0.0144781	0
1	35252134	35258182	H624	NA	Zm00001d028456	3.48128e-08	0	1.81256e-08	0
1	35900732	35901470	H482	NA	Zm00001d028463	0	0	0	0
1	35900732	35901470	H482	NA	Zm00001d028464	0	0	0	0
1	35900732	35901470	H482	NA	Zm00001d028465	79.8602	0	79.5899	0
1	35900732	35901470	H482	NA	Zm00001d028467	87.6793	0	88.082	0
1	35900732	35901470	H482	NA	Zm00001d028469	77.0813	0	77.6911	0
1	35900732	35901470	H482	NA	Zm00001d028470	95.7406	1	96.1158	1
1	35900732	35901470	H482	NA	Zm00001d028471	118.616	2	118.8	2
1	35900732	35901470	H482	NA	Zm00001d028472	114.061	1	114.152	1
1	35900732	35901470	H482	NA	Zm00001d028473	0	0	0	0
1	35900732	35901470	H482	NA	Zm00001d028474	49.9167	0	48.894	0
1	36156545	36157432	NA	V334	Zm00001d028469	0	0	0	0
1	36156545	36157432	NA	V334	Zm00001d028470	0	0	0	0
1	36156545	36157432	NA	V334	Zm00001d028471	0	0	0	0
1	36156545	36157432	NA	V334	Zm00001d028472	0	0	0	0
1	36156545	36157432	NA	V334	Zm00001d028473	155.038	1	154.428	1
1	36156545	36157432	NA	V334	Zm00001d028474	6.48733e-12	0	5.73856e-12	0
1	36156545	36157432	NA	V334	Zm00001d028475	1.73273e-11	0	1.31997e-11	0
1	36156545	36157432	NA	V334	Zm00001d028477	176.418	2	176.226	2
1	36156545	36157432	NA	V334	Zm00001d028478	135.368	0	135.1	0
1	36156545	36157432	NA	V334	Zm00001d028480	125.457	0	124.504	0
1	37493602	37498546	H997	NA	Zm00001d028500	42.5907	0	42.4138	0
1	37493602	37498546	H997	NA	Zm00001d028502	35.3985	0	36.4111	0
1	37493602	37498546	H997	NA	Zm00001d028503	28.4178	0	29.2009	0
1	37493602	37498546	H997	NA	Zm00001d028504	82.4768	0	83.1016	0
1	37493602	37498546	H997	NA	Zm00001d028505	51.5758	0	51.4931	0
1	37493602	37498546	H997	NA	Zm00001d028509	111.807	2	111.78	2
1	37493602	37498546	H997	NA	Zm00001d028510	25.8134	0	27.0937	0
1	37493602	37498546	H997	NA	Zm00001d028511	111.331	1	111.364	1
1	37493602	37498546	H997	NA	Zm00001d028512	110.194	1	110.151	1
1	39090146	39092078	H321	V258	Zm00001d022715	20.7781	0	21.1058	0
1	39090146	39092078	H321	V258	Zm00001d028546	63.7354	2	63.5912	2
1	39090146	39092078	H321	V258	Zm00001d028547	34.8061	0	35.0287	0
1	39090146	39092078	H321	V258	Zm00001d028548	44.5202	0	43.9312	0
1	39090146	39092078	H321	V258	Zm00001d028549	20.0645	0	20.3991	0
1	39090146	39092078	H321	V258	Zm00001d028550	58.1864	1	57.9816	1
1	39090146	39092078	H321	V258	Zm00001d028552	37.6184	0	37.8383	0
1	39090146	39092078	H321	V258	Zm00001d028554	48.0228	0	47.8177	0
1	39090146	39092078	H321	V258	Zm00001d028556	52.1491	1	51.7261	1
1	39090146	39092078	H321	V258	Zm00001d028557	30.5843	0	30.5556	0
1	39090146	39092078	H321	V258	Zm00001d028558	51.8554	1	51.4419	1
1	39090146	39092078	H321	V258	Zm00001d028560	43.2019	0	43.2129	0
1	39090146	39092078	H321	V258	Zm00001d028561	32.1989	0	32.1188	0
1	39090146	39092078	H321	V258	Zm00001d028562	22.5978	0	22.6406	0
1	39090146	39092078	H321	V258	Zm00001d028565	44.2785	0	43.5087	0
1	39090146	39092078	H321	V258	Zm00001d028566	58.2505	1	58.1089	1
1	39231283	39234108	H471	NA	Zm00001d022715	27.2574	0	28.0106	0
1	39231283	39234108	H471	NA	Zm00001d028552	0.405304	0	0.410222	0
1	39231283	39234108	H471	NA	Zm00001d028554	5.06002e-12	0	3.36092e-12	0
1	39231283	39234108	H471	NA	Zm00001d028556	9.84692e-09	0	5.32045e-09	0
1	39231283	39234108	H471	NA	Zm00001d028557	1.87e-10	0	1.52026e-10	0
1	39231283	39234108	H471	NA	Zm00001d028558	9.19121e-07	0	6.48555e-07	0
1	39231283	39234108	H471	NA	Zm00001d028560	3.4639e-14	0	3.03307e-14	0
1	39231283	39234108	H471	NA	Zm00001d028561	9.06e-08	0	3.18113e-08	0
1	39231283	39234108	H471	NA	Zm00001d028562	74.9982	2	75.1278	2
1	39231283	39234108	H471	NA	Zm00001d028565	2.27434e-09	0	7.60765e-10	0
1	39231283	39234108	H471	NA	Zm00001d028566	8.26177e-11	0	6.99286e-11	0
1	39231283	39234108	H471	NA	Zm00001d028567	4.29826e-13	0	3.63805e-13	0
1	39231283	39234108	H471	NA	Zm00001d028568	2.5178e-07	0	1.82557e-07	0
1	39231283	39234108	H471	NA	Zm00001d028569	2.27653e-10	0	1.35462e-10	0
1	39231283	39234108	H471	NA	Zm00001d028570	60.8706	1	61.0572	1
1	39231283	39234108	H471	NA	Zm00001d028571	29.8196	0	29.5447	0
1	39231283	39234108	H471	NA	Zm00001d028572	3.898e-12	0	3.34786e-12	0
1	39356496	39359436	H675	NA	Zm00001d028560	275.401	0	275.529	0
1	39356496	39359436	H675	NA	Zm00001d028561	186.984	0	189.656	0
1	39356496	39359436	H675	NA	Zm00001d028562	0	0	0	0
1	39356496	39359436	H675	NA	Zm00001d028565	255.149	0	254.628	0
1	39356496	39359436	H675	NA	Zm00001d028566	337.15	1	337.028	1
1	39356496	39359436	H675	NA	Zm00001d028567	315.804	1	315.604	1
1	39356496	39359436	H675	NA	Zm00001d028568	347.784	2	347.627	2
1	39356496	39359436	H675	NA	Zm00001d028569	311.143	1	310.423	1
1	39356496	39359436	H675	NA	Zm00001d028570	0	0	0	0
1	39356496	39359436	H675	NA	Zm00001d028571	0	0	0	0
1	39356496	39359436	H675	NA	Zm00001d028572	286.103	1	286.214	1
1	39356496	39359436	H675	NA	Zm00001d028574	0	0	1.23358e-17	0
1	39356496	39359436	H675	NA	Zm00001d028575	191.385	0	192.144	0
1	39356496	39359436	H675	NA	Zm00001d028576	0	0	0	0
1	40033996	40034898	H3	NA	Zm00001d028582	7.37452	0	7.4287	0
1	40033996	40034898	H3	NA	Zm00001d028584	47.8194	1	48.5047	1
1	40033996	40034898	H3	NA	Zm00001d028585	57.1848	2	57.2162	2
1	40033996	40034898	H3	NA	Zm00001d028586	10.1285	0	10.298	0
1	40033996	40034898	H3	NA	Zm00001d028587	12.9001	0	12.9306	0
1	40033996	40034898	H3	NA	Zm00001d028588	7.12338	0	7.16004	0
1	40033996	40034898	H3	NA	Zm00001d028589	7.89744	0	7.93351	0
1	40033996	40034898	H3	NA	Zm00001d028590	8.56787	0	8.41606	0
1	40033996	40034898	H3	NA	Zm00001d028591	1.1179	0	1.04547	0
1	40033996	40034898	H3	NA	Zm00001d028593	9.08377	0	9.0824	0
1	40033996	40034898	H3	NA	Zm00001d028594	50.9606	1	51.5525	1
1	40033996	40034898	H3	NA	Zm00001d028596	2.5355	0	2.51706	0
1	40033996	40034898	H3	NA	Zm00001d028597	12.1808	0	12.2705	0
1	40033996	40034898	H3	NA	Zm00001d028598	2.4129	0	2.42758	0
1	40408934	40410680	H115	NA	Zm00001d022716	63.0943	2	63.741	2
1	40408934	40410680	H115	NA	Zm00001d022717	55.2215	1	55.1323	1
1	40408934	40410680	H115	NA	Zm00001d022718	37.3174	0	37.0914	0
1	40408934	40410680	H115	NA	Zm00001d022719	43.4517	0	43.8892	0
1	40408934	40410680	H115	NA	Zm00001d028593	1.30175e-06	0	1.24567e-06	0
1	40408934	40410680	H115	NA	Zm00001d028594	58.6619	1	59.4837	1
1	40408934	40410680	H115	NA	Zm00001d028596	0.000907456	0	0.000826943	0
1	40408934	40410680	H115	NA	Zm00001d028597	3.32601e-08	0	3.60286e-08	0
1	40408934	40410680	H115	NA	Zm00001d028598	7.58979e-13	0	7.22743e-13	0
1	40408934	40410680	H115	NA	Zm00001d028599	35.4971	0	34.9007	0
1	40408934	40410680	H115	NA	Zm00001d028601	57.5474	1	56.9944	1
1	40408934	40410680	H115	NA	Zm00001d028603	5.46398e-07	0	2.50587e-07	0
1	40408934	40410680	H115	NA	Zm00001d028604	1.4308e-05	0	0.000102695	0
1	40408934	40410680	H115	NA	Zm00001d028606	8.39119e-13	0	6.89115e-13	0
1	40411136	40413990	H312	NA	Zm00001d022716	23.2314	0	23.5961	0
1	40411136	40413990	H312	NA	Zm00001d022717	19.056	0	19.0252	0
1	40411136	40413990	H312	NA	Zm00001d022718	12.6298	0	12.5214	0
1	40411136	40413990	H312	NA	Zm00001d022719	14.3006	0	14.532	0
1	40411136	40413990	H312	NA	Zm00001d028593	67.4674	1	67.5105	1
1	40411136	40413990	H312	NA	Zm00001d028594	23.8668	0	24.3235	0
1	40411136	40413990	H312	NA	Zm00001d028596	36.7342	0	36.7185	0
1	40411136	40413990	H312	NA	Zm00001d028597	76.0616	2	76.351	2
1	40411136	40413990	H312	NA	Zm00001d028598	48.0483	0	48.1441	0
1	40411136	40413990	H312	NA	Zm00001d028599	14.1025	0	13.7906	0
1	40411136	40413990	H312	NA	Zm00001d028601	21.0856	0	20.8429	0
1	40411136	40413990	H312	NA	Zm00001d028603	58.6751	0	58.1926	0
1	40411136	40413990	H312	NA	Zm00001d028604	40.2007	0	38.8869	0
1	40411136	40413990	H312	NA	Zm00001d028606	75.7357	1	75.5102	1
1	40423452	40425634	H291	NA	Zm00001d022716	33.2049	0	33.523	0
1	40423452	40425634	H291	NA	Zm00001d022717	30.2765	0	30.2179	0
1	40423452	40425634	H291	NA	Zm00001d022718	18.1425	0	18.0262	0
1	40423452	40425634	H291	NA	Zm00001d022719	24.6181	0	24.839	0
1	40423452	40425634	H291	NA	Zm00001d028594	28.861	0	29.2708	0
1	40423452	40425634	H291	NA	Zm00001d028596	151.862	0	151.941	0
1	40423452	40425634	H291	NA	Zm00001d028597	269.377	1	269.688	1
1	40423452	40425634	H291	NA	Zm00001d028598	214.922	0	215.119	0
1	40423452	40425634	H291	NA	Zm00001d028599	16.9274	0	16.6306	0
1	40423452	40425634	H291	NA	Zm00001d028601	28.4162	0	28.1074	0
1	40423452	40425634	H291	NA	Zm00001d028603	187.482	0	187.803	0
1	40423452	40425634	H291	NA	Zm00001d028604	151.652	0	148.485	0
1	40423452	40425634	H291	NA	Zm00001d028606	273.884	2	273.774	2
1	40603214	40606614	NA	V46	Zm00001d022716	37.4507	0	37.7785	0
1	40603214	40606614	NA	V46	Zm00001d022717	32.9671	0	32.9026	0
1	40603214	40606614	NA	V46	Zm00001d022718	21.7497	0	21.6299	0
1	40603214	40606614	NA	V46	Zm00001d022719	25.8965	0	26.1192	0
1	40603214	40606614	NA	V46	Zm00001d028601	33.7167	0	33.363	0
1	40603214	40606614	NA	V46	Zm00001d028603	42.9442	0	42.7007	0
1	40603214	40606614	NA	V46	Zm00001d028604	26.8999	0	26.0012	0
1	40603214	40606614	NA	V46	Zm00001d028606	55.2195	1	55.0989	1
1	40603214	40606614	NA	V46	Zm00001d028608	36.0797	0	36.0085	0
1	40603214	40606614	NA	V46	Zm00001d028609	30.8729	0	30.4799	0
1	40603214	40606614	NA	V46	Zm00001d028611	48.7633	1	49.3514	1
1	40603214	40606614	NA	V46	Zm00001d028612	57.8253	2	57.9677	2
1	40603214	40606614	NA	V46	Zm00001d028613	11.9421	0	11.7887	0
1	45444900	45446908	NA	V58	Zm00001d022684	80.8732	0	80.7227	0
1	45444900	45446908	NA	V58	Zm00001d022722	0	0	0	0
1	45444900	45446908	NA	V58	Zm00001d028748	115.507	2	115.01	2
1	45444900	45446908	NA	V58	Zm00001d028749	81.2631	0	81.4589	0
1	45444900	45446908	NA	V58	Zm00001d028750	6.12896e-06	0	7.27809e-06	0
1	45444900	45446908	NA	V58	Zm00001d028751	40.7684	0	40.6863	0
1	45444900	45446908	NA	V58	Zm00001d028752	84.8386	0	84.0907	0
1	45444900	45446908	NA	V58	Zm00001d028753	86.7635	0	87.5835	0
1	45444900	45446908	NA	V58	Zm00001d028754	0	0	0	0
1	45444900	45446908	NA	V58	Zm00001d028755	96.566	1	96.9236	1
1	48354254	48355286	H1035	NA	Zm00001d028834	109.094	1	108.048	1
1	48354254	48355286	H1035	NA	Zm00001d028835	103.602	1	102.757	1
1	48354254	48355286	H1035	NA	Zm00001d028836	112.967	1	113.553	1
1	48354254	48355286	H1035	NA	Zm00001d028837	121.661	2	122.163	2
1	48354254	48355286	H1035	NA	Zm00001d028838	104.31	1	103.798	1
1	48354254	48355286	H1035	NA	Zm00001d028839	57.1835	0	63.8409	0
1	48354254	48355286	H1035	NA	Zm00001d028840	116.772	1	117.121	1
1	48354254	48355286	H1035	NA	Zm00001d028841	93.9878	0	93.6273	0
1	48354254	48355286	H1035	NA	Zm00001d028842	52.0622	0	51.4714	0
1	48354254	48355286	H1035	NA	Zm00001d028844	26.7211	0	26.5705	0
1	48354254	48355286	H1035	NA	Zm00001d028849	54.9772	0	54.5231	0
1	48354254	48355286	H1035	NA	Zm00001d028854	67.6256	0	67.2648	0
1	49043504	49045470	NA	V63	Zm00001d028862	44.653	0	44.8083	0
1	49043504	49045470	NA	V63	Zm00001d028863	67.0504	2	67.2717	2
1	49043504	49045470	NA	V63	Zm00001d028866	40.259	0	40.2572	0
1	49043504	49045470	NA	V63	Zm00001d028867	53.2179	0	52.9531	0
1	49043504	49045470	NA	V63	Zm00001d028868	27.4766	0	27.4306	0
1	49043504	49045470	NA	V63	Zm00001d028870	37.3478	0	37.1739	0
1	49043504	49045470	NA	V63	Zm00001d028871	21.7458	0	22.6394	0
1	49043504	49045470	NA	V63	Zm00001d028872	48.3783	0	47.9951	0
1	49043504	49045470	NA	V63	Zm00001d028873	46.2756	0	45.7123	0
1	49043504	49045470	NA	V63	Zm00001d028874	63.8556	1	63.6914	1
1	51398462	51400588	H1181	NA	Zm00001d022726	1.71149	0	1.5583	0
1	51398462	51400588	H1181	NA	Zm00001d028916	61.7743	0	61.7088	0
1	51398462	51400588	H1181	NA	Zm00001d028917	45.0401	0	44.6606	0
1	51398462	51400588	H1181	NA	Zm00001d028918	65.3968	0	65.3959	0
1	51398462	51400588	H1181	NA	Zm00001d028919	53.7777	0	53.4321	0
1	51398462	51400588	H1181	NA	Zm00001d028920	78.6836	1	78.133	1
1	51398462	51400588	H1181	NA	Zm00001d028921	82.0701	2	82.3502	2
1	51398462	51400588	H1181	NA	Zm00001d028922	65.5912	0	65.4092	0
1	53326720	53333275	H1084	NA	Zm00001d028963	201.989	2	202.365	2
1	53326720	53333275	H1084	NA	Zm00001d028964	29.1787	0	30.2322	0
1	53326720	53333275	H1084	NA	Zm00001d028965	27.4056	0	20.2636	0
1	53326720	53333275	H1084	NA	Zm00001d028966	192.263	1	191.532	1
1	53326720	53333275	H1084	NA	Zm00001d028967	119.258	0	119.834	0
1	53326720	53333275	H1084	NA	Zm00001d028968	1.50804	0	1.44303	0
1	53326720	53333275	H1084	NA	Zm00001d028971	199.316	1	199.847	1
1	53326720	53333275	H1084	NA	Zm00001d028972	145.694	0	146.113	0
1	53326720	53333275	H1084	NA	Zm00001d028973	50.1251	0	50.5892	0
1	53326720	53333275	H1084	NA	Zm00001d028974	73.8746	0	73.7931	0
1	53326720	53333275	H1084	NA	Zm00001d028975	181.673	1	181.108	1
1	53326720	53333275	H1084	NA	Zm00001d028980	180.103	1	180.226	1
1	53326720	53333275	H1084	NA	Zm00001d028981	182.499	1	182.817	1
1	53326720	53333275	H1084	NA	Zm00001d028982	1.51634	0	1.58651	0
1	53326720	53333275	H1084	NA	Zm00001d028984	0.872409	0	0.896851	0
1	54025096	54028806	H39	NA	Zm00001d028989	8.30126e-08	0	3.94362e-08	0
1	54025096	54028806	H39	NA	Zm00001d028992	77.8686	2	77.8295	2
1	54025096	54028806	H39	NA	Zm00001d028994	8.98142e-08	0	6.5627e-08	0
1	54025096	54028806	H39	NA	Zm00001d028995	0.56956	0	0.397621	0
1	54025096	54028806	H39	NA	Zm00001d028996	1.60952e-06	0	6.04151e-06	0
1	54025096	54028806	H39	NA	Zm00001d028998	1.09416e-09	0	1.03212e-09	0
1	54025096	54028806	H39	NA	Zm00001d028999	58.868	0	59.7083	0
1	54088828	54090004	H1191	NA	Zm00001d022734	42.6031	0	42.8064	0
1	54088828	54090004	H1191	NA	Zm00001d028992	55.3782	0	55.345	0
1	54088828	54090004	H1191	NA	Zm00001d028994	75.6343	1	75.5324	1
1	54088828	54090004	H1191	NA	Zm00001d028995	53.3823	0	52.9927	0
1	54088828	54090004	H1191	NA	Zm00001d028996	33.5681	0	32.4275	0
1	54088828	54090004	H1191	NA	Zm00001d028998	75.9047	2	75.9475	2
1	54088828	54090004	H1191	NA	Zm00001d028999	39.8555	0	40.4406	0
1	54820514	54821822	H446	V246	Zm00001d022735	173.372	1	174.418	1
1	54820514	54821822	H446	V246	Zm00001d029008	118.347	0	118.452	0
1	54820514	54821822	H446	V246	Zm00001d029009	158.357	1	158.473	1
1	54820514	54821822	H446	V246	Zm00001d029010	140.349	0	140.536	0
1	54820514	54821822	H446	V246	Zm00001d029011	157.932	1	158.181	1
1	54820514	54821822	H446	V246	Zm00001d029012	11.9992	0	12.0386	0
1	54820514	54821822	H446	V246	Zm00001d029014	193.262	2	193.252	2
1	54820514	54821822	H446	V246	Zm00001d029015	7.08419	0	7.11772	0
1	54820514	54821822	H446	V246	Zm00001d029017	119.389	0	119.133	0
1	54820514	54821822	H446	V246	Zm00001d029018	4.00706	0	3.99116	0
1	54820514	54821822	H446	V246	Zm00001d029020	58.9163	0	60.8448	0
1	59106226	59108638	H184	NA	Zm00001d022742	15.953	0	15.9867	0
1	59106226	59108638	H184	NA	Zm00001d029121	9.74272	0	10.0491	0
1	59106226	59108638	H184	NA	Zm00001d029122	146.453	1	146.68	1
1	59106226	59108638	H184	NA	Zm00001d029123	160.872	1	160.926	1
1	59106226	59108638	H184	NA	Zm00001d029124	169.818	2	170.651	2
1	59106226	59108638	H184	NA	Zm00001d029125	2.99129	0	2.82175	0
1	59106226	59108638	H184	NA	Zm00001d029126	14.2693	0	14.1853	0
1	59106226	59108638	H184	NA	Zm00001d029127	122.666	0	122.83	0
1	59116454	59117843	H778	NA	Zm00001d022742	0	0	0	0
1	59116454	59117843	H778	NA	Zm00001d029121	0	0	0	0
1	59116454	59117843	H778	NA	Zm00001d029122	251.91	1	252.308	1
1	59116454	59117843	H778	NA	Zm00001d029123	275.296	1	275.403	1
1	59116454	59117843	H778	NA	Zm00001d029124	290.691	2	292.075	2
1	59116454	59117843	H778	NA	Zm00001d029125	0	0	0	0
1	59116454	59117843	H778	NA	Zm00001d029126	0	0	0	0
1	59116454	59117843	H778	NA	Zm00001d029127	210.932	0	211.166	0
1	59118524	59119574	H604	NA	Zm00001d022742	1.36967	0	1.37353	0
1	59118524	59119574	H604	NA	Zm00001d029121	0.765275	0	0.943539	0
1	59118524	59119574	H604	NA	Zm00001d029122	94.1311	1	94.193	1
1	59118524	59119574	H604	NA	Zm00001d029123	107.02	1	107.043	1
1	59118524	59119574	H604	NA	Zm00001d029124	107.564	2	108.396	2
1	59118524	59119574	H604	NA	Zm00001d029125	0.221867	0	0.191747	0
1	59118524	59119574	H604	NA	Zm00001d029126	1.10911	0	1.0615	0
1	59118524	59119574	H604	NA	Zm00001d029127	76.0875	0	76.3349	0
1	62856624	62857914	H346	V249	Zm00001d022747	17.3895	0	17.8735	0
1	62856624	62857914	H346	V249	Zm00001d029215	28.5678	0	28.2772	0
1	62856624	62857914	H346	V249	Zm00001d029217	54.3371	0	53.7124	0
1	62856624	62857914	H346	V249	Zm00001d029218	8.07586	0	8.2105	0
1	62856624	62857914	H346	V249	Zm00001d029222	0.991546	0	0.457031	0
1	62856624	62857914	H346	V249	Zm00001d029223	76.2349	2	75.5949	2
1	64922226	64924067	H42	V383	Zm00001d029280	52.7819	2	52.7594	2
1	64922226	64924067	H42	V383	Zm00001d029281	44.9124	1	44.1651	1
1	64922226	64924067	H42	V383	Zm00001d029283	50.0571	1	50.1217	1
1	64922226	64924067	H42	V383	Zm00001d029285	0.0147586	0	0.0206498	0
1	64922226	64924067	H42	V383	Zm00001d029286	23.8415	0	24.2152	0
1	64922226	64924067	H42	V383	Zm00001d029287	39.6897	0	39.3989	0
1	64922226	64924067	H42	V383	Zm00001d029288	50.9299	1	50.9812	1
1	64922226	64924067	H42	V383	Zm00001d029289	8.83272	0	8.83287	0
1	64922226	64924067	H42	V383	Zm00001d029290	8.39764e-06	0	7.12957e-06	0
1	64922226	64924067	H42	V383	Zm00001d029293	6.22777	0	6.42684	0
1	66025282	66026316	H343	NA	Zm00001d022753	29.7966	0	29.9882	0
1	66025282	66026316	H343	NA	Zm00001d022754	4.60838	0	5.54354	0
1	66025282	66026316	H343	NA	Zm00001d029318	21.951	0	21.8954	0
1	66025282	66026316	H343	NA	Zm00001d029319	26.2152	0	26.0833	0
1	66025282	66026316	H343	NA	Zm00001d029320	25.0931	0	25.1494	0
1	66025282	66026316	H343	NA	Zm00001d029321	29.6925	0	29.766	0
1	66025282	66026316	H343	NA	Zm00001d029324	28.9694	0	29.2745	0
1	66025282	66026316	H343	NA	Zm00001d029325	13.3694	0	13.9247	0
1	66025282	66026316	H343	NA	Zm00001d029328	54.9713	2	55.0714	2
1	66025282	66026316	H343	NA	Zm00001d029329	52.3102	1	52.2646	1
1	66025282	66026316	H343	NA	Zm00001d029330	15.3318	0	16.2358	0
1	66025282	66026316	H343	NA	Zm00001d029331	26.5995	0	26.1282	0
1	69919616	69920608	H1151	V43	Zm00001d029418	182.003	1	182.847	1
1	69919616	69920608	H1151	V43	Zm00001d029419	153.096	0	152.966	0
1	69919616	69920608	H1151	V43	Zm00001d029420	109.012	0	108.377	0
1	69919616	69920608	H1151	V43	Zm00001d029422	189.358	1	189.25	1
1	69919616	69920608	H1151	V43	Zm00001d029424	118.87	0	118.746	0
1	69919616	69920608	H1151	V43	Zm00001d029425	106.424	0	106.002	0
1	69919616	69920608	H1151	V43	Zm00001d029426	132.879	0	132.202	0
1	69919616	69920608	H1151	V43	Zm00001d029427	149.304	0	151.08	0
1	69919616	69920608	H1151	V43	Zm00001d029428	195.571	2	195.818	2
1	75381298	75383072	H720	NA	Zm00001d029534	126.937	1	126.294	1
1	75381298	75383072	H720	NA	Zm00001d029535	6.04701e-14	0	4.30074e-12	0
1	75381298	75383072	H720	NA	Zm00001d029537	88.5919	0	88.1438	0
1	75381298	75383072	H720	NA	Zm00001d029539	52.5128	0	52.2187	0
1	75381298	75383072	H720	NA	Zm00001d029540	135.908	2	135.277	2
1	78650800	78653504	H596	NA	Zm00001d022763	13.2428	0	13.7971	0
1	78650800	78653504	H596	NA	Zm00001d029598	87.4811	1	87.565	1
1	78650800	78653504	H596	NA	Zm00001d029599	42.7118	0	43.2958	0
1	78650800	78653504	H596	NA	Zm00001d029601	49.1584	0	48.9257	0
1	78650800	78653504	H596	NA	Zm00001d029603	62.7668	0	62.524	0
1	78650800	78653504	H596	NA	Zm00001d029604	90.6092	2	90.3886	2
1	78650800	78653504	H596	NA	Zm00001d029605	58.863	0	58.6794	0
1	78659146	78660348	NA	V319	Zm00001d022763	1.91969	0	2.05399	0
1	78659146	78660348	NA	V319	Zm00001d029599	82.8839	0	83.6352	0
1	78659146	78660348	NA	V319	Zm00001d029601	76.5963	0	76.5703	0
1	78659146	78660348	NA	V319	Zm00001d029603	108.754	0	108.529	0
1	78659146	78660348	NA	V319	Zm00001d029604	167.929	2	167.629	2
1	78659146	78660348	NA	V319	Zm00001d029605	104.662	0	105.139	0
1	78659146	78660348	NA	V319	Zm00001d029606	9.02018	0	17.3154	0
1	84447698	84448918	H648	NA	Zm00001d029725	189.834	0	190.06	0
1	84447698	84448918	H648	NA	Zm00001d029726	266.981	1	267.008	1
1	84447698	84448918	H648	NA	Zm00001d029728	217.09	0	216.215	0
1	84447698	84448918	H648	NA	Zm00001d029729	120.941	0	123.362	0
1	84447698	84448918	H648	NA	Zm00001d029730	116.143	0	118.678	0
1	84447698	84448918	H648	NA	Zm00001d029732	112.289	0	110.686	0
1	84447698	84448918	H648	NA	Zm00001d029733	287.946	2	287.405	2
1	84447698	84448918	H648	NA	Zm00001d029734	0	0	0	0
1	84447698	84448918	H648	NA	Zm00001d029736	0	0	0	0
1	84447698	84448918	H648	NA	Zm00001d029738	0	0	0	0
1	86148462	86150594	H579	NA	Zm00001d029758	179.211	1	179.109	1
1	86148462	86150594	H579	NA	Zm00001d029761	31.7628	0	31.5862	0
1	86148462	86150594	H579	NA	Zm00001d029762	177.612	1	177.347	1
1	86148462	86150594	H579	NA	Zm00001d029763	141.511	0	140.826	0
1	86148462	86150594	H579	NA	Zm00001d029764	182.364	2	182.469	2
1	86148462	86150594	H579	NA	Zm00001d029768	4.77816	0	4.45554	0
1	86148462	86150594	H579	NA	Zm00001d029771	97.8806	0	97.8319	0
1	86148462	86150594	H579	NA	Zm00001d029772	29.5129	0	29.6306	0
1	86148462	86150594	H579	NA	Zm00001d029773	84.4079	0	83.9348	0
1	86325157	86328034	H36	V395	Zm00001d029762	57.9494	0	57.5927	0
1	86325157	86328034	H36	V395	Zm00001d029763	45.1996	0	44.3934	0
1	86325157	86328034	H36	V395	Zm00001d029764	73.2373	2	73.3277	2
1	86325157	86328034	H36	V395	Zm00001d029768	1.77404	0	1.50512	0
1	86325157	86328034	H36	V395	Zm00001d029771	35.2432	0	34.4612	0
1	86325157	86328034	H36	V395	Zm00001d029772	1.34624	0	1.4377	0
1	86325157	86328034	H36	V395	Zm00001d029773	40.8009	0	40.7161	0
1	86325157	86328034	H36	V395	Zm00001d029775	42.5773	0	42.4652	0
1	86325157	86328034	H36	V395	Zm00001d029776	4.71837	0	4.93545	0
1	86325157	86328034	H36	V395	Zm00001d029777	44.3819	0	44.0553	0
1	86325157	86328034	H36	V395	Zm00001d029778	15.7319	0	15.7769	0
1	87718858	87719456	H91	V387	Zm00001d029801	57.2247	0	57.5529	0
1	87718858	87719456	H91	V387	Zm00001d029802	33.7315	0	33.6904	0
1	87718858	87719456	H91	V387	Zm00001d029803	37.1558	0	36.6905	0
1	87718858	87719456	H91	V387	Zm00001d029804	36.3544	0	36.6595	0
1	87718858	87719456	H91	V387	Zm00001d029806	82.953	2	82.7836	2
1	87718858	87719456	H91	V387	Zm00001d029808	31.6938	0	31.6056	0
1	87718858	87719456	H91	V387	Zm00001d029809	43.9103	0	44.0634	0
1	88693280	88693906	H377	NA	Zm00001d029819	10.3023	0	10.0064	0
1	88693280	88693906	H377	NA	Zm00001d029820	19.4594	2	19.2393	2
1	88693280	88693906	H377	NA	Zm00001d029822	2.03944	0	2.12155	0
1	88693280	88693906	H377	NA	Zm00001d029823	18.1842	1	17.5917	1
1	89955528	89957949	H620	NA	Zm00001d029844	25.5419	0	25.8968	0
1	89955528	89957949	H620	NA	Zm00001d029846	44.8282	2	44.7485	2
1	89955528	89957949	H620	NA	Zm00001d029847	31.5384	0	31.2466	0
1	89955528	89957949	H620	NA	Zm00001d029848	30.2611	0	30.8293	0
1	89955528	89957949	H620	NA	Zm00001d029849	26.4866	0	26.3324	0
1	89955528	89957949	H620	NA	Zm00001d029850	40.0415	1	39.5147	1
1	89955528	89957949	H620	NA	Zm00001d029851	20.2115	0	20.6718	0
1	92737474	92738610	H409	V247	Zm00001d029889	44.0569	2	43.7927	2
1	92737474	92738610	H409	V247	Zm00001d029892	5.08962	0	4.95518	0
1	92737474	92738610	H409	V247	Zm00001d029895	40.4661	1	40.1956	1
1	92737474	92738610	H409	V247	Zm00001d029896	27.725	0	27.8405	0
1	93211854	93214184	H422	NA	Zm00001d029898	93.2137	2	92.8757	2
1	93211854	93214184	H422	NA	Zm00001d029899	9.36938e-12	0	7.86081e-12	0
1	93211854	93214184	H422	NA	Zm00001d029901	0.0381057	0	0.0585781	0
1	93211854	93214184	H422	NA	Zm00001d029903	0.733759	0	0.815275	0
1	97453960	97455886	H1249	NA	Zm00001d029976	28.2969	0	28.405	0
1	97453960	97455886	H1249	NA	Zm00001d029978	104.635	1	104.634	1
1	97453960	97455886	H1249	NA	Zm00001d029979	101.302	1	101.325	1
1	97453960	97455886	H1249	NA	Zm00001d029980	111.608	2	111.482	2
1	97453960	97455886	H1249	NA	Zm00001d029981	57.0932	0	57.0242	0
1	97453960	97455886	H1249	NA	Zm00001d029983	56.1744	0	56.4181	0
1	97453960	97455886	H1249	NA	Zm00001d029987	42.6577	0	42.3614	0
1	100702172	100704320	H1185	NA	Zm00001d030024	71.1478	2	69.5988	2
1	100702172	100704320	H1185	NA	Zm00001d030026	0	0	0	0
1	100702172	100704320	H1185	NA	Zm00001d030028	2.84957e-14	0	1.53211e-14	0
1	100702172	100704320	H1185	NA	Zm00001d030030	67.4637	1	69.1693	1
1	100702172	100704320	H1185	NA	Zm00001d030031	65.9203	1	65.2082	1
1	102344948	102346652	H1242	NA	Zm00001d030051	0	0	0	0
1	102344948	102346652	H1242	NA	Zm00001d030053	0	0	0	0
1	102344948	102346652	H1242	NA	Zm00001d030055	0.986298	2	0.13684	2
1	102344948	102346652	H1242	NA	Zm00001d030057	3.73775e-15	0	2.33147e-14	0
1	103675278	103676132	NA	V385	Zm00001d030074	33.7615	1	33.8953	1
1	103675278	103676132	NA	V385	Zm00001d030076	41.0632	2	39.7255	2
1	105971394	105974368	H1154	NA	Zm00001d030102	19.2857	0	18.9997	0
1	105971394	105974368	H1154	NA	Zm00001d030103	36.8428	1	36.7696	1
1	105971394	105974368	H1154	NA	Zm00001d030105	17.1125	0	17.6871	0
1	105971394	105974368	H1154	NA	Zm00001d030106	28.823	0	28.9709	0
1	105971394	105974368	H1154	NA	Zm00001d030108	42.8758	2	42.9613	2
1	115217173	115218676	H698	V153	Zm00001d030233	1.69085e-08	0	9.39894e-09	0
1	115217173	115218676	H698	V153	Zm00001d030234	2.19384e-05	0	1.37488e-05	0
1	115217173	115218676	H698	V153	Zm00001d030235	0.00209732	0	0.000974738	0
1	115217173	115218676	H698	V153	Zm00001d030236	0.0407322	2	0.00876051	2
1	115217173	115218676	H698	V153	Zm00001d030239	1.98181e-07	0	1.12671e-07	0
1	119792532	119793450	H244	V311	Zm00001d022796	1.79637	0	1.74242	0
1	119792532	119793450	H244	V311	Zm00001d022797	1.48723	0	1.46884	0
1	119792532	119793450	H244	V311	Zm00001d022798	11.6599	0	11.7805	0
1	119792532	119793450	H244	V311	Zm00001d030289	51.4959	1	51.265	1
1	119792532	119793450	H244	V311	Zm00001d030290	53.1304	2	53.236	2
1	121867184	121868206	H111	NA	Zm00001d030312	13.0133	0	12.5832	0
1	121867184	121868206	H111	NA	Zm00001d030314	18.2359	1	18.5979	1
1	121867184	121868206	H111	NA	Zm00001d030316	0.988578	0	1.05749	0
1	121867184	121868206	H111	NA	Zm00001d030317	20.8215	2	21.0795	2
1	127801787	127802526	NA	V350	Zm00001d030381	0.00212342	0	0.00309275	0
1	127801787	127802526	NA	V350	Zm00001d030382	12.7482	0	12.757	0
1	127801787	127802526	NA	V350	Zm00001d030385	78.8462	2	78.2774	2
1	131513578	131514428	H405	V262	Zm00001d030419	0	0	0	0
1	131513578	131514428	H405	V262	Zm00001d030420	0	0	0	0
1	131513578	131514428	H405	V262	Zm00001d030421	316.824	2	316.842	2
1	131513578	131514428	H405	V262	Zm00001d030422	234.893	0	232.582	0
1	131513578	131514428	H405	V262	Zm00001d030424	0	0	0	0
1	141187510	141188284	H110	NA	Zm00001d030523	176.02	2	175.822	2
1	148502340	148503150	H1129	NA	Zm00001d030612	59.1237	2	59.621	2
1	148502340	148503150	H1129	NA	Zm00001d030613	52.5821	1	52.3103	1
1	148502340	148503150	H1129	NA	Zm00001d030614	9.4767e-11	0	1.05295e-10	0
1	148821501	148821984	H697	V129	Zm00001d030613	0.72125	0	0.643288	0
1	148821501	148821984	H697	V129	Zm00001d030614	58.6219	2	58.9995	2
1	148821501	148821984	H697	V129	Zm00001d030617	46.5388	0	46.5145	0
1	148821501	148821984	H697	V129	Zm00001d030618	48.1066	1	48.1976	1
1	148821501	148821984	H697	V129	Zm00001d030620	2.04369	0	1.88579	0
1	148821501	148821984	H697	V129	Zm00001d030621	0.0707178	0	0.193339	0
1	148832622	148833441	H669	V108	Zm00001d030613	1.98207	0	1.90693	0
1	148832622	148833441	H669	V108	Zm00001d030614	90.6606	2	91.0709	2
1	148832622	148833441	H669	V108	Zm00001d030617	72.7204	1	72.6993	0
1	148832622	148833441	H669	V108	Zm00001d030618	76.5181	1	76.6334	1
1	148832622	148833441	H669	V108	Zm00001d030620	0.817477	0	0.754318	0
1	148832622	148833441	H669	V108	Zm00001d030621	0.293319	0	0.404836	0
1	149188182	149189838	H334	NA	Zm00001d022821	246.394	2	245.965	2
1	149188182	149189838	H334	NA	Zm00001d030620	0	0	0	0
1	149188182	149189838	H334	NA	Zm00001d030621	0	0	0	0
1	149188182	149189838	H334	NA	Zm00001d030622	0	0	0	0
1	149188182	149189838	H334	NA	Zm00001d030623	0	0	0	0
1	162464906	162466532	NA	V57	Zm00001d030832	20.8158	1	19.7437	0
1	162464906	162466532	NA	V57	Zm00001d030833	22.3869	1	21.3127	0
1	162464906	162466532	NA	V57	Zm00001d030834	25.9235	2	26.6414	2
1	162464906	162466532	NA	V57	Zm00001d030837	5.80063	0	5.87981	0
1	162464906	162466532	NA	V57	Zm00001d030838	12.1637	0	12.1595	0
1	162464906	162466532	NA	V57	Zm00001d030841	25.7337	1	25.8996	1
1	166139494	166140343	H550	NA	Zm00001d022850	59.2925	0	59.6012	0
1	166139494	166140343	H550	NA	Zm00001d030891	75.7188	2	75.9154	2
1	166139494	166140343	H550	NA	Zm00001d030892	17.6601	0	18.0351	0
1	166139494	166140343	H550	NA	Zm00001d030893	2.33701e-06	0	1.77778e-06	0
1	166139494	166140343	H550	NA	Zm00001d030894	1.51785e-08	0	1.49079e-08	0
1	166139494	166140343	H550	NA	Zm00001d030895	5.18787e-09	0	5.29554e-09	0
1	166139494	166140343	H550	NA	Zm00001d030897	0.00583517	0	0.00261209	0
1	169187922	169189910	H814	NA	Zm00001d030958	70.3208	0	69.865	0
1	169187922	169189910	H814	NA	Zm00001d030959	23.9697	0	24.0611	0
1	169187922	169189910	H814	NA	Zm00001d030960	88.6565	2	88.42	2
1	169187922	169189910	H814	NA	Zm00001d030962	24.6849	0	25.0982	0
1	174670278	174671371	H833	NA	Zm00001d022862	3.76587	0	3.91415	0
1	174670278	174671371	H833	NA	Zm00001d031037	4.39253	0	4.46341	0
1	174670278	174671371	H833	NA	Zm00001d031040	137.401	1	137.335	1
1	174670278	174671371	H833	NA	Zm00001d031041	144.005	1	144.26	1
1	174670278	174671371	H833	NA	Zm00001d031042	69.6996	0	68.6417	0
1	174670278	174671371	H833	NA	Zm00001d031044	4.45436	0	4.25727	0
1	174670278	174671371	H833	NA	Zm00001d031045	5.93526	0	6.06696	0
1	174670278	174671371	H833	NA	Zm00001d031047	5.45078	0	5.5983	0
1	174670278	174671371	H833	NA	Zm00001d031049	9.93193	0	9.48375	0
1	174670278	174671371	H833	NA	Zm00001d031050	145.441	2	145.44	2
1	174670278	174671371	H833	NA	Zm00001d031051	0.120165	0	0.00204508	0
1	174670278	174671371	H833	NA	Zm00001d031053	64.3836	0	64.0118	0
1	179538856	179541678	H166	NA	Zm00001d022864	0.918601	0	0.315077	0
1	179538856	179541678	H166	NA	Zm00001d031138	36.329	0	35.4925	0
1	179538856	179541678	H166	NA	Zm00001d031145	1.66597e-05	0	3.04296e-06	0
1	179538856	179541678	H166	NA	Zm00001d031146	73.2008	0	73.2701	0
1	179538856	179541678	H166	NA	Zm00001d031148	95.3125	1	95.2447	1
1	179538856	179541678	H166	NA	Zm00001d031149	113.027	2	113.019	2
1	179538856	179541678	H166	NA	Zm00001d031152	0.824587	0	0.690464	0
1	180254688	180257002	H990	NA	Zm00001d022865	16.6791	0	16.773	0
1	180254688	180257002	H990	NA	Zm00001d031159	16.144	0	16.2137	0
1	180254688	180257002	H990	NA	Zm00001d031161	67.5427	0	68.2464	0
1	180254688	180257002	H990	NA	Zm00001d031163	34.0065	0	42.9258	0
1	180254688	180257002	H990	NA	Zm00001d031164	27.2882	0	26.2023	0
1	180254688	180257002	H990	NA	Zm00001d031167	10.5405	0	10.3523	0
1	180254688	180257002	H990	NA	Zm00001d031168	151.287	2	150.896	2
1	180254688	180257002	H990	NA	Zm00001d031170	78.0244	0	78.1108	0
1	180254688	180257002	H990	NA	Zm00001d031171	10.4865	0	10.8008	0
1	185557644	185558328	H432	V269	Zm00001d031289	335.17	2	334.43	2
1	185557644	185558328	H432	V269	Zm00001d031290	0	0	0	0
1	185557644	185558328	H432	V269	Zm00001d031291	324.877	1	325.166	1
1	185557644	185558328	H432	V269	Zm00001d031292	0	0	0	0
1	185557644	185558328	H432	V269	Zm00001d031296	0	0	0	0
1	185557644	185558328	H432	V269	Zm00001d031300	0	0	0	0
1	185557644	185558328	H432	V269	Zm00001d031303	0	0	0	0
1	191762316	191762844	H714	NA	Zm00001d031480	25.2042	0	25.1597	0
1	191762316	191762844	H714	NA	Zm00001d031481	17.3261	0	17.2254	0
1	191762316	191762844	H714	NA	Zm00001d031482	20.2716	0	20.2149	0
1	191762316	191762844	H714	NA	Zm00001d031483	6.76996	0	7.11296	0
1	191762316	191762844	H714	NA	Zm00001d031484	34.9059	1	34.9947	1
1	191762316	191762844	H714	NA	Zm00001d031485	21.3469	0	21.5077	0
1	191762316	191762844	H714	NA	Zm00001d031486	19.2791	0	19.1496	0
1	191762316	191762844	H714	NA	Zm00001d031487	17.3057	0	16.6484	0
1	191762316	191762844	H714	NA	Zm00001d031489	26.782	0	26.516	0
1	191762316	191762844	H714	NA	Zm00001d031490	24.2012	0	23.7475	0
1	191762316	191762844	H714	NA	Zm00001d031492	8.18458	0	8.13537	0
1	191762316	191762844	H714	NA	Zm00001d031493	3.1828	0	3.81315	0
1	191762316	191762844	H714	NA	Zm00001d031494	36.8958	2	37.0132	2
1	191762316	191762844	H714	NA	Zm00001d031496	35.003	1	35.1072	1
1	191762316	191762844	H714	NA	Zm00001d031498	9.88716	0	10.6348	0
1	191772218	191774329	H253	NA	Zm00001d031481	26.3325	0	26.2432	0
1	191772218	191774329	H253	NA	Zm00001d031482	24.3114	0	24.1784	0
1	191772218	191774329	H253	NA	Zm00001d031483	10.0931	0	10.5891	0
1	191772218	191774329	H253	NA	Zm00001d031484	48.4708	1	48.5641	1
1	191772218	191774329	H253	NA	Zm00001d031485	27.7054	0	27.8723	0
1	191772218	191774329	H253	NA	Zm00001d031486	28.14	0	28.0363	0
1	191772218	191774329	H253	NA	Zm00001d031487	24.9617	0	24.5006	0
1	191772218	191774329	H253	NA	Zm00001d031489	34.2931	0	34.0567	0
1	191772218	191774329	H253	NA	Zm00001d031490	31.8221	0	31.4143	0
1	191772218	191774329	H253	NA	Zm00001d031492	11.6046	0	11.4622	0
1	191772218	191774329	H253	NA	Zm00001d031493	0.17421	0	0.27052	0
1	191772218	191774329	H253	NA	Zm00001d031494	49.2109	2	49.3332	2
1	191772218	191774329	H253	NA	Zm00001d031496	46.5977	1	46.7053	1
1	191772218	191774329	H253	NA	Zm00001d031498	2.00139	0	2.08931	0
1	191772218	191774329	H253	NA	Zm00001d031499	17.8955	0	18.2747	0
1	194347326	194351606	H1065	NA	Zm00001d031553	49.0679	0	49.5595	0
1	194347326	194351606	H1065	NA	Zm00001d031554	5.30136e-05	0	5.61653e-05	0
1	194347326	194351606	H1065	NA	Zm00001d031555	0.00781169	0	0.00367913	0
1	194347326	194351606	H1065	NA	Zm00001d031556	1.7879e-10	0	1.56713e-10	0
1	194347326	194351606	H1065	NA	Zm00001d031557	0.496507	0	0.572287	0
1	194347326	194351606	H1065	NA	Zm00001d031558	38.2903	0	39.1561	0
1	194347326	194351606	H1065	NA	Zm00001d031559	79.1703	2	79.8092	2
1	194347326	194351606	H1065	NA	Zm00001d031560	1.57833e-06	0	1.74568e-06	0
1	194347326	194351606	H1065	NA	Zm00001d031561	8.65999e-07	0	3.32332e-07	0
1	194347326	194351606	H1065	NA	Zm00001d031562	4.06676e-08	0	3.73523e-08	0
1	195303939	195305143	H51	NA	Zm00001d031575	9.03639	0	9.72413	0
1	195303939	195305143	H51	NA	Zm00001d031577	34.3698	0	34.2901	0
1	195303939	195305143	H51	NA	Zm00001d031578	40.5571	0	39.5569	0
1	195303939	195305143	H51	NA	Zm00001d031580	1.18325e-05	0	4.64668e-06	0
1	195303939	195305143	H51	NA	Zm00001d031581	53.8497	2	53.3008	2
1	195303939	195305143	H51	NA	Zm00001d031583	7.1737e-07	0	1.11666e-06	0
1	195303939	195305143	H51	NA	Zm00001d031584	0.624017	0	2.36866	0
1	195303939	195305143	H51	NA	Zm00001d031586	31.7628	0	31.6159	0
1	195303939	195305143	H51	NA	Zm00001d031587	49.2537	1	49.6987	1
1	197055292	197057701	H647	NA	Zm00001d031626	61.8871	2	61.5884	2
1	197055292	197057701	H647	NA	Zm00001d031627	7.37863	0	7.40474	0
1	197055292	197057701	H647	NA	Zm00001d031631	50.9181	1	51.2709	1
1	197055292	197057701	H647	NA	Zm00001d031632	13.5981	0	13.5367	0
1	197055292	197057701	H647	NA	Zm00001d031633	25.8426	0	28.7561	0
1	197055292	197057701	H647	NA	Zm00001d031634	49.9136	1	49.0483	0
1	197055292	197057701	H647	NA	Zm00001d031635	9.86507	0	9.62673	0
1	197055292	197057701	H647	NA	Zm00001d031636	4.50529e-08	0	3.3219e-08	0
1	197055292	197057701	H647	NA	Zm00001d031637	8.40351	0	8.33969	0
1	197055292	197057701	H647	NA	Zm00001d031638	45.0291	0	45.5601	0
1	197055292	197057701	H647	NA	Zm00001d031639	55.3361	1	55.5275	1
1	197055292	197057701	H647	NA	Zm00001d031640	11.8983	0	12.1513	0
1	197055292	197057701	H647	NA	Zm00001d031641	2.53754	0	2.4189	0
1	197055292	197057701	H647	NA	Zm00001d031642	38.7895	0	39.3069	0
1	197055292	197057701	H647	NA	Zm00001d031643	15.6449	0	15.6907	0
1	197630794	197632094	H767	NA	Zm00001d031651	172.158	2	172.624	2
1	197630794	197632094	H767	NA	Zm00001d031653	0	0	0	0
1	197630794	197632094	H767	NA	Zm00001d031654	0	0	0	0
1	197630794	197632094	H767	NA	Zm00001d031655	0	0	0	0
1	197630794	197632094	H767	NA	Zm00001d031656	0	0	0	0
1	197630794	197632094	H767	NA	Zm00001d031657	0	0	0	0
1	197630794	197632094	H767	NA	Zm00001d031659	105.778	0	107.031	0
1	197630794	197632094	H767	NA	Zm00001d031660	0	0	0	0
1	200652296	200652792	H632	NA	Zm00001d031741	0	0	0	0
1	200652296	200652792	H632	NA	Zm00001d031745	205.77	0	206.084	0
1	200652296	200652792	H632	NA	Zm00001d031747	263.54	2	263.858	2
1	200652296	200652792	H632	NA	Zm00001d031749	0	0	0	0
1	200652296	200652792	H632	NA	Zm00001d031750	245.055	1	246.619	1
1	200652296	200652792	H632	NA	Zm00001d031751	254.547	1	255.645	1
1	200652296	200652792	H632	NA	Zm00001d031753	223.83	1	225.078	1
1	200652296	200652792	H632	NA	Zm00001d031754	98.3	0	95.2946	0
1	200652935	200654268	H1119	NA	Zm00001d031741	1.17044e-08	0	3.98435e-09	0
1	200652935	200654268	H1119	NA	Zm00001d031745	103.42	0	103.363	0
1	200652935	200654268	H1119	NA	Zm00001d031747	154.292	2	154.675	2
1	200652935	200654268	H1119	NA	Zm00001d031749	5.4771e-15	0	1.73935e-15	0
1	200652935	200654268	H1119	NA	Zm00001d031750	130.556	1	131.812	1
1	200652935	200654268	H1119	NA	Zm00001d031751	137.279	1	138.303	1
1	200652935	200654268	H1119	NA	Zm00001d031753	117.578	0	118.324	0
1	200652935	200654268	H1119	NA	Zm00001d031754	69.7353	0	67.9323	0
1	200663368	200664728	H1293	NA	Zm00001d031741	33.2637	2	32.406	2
1	200663368	200664728	H1293	NA	Zm00001d031745	6.62316e-11	0	4.32305e-11	0
1	200663368	200664728	H1293	NA	Zm00001d031747	1.96311e-06	0	2.02935e-06	0
1	200663368	200664728	H1293	NA	Zm00001d031749	13.9836	0	13.1738	0
1	200663368	200664728	H1293	NA	Zm00001d031750	5.64334e-09	0	4.85458e-09	0
1	200663368	200664728	H1293	NA	Zm00001d031751	3.01661e-08	0	2.99461e-08	0
1	200663368	200664728	H1293	NA	Zm00001d031753	1.00006e-07	0	6.42818e-08	0
1	200663368	200664728	H1293	NA	Zm00001d031754	0.00133048	0	0.00260855	0
1	200787045	200790222	H628	NA	Zm00001d031745	231.749	0	231.957	0
1	200787045	200790222	H628	NA	Zm00001d031747	298.439	2	298.754	2
1	200787045	200790222	H628	NA	Zm00001d031749	0	0	0	0
1	200787045	200790222	H628	NA	Zm00001d031750	278.35	1	280.023	1
1	200787045	200790222	H628	NA	Zm00001d031751	287.157	1	288.327	1
1	200787045	200790222	H628	NA	Zm00001d031753	249.279	1	250.513	1
1	200787045	200790222	H628	NA	Zm00001d031754	112.943	0	110.249	0
1	200787045	200790222	H628	NA	Zm00001d031759	222.332	0	222.453	0
1	200787045	200790222	H628	NA	Zm00001d031760	233.193	0	233.263	0
1	200884142	200887068	H1169	NA	Zm00001d031745	34.4733	0	34.4544	0
1	200884142	200887068	H1169	NA	Zm00001d031747	51.4306	1	51.5582	1
1	200884142	200887068	H1169	NA	Zm00001d031749	13.6192	0	13.0411	0
1	200884142	200887068	H1169	NA	Zm00001d031750	43.5187	1	43.9372	1
1	200884142	200887068	H1169	NA	Zm00001d031751	45.7597	1	46.1011	1
1	200884142	200887068	H1169	NA	Zm00001d031753	39.1928	0	39.4413	0
1	200884142	200887068	H1169	NA	Zm00001d031754	23.2469	0	22.6474	0
1	200884142	200887068	H1169	NA	Zm00001d031759	34.5689	0	34.5791	0
1	200884142	200887068	H1169	NA	Zm00001d031760	36.2166	0	36.1689	0
1	200884142	200887068	H1169	NA	Zm00001d031764	52.7269	2	52.3805	2
1	201877120	201878404	H787	V87	Zm00001d031782	104.914	1	104.987	1
1	201877120	201878404	H787	V87	Zm00001d031783	107.674	2	107.838	2
1	201877120	201878404	H787	V87	Zm00001d031784	0.726274	0	1.03958	0
1	201877120	201878404	H787	V87	Zm00001d031785	85.9623	0	85.7932	0
1	201877120	201878404	H787	V87	Zm00001d031789	5.6408	0	5.67044	0
1	201877120	201878404	H787	V87	Zm00001d031790	99.9703	1	99.8086	1
1	201877120	201878404	H787	V87	Zm00001d031792	67.2199	0	67.2744	0
1	201877120	201878404	H787	V87	Zm00001d031793	89.7148	1	89.2515	1
1	201877120	201878404	H787	V87	Zm00001d031794	4.81107	0	5.0667	0
1	201877120	201878404	H787	V87	Zm00001d031796	61.8394	0	61.5727	0
1	202115780	202117597	H140	V347	Zm00001d031789	43.9939	0	44.1921	0
1	202115780	202117597	H140	V347	Zm00001d031790	9.06173e-12	0	7.67533e-12	0
1	202115780	202117597	H140	V347	Zm00001d031792	6.55759e-10	0	4.74709e-10	0
1	202115780	202117597	H140	V347	Zm00001d031793	1.26651e-10	0	8.35202e-11	0
1	202115780	202117597	H140	V347	Zm00001d031794	37.68	0	38.5517	0
1	202115780	202117597	H140	V347	Zm00001d031796	0.0154687	0	0.00757687	0
1	202115780	202117597	H140	V347	Zm00001d031797	1.12424e-08	0	8.13147e-09	0
1	202115780	202117597	H140	V347	Zm00001d031798	34.9697	0	33.9821	0
1	202115780	202117597	H140	V347	Zm00001d031799	60.199	2	60.4089	2
1	202115780	202117597	H140	V347	Zm00001d031800	1.6846	0	1.68333	0
1	202115780	202117597	H140	V347	Zm00001d031801	26.8173	0	26.5942	0
1	202115780	202117597	H140	V347	Zm00001d031802	1.07571e-05	0	5.11088e-06	0
1	202115780	202117597	H140	V347	Zm00001d031804	6.08708	0	6.01548	0
1	202115780	202117597	H140	V347	Zm00001d031805	1.24305e-10	0	6.3555e-11	0
1	202115780	202117597	H140	V347	Zm00001d031806	1.6964e-07	0	8.041e-08	0
1	204608306	204609996	H746	NA	Zm00001d031860	14.1479	0	14.2085	0
1	204608306	204609996	H746	NA	Zm00001d031861	18.3242	0	18.5468	0
1	204608306	204609996	H746	NA	Zm00001d031863	106.343	1	105.873	1
1	204608306	204609996	H746	NA	Zm00001d031866	86.9136	1	87.132	1
1	204608306	204609996	H746	NA	Zm00001d031867	70.1464	0	70.4466	0
1	204608306	204609996	H746	NA	Zm00001d031868	106.076	1	106.22	1
1	204608306	204609996	H746	NA	Zm00001d031869	13.3947	0	13.0015	0
1	204608306	204609996	H746	NA	Zm00001d031870	106.353	2	106.482	2
1	204608306	204609996	H746	NA	Zm00001d031871	78.5542	0	78.6227	0
1	210187586	210189226	H433	NA	Zm00001d032029	8.17671e-06	0	8.86955e-06	0
1	210187586	210189226	H433	NA	Zm00001d032030	41.8973	0	41.8073	0
1	210187586	210189226	H433	NA	Zm00001d032031	0.000420025	0	0.000349563	0
1	210187586	210189226	H433	NA	Zm00001d032032	55.5906	0	55.5136	0
1	210187586	210189226	H433	NA	Zm00001d032035	84.0876	2	84.386	2
1	210187586	210189226	H433	NA	Zm00001d032036	43.5839	0	44.4237	0
1	210187586	210189226	H433	NA	Zm00001d032040	9.52284e-05	0	8.33145e-05	0
1	210187586	210189226	H433	NA	Zm00001d032042	1.53016e-13	0	2.22757e-13	0
1	213696868	213697342	H508	V180	Zm00001d022907	17.3548	0	17.5779	0
1	213696868	213697342	H508	V180	Zm00001d032114	0.381151	0	0.37661	0
1	213696868	213697342	H508	V180	Zm00001d032115	8.90243	0	8.8722	0
1	213696868	213697342	H508	V180	Zm00001d032116	19.5636	0	18.3152	0
1	213696868	213697342	H508	V180	Zm00001d032117	27.172	1	28.0689	1
1	213696868	213697342	H508	V180	Zm00001d032118	33.5508	2	32.6133	2
1	213696868	213697342	H508	V180	Zm00001d032120	4.44271	0	3.37021	0
1	213696868	213697342	H508	V180	Zm00001d032123	11.7097	0	11.4961	0
1	213696868	213697342	H508	V180	Zm00001d032127	1.13251	0	1.49529	0
1	213696868	213697342	H508	V180	Zm00001d032128	16.3252	0	16.7547	0
1	214776424	214776982	H1158	NA	Zm00001d032152	74.4705	2	74.2733	2
1	214776424	214776982	H1158	NA	Zm00001d032153	46.7719	0	46.2567	0
1	214776424	214776982	H1158	NA	Zm00001d032155	1.85808e-06	0	1.14533e-06	0
1	214776424	214776982	H1158	NA	Zm00001d032156	1.54048	0	2.23117	0
1	214776424	214776982	H1158	NA	Zm00001d032157	6.55775e-08	0	3.86461e-08	0
1	214776424	214776982	H1158	NA	Zm00001d032158	3.24727e-05	0	2.0668e-05	0
1	214776424	214776982	H1158	NA	Zm00001d032159	5.59518	0	5.71304	0
1	214776424	214776982	H1158	NA	Zm00001d032160	1.29254e-09	0	1.24085e-09	0
1	217824220	217825130	H1117	NA	Zm00001d032218	103.405	0	103.815	0
1	217824220	217825130	H1117	NA	Zm00001d032219	73.7908	0	73.7903	0
1	217824220	217825130	H1117	NA	Zm00001d032220	115.335	0	115.094	0
1	217824220	217825130	H1117	NA	Zm00001d032221	78.0024	0	77.9089	0
1	217824220	217825130	H1117	NA	Zm00001d032222	33.9006	0	34.3851	0
1	217824220	217825130	H1117	NA	Zm00001d032223	124.526	0	124.567	0
1	217824220	217825130	H1117	NA	Zm00001d032224	130.988	1	131.279	1
1	217824220	217825130	H1117	NA	Zm00001d032225	138.272	1	138.344	1
1	217824220	217825130	H1117	NA	Zm00001d032226	35.2733	0	35.4133	0
1	217824220	217825130	H1117	NA	Zm00001d032229	29.2857	0	29.4625	0
1	217824220	217825130	H1117	NA	Zm00001d032230	38.4097	0	38.6656	0
1	217824220	217825130	H1117	NA	Zm00001d032231	157.941	2	158.115	2
1	222402410	222403418	H1286	NA	Zm00001d032321	32.9534	2	34.0721	2
1	222402410	222403418	H1286	NA	Zm00001d032322	1.07966e-06	0	1.36948e-06	0
1	222402410	222403418	H1286	NA	Zm00001d032324	0.844556	0	0.731887	0
1	222402410	222403418	H1286	NA	Zm00001d032325	4.54824e-05	0	0.000274003	0
1	222402410	222403418	H1286	NA	Zm00001d032326	1.79965e-05	0	1.64149e-05	0
1	222402410	222403418	H1286	NA	Zm00001d032327	7.63022e-10	0	5.42609e-10	0
1	222402410	222403418	H1286	NA	Zm00001d032328	0.000279747	0	0.000194859	0
1	222402410	222403418	H1286	NA	Zm00001d032329	27.528	1	28.223	1
1	222402410	222403418	H1286	NA	Zm00001d032330	4.39171	0	5.12342	0
1	227161916	227164018	H1269	NA	Zm00001d022925	20.3425	0	20.6641	0
1	227161916	227164018	H1269	NA	Zm00001d032450	3.43548	0	3.90413	0
1	227161916	227164018	H1269	NA	Zm00001d032451	25.7761	0	25.639	0
1	227161916	227164018	H1269	NA	Zm00001d032453	24.4948	0	24.5207	0
1	227161916	227164018	H1269	NA	Zm00001d032454	34.4414	0	34.3746	0
1	227161916	227164018	H1269	NA	Zm00001d032455	31.9251	0	31.8552	0
1	227161916	227164018	H1269	NA	Zm00001d032457	15.1058	0	15.1973	0
1	227161916	227164018	H1269	NA	Zm00001d032458	50.2789	2	50.2857	2
1	227863674	227866143	H873	NA	Zm00001d032467	122.638	0	122.696	0
1	227863674	227866143	H873	NA	Zm00001d032468	82.7176	0	82.8099	0
1	227863674	227866143	H873	NA	Zm00001d032469	0.960964	0	1.00252	0
1	227863674	227866143	H873	NA	Zm00001d032470	207.24	1	206.972	1
1	227863674	227866143	H873	NA	Zm00001d032471	209.533	1	209.263	1
1	227863674	227866143	H873	NA	Zm00001d032472	172.868	0	173.123	0
1	227863674	227866143	H873	NA	Zm00001d032473	207.227	1	206.952	1
1	227863674	227866143	H873	NA	Zm00001d032475	3.66025	0	3.44371	0
1	227863674	227866143	H873	NA	Zm00001d032476	194.847	1	194.924	1
1	227863674	227866143	H873	NA	Zm00001d032478	217.304	2	216.791	2
1	227863674	227866143	H873	NA	Zm00001d032479	150.844	0	151.686	0
1	227863674	227866143	H873	NA	Zm00001d032480	146.768	0	146.902	0
1	231950640	231951492	H1024	NA	Zm00001d032602	0.0230249	0	0.0394551	0
1	231950640	231951492	H1024	NA	Zm00001d032603	74.0147	1	73.7622	1
1	231950640	231951492	H1024	NA	Zm00001d032604	78.4147	2	78.6482	2
1	231950640	231951492	H1024	NA	Zm00001d032605	0.000284273	0	0.000152507	0
1	231950640	231951492	H1024	NA	Zm00001d032606	4.62745e-06	0	3.78444e-06	0
1	231950640	231951492	H1024	NA	Zm00001d032608	69.8624	1	69.8927	1
1	231950640	231951492	H1024	NA	Zm00001d032609	12.6412	0	11.951	0
1	231950640	231951492	H1024	NA	Zm00001d032610	21.8693	0	22.8204	0
1	231950640	231951492	H1024	NA	Zm00001d032611	1.46383	0	6.46316	0
1	231950640	231951492	H1024	NA	Zm00001d032613	19.7597	0	19.7144	0
1	231950640	231951492	H1024	NA	Zm00001d032615	28.0952	0	29.2443	0
1	231950640	231951492	H1024	NA	Zm00001d032616	53.9631	0	54.8972	0
1	231950640	231951492	H1024	NA	Zm00001d032617	62.3051	0	61.9739	0
1	236311706	236312444	H336	NA	Zm00001d032721	0.0019863	0	0.00162343	0
1	236311706	236312444	H336	NA	Zm00001d032722	81.9047	1	82.2864	1
1	236311706	236312444	H336	NA	Zm00001d032723	40.2617	0	42.1017	0
1	236311706	236312444	H336	NA	Zm00001d032724	40.9654	0	41.9753	0
1	236311706	236312444	H336	NA	Zm00001d032725	3.75812	0	3.6362	0
1	236311706	236312444	H336	NA	Zm00001d032727	3.72733	0	3.8484	0
1	236311706	236312444	H336	NA	Zm00001d032728	48.5854	0	48.5146	0
1	236311706	236312444	H336	NA	Zm00001d032729	0.664988	0	0.707412	0
1	236311706	236312444	H336	NA	Zm00001d032730	5.18333	0	5.25975	0
1	236311706	236312444	H336	NA	Zm00001d032732	2.05833	0	1.98176	0
1	236311706	236312444	H336	NA	Zm00001d032733	96.4267	2	96.1386	2
1	241003528	241007210	H1109	NA	Zm00001d022944	16.9232	0	16.8676	0
1	241003528	241007210	H1109	NA	Zm00001d032867	14.3703	0	14.5278	0
1	241003528	241007210	H1109	NA	Zm00001d032868	79.2483	0	76.3747	0
1	241003528	241007210	H1109	NA	Zm00001d032869	12.1305	0	12.0557	0
1	241003528	241007210	H1109	NA	Zm00001d032870	147.171	1	147.156	1
1	241003528	241007210	H1109	NA	Zm00001d032873	157.936	1	157.197	1
1	241003528	241007210	H1109	NA	Zm00001d032874	118.858	0	117.714	0
1	241003528	241007210	H1109	NA	Zm00001d032875	165.195	2	165.75	2
1	241003528	241007210	H1109	NA	Zm00001d032876	114.767	0	114.178	0
1	241028546	241029682	H881	NA	Zm00001d022944	11.6335	0	11.6055	0
1	241028546	241029682	H881	NA	Zm00001d032867	8.87613	0	8.99619	0
1	241028546	241029682	H881	NA	Zm00001d032868	89.1313	0	86.0019	0
1	241028546	241029682	H881	NA	Zm00001d032869	7.44961	0	7.40544	0
1	241028546	241029682	H881	NA	Zm00001d032870	157.58	1	157.343	1
1	241028546	241029682	H881	NA	Zm00001d032873	166.93	1	165.925	1
1	241028546	241029682	H881	NA	Zm00001d032874	129.715	0	128.364	0
1	241028546	241029682	H881	NA	Zm00001d032875	171.533	2	172.21	2
1	241028546	241029682	H881	NA	Zm00001d032876	123.617	0	122.923	0
1	246428543	246430348	H339	V268	Zm00001d032994	0	0	0	0
1	246428543	246430348	H339	V268	Zm00001d032997	1.29104e-11	0	1.45279e-11	0
1	246428543	246430348	H339	V268	Zm00001d032999	76.587	1	76.2332	1
1	246428543	246430348	H339	V268	Zm00001d033002	93.2809	2	92.8297	2
1	246428543	246430348	H339	V268	Zm00001d033003	0	0	0	0
1	246428543	246430348	H339	V268	Zm00001d033004	8.74307	0	8.52634	0
1	248598910	248600098	H974	NA	Zm00001d022952	25.8618	0	26.0837	0
1	248598910	248600098	H974	NA	Zm00001d033044	44.58	1	44.8113	1
1	248598910	248600098	H974	NA	Zm00001d033046	50.3601	2	50.6067	2
1	248598910	248600098	H974	NA	Zm00001d033047	31.8577	0	31.1495	0
1	248598910	248600098	H974	NA	Zm00001d033048	31.1781	0	31.327	0
1	248598910	248600098	H974	NA	Zm00001d033049	40.1777	0	39.7129	0
1	248598910	248600098	H974	NA	Zm00001d033050	32.4106	0	32.3618	0
1	248598910	248600098	H974	NA	Zm00001d033053	48.9849	1	49.1578	1
1	248598910	248600098	H974	NA	Zm00001d033054	31.7583	0	30.8192	0
1	248598910	248600098	H974	NA	Zm00001d033055	44.5027	1	43.3445	1
1	248598910	248600098	H974	NA	Zm00001d033056	34.9662	0	33.9178	0
1	248598910	248600098	H974	NA	Zm00001d033057	42.2739	1	41.7964	1
1	252802193	252804582	H426	NA	Zm00001d022962	139.722	0	139.908	0
1	252802193	252804582	H426	NA	Zm00001d033164	124.533	0	123.78	0
1	252802193	252804582	H426	NA	Zm00001d033165	133.367	0	134.07	0
1	252802193	252804582	H426	NA	Zm00001d033166	2.38752	0	2.4042	0
1	252802193	252804582	H426	NA	Zm00001d033167	2.01488	0	1.87475	0
1	252802193	252804582	H426	NA	Zm00001d033168	199.609	2	199.898	2
1	252802193	252804582	H426	NA	Zm00001d033169	75.1401	0	75.13	0
1	252802193	252804582	H426	NA	Zm00001d033170	140.909	0	140.255	0
1	252802193	252804582	H426	NA	Zm00001d033171	8.54097e-08	0	2.58742e-08	0
1	252802193	252804582	H426	NA	Zm00001d033172	1.6722	0	1.71917	0
1	252802193	252804582	H426	NA	Zm00001d033174	176.869	1	176.881	1
1	252802193	252804582	H426	NA	Zm00001d033175	181.959	1	181.778	1
1	252802193	252804582	H426	NA	Zm00001d033176	154.442	0	154.613	0
1	255870858	255873689	H1131	NA	Zm00001d033244	156.55	2	156.546	2
1	255870858	255873689	H1131	NA	Zm00001d033246	123.167	0	123.384	0
1	255870858	255873689	H1131	NA	Zm00001d033247	154.11	1	154.013	1
1	255870858	255873689	H1131	NA	Zm00001d033248	150.454	1	150.595	1
1	257354352	257357746	H499	NA	Zm00001d022964	16.029	0	16.5505	0
1	257354352	257357746	H499	NA	Zm00001d033275	25.5638	0	25.2978	0
1	257354352	257357746	H499	NA	Zm00001d033278	32.1407	2	31.8418	2
1	257354352	257357746	H499	NA	Zm00001d033279	15.4112	0	15.3271	0
1	257354352	257357746	H499	NA	Zm00001d033280	26.5692	1	26.5899	1
1	257354352	257357746	H499	NA	Zm00001d033283	22.4422	0	22.4481	0
1	257354352	257357746	H499	NA	Zm00001d033284	21.9469	0	22.2501	0
1	260930413	260932346	NA	V325	Zm00001d033370	57.1749	0	56.896	0
1	260930413	260932346	NA	V325	Zm00001d033371	5.11031	0	5.08404	0
1	260930413	260932346	NA	V325	Zm00001d033374	66.8797	1	66.3861	1
1	260930413	260932346	NA	V325	Zm00001d033375	77.969	2	77.328	2
1	260930413	260932346	NA	V325	Zm00001d033377	39.8684	0	39.4895	0
1	260930413	260932346	NA	V325	Zm00001d033378	0.0729921	0	0.0236163	0
1	260930413	260932346	NA	V325	Zm00001d033379	40.5452	0	40.885	0
1	260930413	260932346	NA	V325	Zm00001d033380	46.6367	0	46.6163	0
1	260930413	260932346	NA	V325	Zm00001d033382	3.359	0	3.44916	0
1	260930413	260932346	NA	V325	Zm00001d033383	0.366062	0	0.366613	0
1	260930413	260932346	NA	V325	Zm00001d033384	46.1981	0	46.0873	0
1	260932506	260933420	NA	V184	Zm00001d033370	58.3253	0	57.9328	0
1	260932506	260933420	NA	V184	Zm00001d033371	5.85534	0	5.82192	0
1	260932506	260933420	NA	V184	Zm00001d033374	61.7166	1	61.124	1
1	260932506	260933420	NA	V184	Zm00001d033375	76.2301	2	75.4842	2
1	260932506	260933420	NA	V184	Zm00001d033377	39.5545	0	38.8623	0
1	260932506	260933420	NA	V184	Zm00001d033378	8.69704e-05	0	3.70967e-05	0
1	260932506	260933420	NA	V184	Zm00001d033379	32.7285	0	33.0527	0
1	260932506	260933420	NA	V184	Zm00001d033380	45.9533	0	45.8539	0
1	260932506	260933420	NA	V184	Zm00001d033382	0.0261739	0	0.0296884	0
1	260932506	260933420	NA	V184	Zm00001d033383	4.11867e-10	0	4.22277e-10	0
1	260932506	260933420	NA	V184	Zm00001d033384	46.8873	0	46.6668	0
1	262556112	262558186	H60	NA	Zm00001d033412	86.8188	0	86.5445	0
1	262556112	262558186	H60	NA	Zm00001d033413	79.3866	0	78.9743	0
1	262556112	262558186	H60	NA	Zm00001d033414	117.273	2	117.226	2
1	262556112	262558186	H60	NA	Zm00001d033415	81.2352	0	81.2632	0
1	262556112	262558186	H60	NA	Zm00001d033419	13.8465	0	13.7331	0
1	262556112	262558186	H60	NA	Zm00001d033420	116.968	1	117.197	1
1	262556112	262558186	H60	NA	Zm00001d033421	105.787	1	106.214	1
1	262556112	262558186	H60	NA	Zm00001d033422	115.965	1	115.89	1
1	262556112	262558186	H60	NA	Zm00001d033423	94.2443	1	94.0662	1
1	262556112	262558186	H60	NA	Zm00001d033424	9.93655	0	10.0947	0
1	262556112	262558186	H60	NA	Zm00001d033426	12.5966	0	13.128	0
1	262556112	262558186	H60	NA	Zm00001d033427	79.3834	0	79.579	0
1	262556112	262558186	H60	NA	Zm00001d033428	107.908	1	107.549	1
1	262556112	262558186	H60	NA	Zm00001d033429	10.4258	0	10.5443	0
1	265127962	265128650	H851	NA	Zm00001d033510	11.83	0	10.9161	0
1	265127962	265128650	H851	NA	Zm00001d033511	5.15266e-10	0	3.90798e-10	0
1	265127962	265128650	H851	NA	Zm00001d033514	4.98613e-14	0	4.56178e-14	0
1	265127962	265128650	H851	NA	Zm00001d033516	3.78339e-14	0	2.20071e-14	0
1	265127962	265128650	H851	NA	Zm00001d033517	65.0809	2	64.8153	2
1	265483294	265484156	H281	V306	Zm00001d033514	34.2823	0	34.3906	0
1	265483294	265484156	H281	V306	Zm00001d033516	46.5275	1	46.1444	1
1	265483294	265484156	H281	V306	Zm00001d033517	25.314	0	25.1948	0
1	265483294	265484156	H281	V306	Zm00001d033518	5.79966	0	5.68885	0
1	265483294	265484156	H281	V306	Zm00001d033521	14.6848	0	14.8396	0
1	265483294	265484156	H281	V306	Zm00001d033522	23.2405	0	23.3552	0
1	265483294	265484156	H281	V306	Zm00001d033523	32.8325	0	32.9288	0
1	265483294	265484156	H281	V306	Zm00001d033524	15.6299	0	15.9032	0
1	265483294	265484156	H281	V306	Zm00001d033525	56.0396	2	56.1764	2
1	265483294	265484156	H281	V306	Zm00001d033526	49.5699	1	49.4903	1
1	270483224	270485693	H1233	NA	Zm00001d033670	63.4682	2	63.2834	2
1	270483224	270485693	H1233	NA	Zm00001d033671	51.7037	1	51.757	1
1	270483224	270485693	H1233	NA	Zm00001d033673	1.62617e-11	0	1.03962e-11	0
1	270483224	270485693	H1233	NA	Zm00001d033674	0.0162591	0	0.0108359	0
1	270860553	270861974	H960	NA	Zm00001d022978	0.00134466	0	0.000529559	0
1	270860553	270861974	H960	NA	Zm00001d033674	0.0325173	0	0.0216712	0
1	270860553	270861974	H960	NA	Zm00001d033675	54.6946	2	54.2348	2
1	270860553	270861974	H960	NA	Zm00001d033680	5.45208e-06	0	4.95049e-06	0
1	270860553	270861974	H960	NA	Zm00001d033681	0.0690045	0	0.0971965	0
1	270860553	270861974	H960	NA	Zm00001d033682	0.00754503	0	0.00908238	0
1	270978404	270981173	H1259	NA	Zm00001d022978	40.9184	0	40.6601	0
1	270978404	270981173	H1259	NA	Zm00001d033675	35.857	0	35.5506	0
1	270978404	270981173	H1259	NA	Zm00001d033680	53.3111	0	53.332	0
1	270978404	270981173	H1259	NA	Zm00001d033681	56.5975	0	55.4654	0
1	270978404	270981173	H1259	NA	Zm00001d033682	78.2944	1	78.5552	1
1	270978404	270981173	H1259	NA	Zm00001d033683	78.5823	1	78.6909	1
1	270978404	270981173	H1259	NA	Zm00001d033684	80.3405	2	80.3207	2
1	271210256	271211154	H1317	NA	Zm00001d033681	0.274966	0	0.387113	0
1	271210256	271211154	H1317	NA	Zm00001d033682	1.06095e-08	0	1.42905e-08	0
1	271210256	271211154	H1317	NA	Zm00001d033683	1.06144e-09	0	8.5947e-10	0
1	271210256	271211154	H1317	NA	Zm00001d033684	0.000548543	0	0.000454279	0
1	271210256	271211154	H1317	NA	Zm00001d033686	10.9275	0	10.2418	0
1	271210256	271211154	H1317	NA	Zm00001d033690	49.6424	2	50.4047	2
1	271210256	271211154	H1317	NA	Zm00001d033691	34.4072	0	34.9561	0
1	271222542	271223608	H133	NA	Zm00001d033681	0.0607897	0	0.0856255	0
1	271222542	271223608	H133	NA	Zm00001d033682	0.00664681	0	0.00800115	0
1	271222542	271223608	H133	NA	Zm00001d033683	1.09458e-09	0	8.57722e-10	0
1	271222542	271223608	H133	NA	Zm00001d033684	0.0696275	0	0.0605097	0
1	271222542	271223608	H133	NA	Zm00001d033686	6.70044	0	6.23638	0
1	271222542	271223608	H133	NA	Zm00001d033690	72.3892	2	73.4422	2
1	271222542	271223608	H133	NA	Zm00001d033691	28.003	0	28.7954	0
1	273467619	273469122	H45	V393	Zm00001d022980	36.745	0	36.3545	0
1	273467619	273469122	H45	V393	Zm00001d033775	83.0894	2	82.9347	2
1	273467619	273469122	H45	V393	Zm00001d033776	76.3433	1	75.6058	1
1	273467619	273469122	H45	V393	Zm00001d033777	48.1868	0	47.9532	0
1	273467619	273469122	H45	V393	Zm00001d033778	0.101201	0	0.105735	0
1	273467619	273469122	H45	V393	Zm00001d033780	68.7002	1	67.9345	1
1	273467619	273469122	H45	V393	Zm00001d033781	54.1193	0	53.7618	0
1	273467619	273469122	H45	V393	Zm00001d033782	31.0619	0	30.5103	0
1	273467619	273469122	H45	V393	Zm00001d033783	32.9953	0	32.915	0
1	273467619	273469122	H45	V393	Zm00001d033786	47.6846	0	46.7975	0
1	277122816	277126862	H1214	NA	Zm00001d033872	5.39017	0	5.3961	0
1	277122816	277126862	H1214	NA	Zm00001d033873	1.1665	0	1.33841	0
1	277122816	277126862	H1214	NA	Zm00001d033874	2.10155	0	2.06473	0
1	277122816	277126862	H1214	NA	Zm00001d033876	48.2647	2	48.4441	2
1	277122816	277126862	H1214	NA	Zm00001d033877	0.0204847	0	0.0142396	0
1	277122816	277126862	H1214	NA	Zm00001d033878	2.50587	0	2.64469	0
1	277122816	277126862	H1214	NA	Zm00001d033879	47.6816	1	47.4549	1
1	277122816	277126862	H1214	NA	Zm00001d033880	32.4833	0	22.2465	0
1	277122816	277126862	H1214	NA	Zm00001d033882	0.150104	0	0.150634	0
1	277122816	277126862	H1214	NA	Zm00001d033883	0.833122	0	0.921553	0
1	277122816	277126862	H1214	NA	Zm00001d033884	46.7811	1	47.159	1
1	277127078	277129562	H718	NA	Zm00001d033872	42.8434	0	42.9756	0
1	277127078	277129562	H718	NA	Zm00001d033873	43.6902	0	43.9741	0
1	277127078	277129562	H718	NA	Zm00001d033874	42.3234	0	42.2516	0
1	277127078	277129562	H718	NA	Zm00001d033876	224.064	2	224.324	2
1	277127078	277129562	H718	NA	Zm00001d033877	31.178	0	32.2978	0
1	277127078	277129562	H718	NA	Zm00001d033878	25.5526	0	25.6405	0
1	277127078	277129562	H718	NA	Zm00001d033879	216.909	1	216.942	1
1	277127078	277129562	H718	NA	Zm00001d033880	121.573	0	86.7347	0
1	277127078	277129562	H718	NA	Zm00001d033882	37.2076	0	37.1765	0
1	277127078	277129562	H718	NA	Zm00001d033883	15.7256	0	15.6397	0
1	277127078	277129562	H718	NA	Zm00001d033884	218.402	1	219.385	1
1	277444353	277446504	H1037	NA	Zm00001d033877	8.12957	0	8.72677	0
1	277444353	277446504	H1037	NA	Zm00001d033878	11.2631	0	11.3168	0
1	277444353	277446504	H1037	NA	Zm00001d033879	160.971	1	160.907	1
1	277444353	277446504	H1037	NA	Zm00001d033880	83.1719	0	54.2328	0
1	277444353	277446504	H1037	NA	Zm00001d033882	14.4754	0	14.4632	0
1	277444353	277446504	H1037	NA	Zm00001d033883	5.67945	0	6.11163	0
1	277444353	277446504	H1037	NA	Zm00001d033884	161.795	1	162.529	1
1	277444353	277446504	H1037	NA	Zm00001d033886	168.932	2	168.988	2
1	277444353	277446504	H1037	NA	Zm00001d033887	5.05948	0	5.15541	0
1	277444353	277446504	H1037	NA	Zm00001d033889	55.5598	0	49.4685	0
1	277444353	277446504	H1037	NA	Zm00001d033890	141.228	1	141.045	1
1	277444353	277446504	H1037	NA	Zm00001d033891	91.4711	0	91.8963	0
1	277444353	277446504	H1037	NA	Zm00001d033892	149.805	1	150.36	1
1	277444353	277446504	H1037	NA	Zm00001d033893	16.1094	0	16.2002	0
1	277444353	277446504	H1037	NA	Zm00001d033894	17.0798	0	17.3816	0
1	277444353	277446504	H1037	NA	Zm00001d033895	153.149	1	152.989	1
1	279338448	279339838	NA	V354	Zm00001d033936	33.3266	0	33.0692	0
1	279338448	279339838	NA	V354	Zm00001d033937	10.9337	0	10.9428	0
1	279338448	279339838	NA	V354	Zm00001d033938	0.0300782	0	0.0334303	0
1	279338448	279339838	NA	V354	Zm00001d033939	45.9083	0	45.6271	0
1	279338448	279339838	NA	V354	Zm00001d033941	8.89926	0	8.91305	0
1	279338448	279339838	NA	V354	Zm00001d033942	35.9368	0	36.6051	0
1	279338448	279339838	NA	V354	Zm00001d033943	28.1161	0	27.7888	0
1	279338448	279339838	NA	V354	Zm00001d033945	49.5	0	49.2875	0
1	279338448	279339838	NA	V354	Zm00001d033948	40.8166	0	39.6125	0
1	279338448	279339838	NA	V354	Zm00001d033951	28.3074	0	28.5188	0
1	279338448	279339838	NA	V354	Zm00001d033953	1.62133e-06	0	2.4609e-06	0
1	279338448	279339838	NA	V354	Zm00001d033954	64.0363	2	63.9857	2
1	279338448	279339838	NA	V354	Zm00001d033955	59.3894	1	59.9022	1
1	279927820	279928880	H1312	NA	Zm00001d033965	5.40404	0	5.4058	0
1	279927820	279928880	H1312	NA	Zm00001d033966	3.79998	0	3.80299	0
1	279927820	279928880	H1312	NA	Zm00001d033967	4.66823	0	4.66604	0
1	279927820	279928880	H1312	NA	Zm00001d033968	2.49295	0	2.51254	0
1	279927820	279928880	H1312	NA	Zm00001d033969	3.67945	0	3.68247	0
1	279927820	279928880	H1312	NA	Zm00001d033972	3.53501	0	4.23998	0
1	279927820	279928880	H1312	NA	Zm00001d033975	6.3269	0	6.32542	0
1	279927820	279928880	H1312	NA	Zm00001d033976	5.76791	0	5.76656	0
1	279927820	279928880	H1312	NA	Zm00001d033977	5.25462	0	5.25622	0
1	279927820	279928880	H1312	NA	Zm00001d033978	2.70588	0	2.61562	0
1	279927820	279928880	H1312	NA	Zm00001d033979	6.09036	0	6.09515	0
1	279927820	279928880	H1312	NA	Zm00001d033980	69.7835	2	69.7608	2
1	279927820	279928880	H1312	NA	Zm00001d033981	4.83374	0	4.83834	0
1	279927820	279928880	H1312	NA	Zm00001d033982	6.45015	0	6.4478	0
1	279927820	279928880	H1312	NA	Zm00001d033983	8.72993	0	8.83833	0
1	279927820	279928880	H1312	NA	Zm00001d033984	6.005	0	6.00479	0
1	279929204	279931438	H396	NA	Zm00001d033965	195.376	1	195.552	1
1	279929204	279931438	H396	NA	Zm00001d033966	128.212	0	128.185	0
1	279929204	279931438	H396	NA	Zm00001d033967	163.476	0	163.167	0
1	279929204	279931438	H396	NA	Zm00001d033968	83.0781	0	83.503	0
1	279929204	279931438	H396	NA	Zm00001d033969	137.116	0	137.012	0
1	279929204	279931438	H396	NA	Zm00001d033972	74.9464	0	66.5963	0
1	279929204	279931438	H396	NA	Zm00001d033975	224.101	1	223.932	1
1	279929204	279931438	H396	NA	Zm00001d033976	197.916	1	197.77	1
1	279929204	279931438	H396	NA	Zm00001d033977	186.09	1	186.259	1
1	279929204	279931438	H396	NA	Zm00001d033978	93.0286	0	89.5627	0
1	279929204	279931438	H396	NA	Zm00001d033979	214.189	1	214.41	1
1	279929204	279931438	H396	NA	Zm00001d033980	2.44624	0	2.46381	0
1	279929204	279931438	H396	NA	Zm00001d033981	179.445	0	179.52	0
1	279929204	279931438	H396	NA	Zm00001d033982	227.755	2	227.567	2
1	279929204	279931438	H396	NA	Zm00001d033983	65.3672	0	66.0288	0
1	279929204	279931438	H396	NA	Zm00001d033984	211.282	1	211.044	1
1	279947098	279947483	H798	NA	Zm00001d033965	120.874	1	121.139	1
1	279947098	279947483	H798	NA	Zm00001d033966	66.4648	0	66.2107	0
1	279947098	279947483	H798	NA	Zm00001d033967	93.6897	0	93.1235	0
1	279947098	279947483	H798	NA	Zm00001d033968	42.4682	0	42.2827	0
1	279947098	279947483	H798	NA	Zm00001d033969	90.0453	0	89.2944	0
1	279947098	279947483	H798	NA	Zm00001d033972	48.7497	0	42.7953	0
1	279947098	279947483	H798	NA	Zm00001d033975	132.693	1	132.412	1
1	279947098	279947483	H798	NA	Zm00001d033976	108.291	1	108.031	1
1	279947098	279947483	H798	NA	Zm00001d033977	110.852	1	111.112	1
1	279947098	279947483	H798	NA	Zm00001d033978	52.1104	0	49.821	0
1	279947098	279947483	H798	NA	Zm00001d033979	125.432	1	125.633	1
1	279947098	279947483	H798	NA	Zm00001d033980	3.82407	0	3.85407	0
1	279947098	279947483	H798	NA	Zm00001d033981	117.726	1	117.591	1
1	279947098	279947483	H798	NA	Zm00001d033982	133.657	2	133.381	2
1	279947098	279947483	H798	NA	Zm00001d033983	37.5983	0	38.3585	0
1	279947098	279947483	H798	NA	Zm00001d033984	123.338	1	122.833	1
1	282497496	282498366	H1309	NA	Zm00001d034047	2.41984e-09	0	8.26626e-10	0
1	282497496	282498366	H1309	NA	Zm00001d034048	73.4024	2	73.8804	2
1	282497496	282498366	H1309	NA	Zm00001d034049	50.3384	0	50.0411	0
1	282497496	282498366	H1309	NA	Zm00001d034050	55.7179	0	55.5348	0
1	282497496	282498366	H1309	NA	Zm00001d034054	61.0105	1	61.1436	1
1	282497496	282498366	H1309	NA	Zm00001d034055	65.4109	1	65.2935	1
1	282497496	282498366	H1309	NA	Zm00001d034057	0.0268246	0	0.034971	0
1	282497496	282498366	H1309	NA	Zm00001d034058	0.213678	0	0.189468	0
1	282497496	282498366	H1309	NA	Zm00001d034059	61.8186	1	62.3374	1
1	283124530	283125510	H183	NA	Zm00001d034064	13.0153	0	12.7154	0
1	283124530	283125510	H183	NA	Zm00001d034066	49.1491	2	49.3641	2
1	283124530	283125510	H183	NA	Zm00001d034067	26.3884	0	27.3027	0
1	283124530	283125510	H183	NA	Zm00001d034068	33.7055	0	33.7731	0
1	283124530	283125510	H183	NA	Zm00001d034069	5.41447	0	5.21643	0
1	283124530	283125510	H183	NA	Zm00001d034070	35.1046	0	35.4326	0
1	283124530	283125510	H183	NA	Zm00001d034071	4.98578	0	5.88248	0
1	283124530	283125510	H183	NA	Zm00001d034072	10.0256	0	9.45905	0
1	283124530	283125510	H183	NA	Zm00001d034073	43.3322	1	42.016	1
1	283124530	283125510	H183	NA	Zm00001d034074	38.6409	0	38.1988	0
1	283124530	283125510	H183	NA	Zm00001d034075	23.0704	0	23.0308	0
1	284334754	284336027	NA	V245	Zm00001d022989	37.4072	0	37.5958	0
1	284334754	284336027	NA	V245	Zm00001d034107	50.9149	0	50.8633	0
1	284334754	284336027	NA	V245	Zm00001d034108	132.135	1	132.424	1
1	284334754	284336027	NA	V245	Zm00001d034109	65.4985	0	65.5054	0
1	284334754	284336027	NA	V245	Zm00001d034110	74.6666	0	74.404	0
1	284334754	284336027	NA	V245	Zm00001d034111	140.075	2	140.108	2
1	284334754	284336027	NA	V245	Zm00001d034112	119.112	1	119.186	1
1	284334754	284336027	NA	V245	Zm00001d034115	71.8478	0	71.8442	0
1	284334754	284336027	NA	V245	Zm00001d034116	66.4142	0	66.3366	0
1	284334754	284336027	NA	V245	Zm00001d034117	95.3677	0	95.3913	0
1	284334754	284336027	NA	V245	Zm00001d034118	121.64	1	121.925	1
1	284334754	284336027	NA	V245	Zm00001d034120	72.1776	0	71.9319	0
1	284334754	284336027	NA	V245	Zm00001d034124	101.545	0	101.586	0
1	284334754	284336027	NA	V245	Zm00001d034125	137.787	1	137.786	1
1	284880622	284881874	NA	V369	Zm00001d034128	0.0306821	0	0.0767174	0
1	284880622	284881874	NA	V369	Zm00001d034129	0	0	0	0
1	284880622	284881874	NA	V369	Zm00001d034130	3.98026e-12	0	1.48559e-12	0
1	284880622	284881874	NA	V369	Zm00001d034131	0	0	0	0
1	284880622	284881874	NA	V369	Zm00001d034132	55.7959	0	56.6613	0
1	284880622	284881874	NA	V369	Zm00001d034133	0	0	0	0
1	284880622	284881874	NA	V369	Zm00001d034137	7.7846e-05	0	0.000107276	0
1	284880622	284881874	NA	V369	Zm00001d034139	0	0	0	0
1	284880622	284881874	NA	V369	Zm00001d034143	116.438	2	116.073	2
1	284880622	284881874	NA	V369	Zm00001d034145	80.597	0	79.7208	0
1	284880622	284881874	NA	V369	Zm00001d034148	15.1557	0	16.8884	0
1	285313014	285314372	H504	V176	Zm00001d022991	14.8781	0	15.818	0
1	285313014	285314372	H504	V176	Zm00001d034150	14.2267	0	14.3504	0
1	285313014	285314372	H504	V176	Zm00001d034151	10.884	0	10.9017	0
1	285313014	285314372	H504	V176	Zm00001d034152	19.161	0	19.0212	0
1	285313014	285314372	H504	V176	Zm00001d034153	64.1643	2	64.5369	2
1	285313014	285314372	H504	V176	Zm00001d034157	11.7903	0	11.6758	0
1	285313014	285314372	H504	V176	Zm00001d034159	21.3462	0	21.3813	0
1	285313014	285314372	H504	V176	Zm00001d034160	11.5803	0	11.6323	0
1	285313014	285314372	H504	V176	Zm00001d034161	20.0681	0	19.9266	0
1	285313014	285314372	H504	V176	Zm00001d034163	11.746	0	11.992	0
1	286743556	286745264	H597	NA	Zm00001d022994	32.3341	0	32.2865	0
1	286743556	286745264	H597	NA	Zm00001d034201	32.6493	0	32.9209	0
1	286743556	286745264	H597	NA	Zm00001d034204	31.2976	0	31.7991	0
1	286743556	286745264	H597	NA	Zm00001d034205	30.0717	0	29.8644	0
1	286743556	286745264	H597	NA	Zm00001d034206	44.3464	2	44.5259	2
1	286743556	286745264	H597	NA	Zm00001d034207	39.2483	1	39.1305	1
1	286743556	286745264	H597	NA	Zm00001d034208	40.4703	1	40.8332	1
1	286743556	286745264	H597	NA	Zm00001d034209	0.900837	0	1.51878	0
1	286743556	286745264	H597	NA	Zm00001d034212	28.2488	0	27.9604	0
1	286743556	286745264	H597	NA	Zm00001d034213	0.143478	0	0.651237	0
1	286743556	286745264	H597	NA	Zm00001d034217	11.3964	0	11.4454	0
1	286746414	286747226	H1226	NA	Zm00001d022994	61.0561	1	61.0097	1
1	286746414	286747226	H1226	NA	Zm00001d034201	62.7293	1	63.243	1
1	286746414	286747226	H1226	NA	Zm00001d034204	1.01585e-10	0	7.73155e-11	0
1	286746414	286747226	H1226	NA	Zm00001d034205	0.000143662	0	8.6629e-05	0
1	286746414	286747226	H1226	NA	Zm00001d034206	3.78329e-10	0	3.24813e-10	0
1	286746414	286747226	H1226	NA	Zm00001d034207	0.0331149	0	0.0472296	0
1	286746414	286747226	H1226	NA	Zm00001d034208	66.7646	2	67.3578	2
1	286746414	286747226	H1226	NA	Zm00001d034209	1.80103	0	3.01543	0
1	286746414	286747226	H1226	NA	Zm00001d034212	1.32264e-11	0	8.02662e-12	0
1	286746414	286747226	H1226	NA	Zm00001d034213	3.01308	0	4.79643	0
1	286746414	286747226	H1226	NA	Zm00001d034217	0.0039344	0	0.00327983	0
1	287060532	287061744	H308	V257	ENSRNA049468947	13.1515	0	13.2592	0
1	287060532	287061744	H308	V257	ENSRNA049468958	13.2618	0	13.3699	0
1	287060532	287061744	H308	V257	ENSRNA049468983	6.80104	0	7.86635	0
1	287060532	287061744	H308	V257	ENSRNA049469005	11.7521	0	11.8535	0
1	287060532	287061744	H308	V257	ENSRNA049469023	17.7145	0	18.1248	0
1	287060532	287061744	H308	V257	ENSRNA049469029	11.3438	0	11.4663	0
1	287060532	287061744	H308	V257	ENSRNA049469040	6.8565	0	7.04676	0
1	287060532	287061744	H308	V257	Zm00001d034207	47.802	1	47.6465	1
1	287060532	287061744	H308	V257	Zm00001d034208	16.6388	0	16.7811	0
1	287060532	287061744	H308	V257	Zm00001d034209	0.00246127	0	0.0179328	0
1	287060532	287061744	H308	V257	Zm00001d034212	29.6577	0	29.3959	0
1	287060532	287061744	H308	V257	Zm00001d034213	0.00577333	0	0.0128305	0
1	287060532	287061744	H308	V257	Zm00001d034217	12.7507	0	12.8159	0
1	287060532	287061744	H308	V257	Zm00001d034218	42.2439	1	42.1409	1
1	287060532	287061744	H308	V257	Zm00001d034219	40.6694	1	41.0008	1
1	287060532	287061744	H308	V257	Zm00001d034221	33.2041	0	33.1242	0
1	287060532	287061744	H308	V257	Zm00001d034223	50.4097	2	50.9411	2
1	287060532	287061744	H308	V257	Zm00001d034224	11.0923	0	11.5312	0
1	287060532	287061744	H308	V257	Zm00001d034225	32.3195	0	31.888	0
1	287061936	287064208	H1248	V6	ENSRNA049468947	51.4833	1	51.821	1
1	287061936	287064208	H1248	V6	ENSRNA049468958	51.6826	1	52.0213	1
1	287061936	287064208	H1248	V6	ENSRNA049468983	15.6258	0	18.6634	0
1	287061936	287064208	H1248	V6	ENSRNA049469005	48.4053	1	48.71	0
1	287061936	287064208	H1248	V6	ENSRNA049469023	52.2818	1	53.0166	1
1	287061936	287064208	H1248	V6	ENSRNA049469029	44.6729	0	45.0708	0
1	287061936	287064208	H1248	V6	ENSRNA049469040	29.2249	0	29.8233	0
1	287061936	287064208	H1248	V6	Zm00001d034207	0.316951	0	0.435125	0
1	287061936	287064208	H1248	V6	Zm00001d034208	60.427	2	61.0382	2
1	287061936	287064208	H1248	V6	Zm00001d034209	1.19058	0	2.17851	0
1	287061936	287064208	H1248	V6	Zm00001d034212	6.61367e-12	0	4.01365e-12	0
1	287061936	287064208	H1248	V6	Zm00001d034213	1.50697	0	2.40087	0
1	287061936	287064208	H1248	V6	Zm00001d034217	4.73476	0	4.65299	0
1	287061936	287064208	H1248	V6	Zm00001d034218	1.64277e-11	0	1.43697e-11	0
1	287061936	287064208	H1248	V6	Zm00001d034219	8.22356e-12	0	5.10699e-12	0
1	287061936	287064208	H1248	V6	Zm00001d034221	9.42764e-15	0	8.06762e-15	0
1	287061936	287064208	H1248	V6	Zm00001d034223	5.71483e-07	0	7.04064e-07	0
1	287061936	287064208	H1248	V6	Zm00001d034224	30.6148	0	31.9542	0
1	287061936	287064208	H1248	V6	Zm00001d034225	0.000100266	0	9.13128e-05	0
1	287596862	287599688	H349	NA	Zm00001d034231	136.94	0	140.208	0
1	287596862	287599688	H349	NA	Zm00001d034232	5.06582	0	4.08652	0
1	287596862	287599688	H349	NA	Zm00001d034237	0	0	0	0
1	287596862	287599688	H349	NA	Zm00001d034238	0	0	0	0
1	287596862	287599688	H349	NA	Zm00001d034239	243.057	0	242.7	0
1	287596862	287599688	H349	NA	Zm00001d034240	270.613	1	270.888	1
1	287596862	287599688	H349	NA	Zm00001d034241	0	0	0	0
1	287596862	287599688	H349	NA	Zm00001d034242	0	0	0	0
1	287596862	287599688	H349	NA	Zm00001d034244	318.254	2	318.473	2
1	287596862	287599688	H349	NA	Zm00001d034245	0	0	0	0
1	287599865	287601030	H983	NA	Zm00001d034231	82.2432	0	83.7579	0
1	287599865	287601030	H983	NA	Zm00001d034232	9.40822	0	7.97256	0
1	287599865	287601030	H983	NA	Zm00001d034237	9.90918	0	9.71621	0
1	287599865	287601030	H983	NA	Zm00001d034238	7.63691	0	7.81613	0
1	287599865	287601030	H983	NA	Zm00001d034239	135.594	0	135.384	0
1	287599865	287601030	H983	NA	Zm00001d034240	146.835	1	147.016	1
1	287599865	287601030	H983	NA	Zm00001d034241	22.9861	0	22.9926	0
1	287599865	287601030	H983	NA	Zm00001d034242	17.0999	0	17.2238	0
1	287599865	287601030	H983	NA	Zm00001d034244	176.406	2	176.569	2
1	287599865	287601030	H983	NA	Zm00001d034245	25.0738	0	25.1734	0
1	289242648	289244280	NA	V116	Zm00001d034314	3.12853e-05	0	0.000224382	0
1	289242648	289244280	NA	V116	Zm00001d034316	76.819	0	76.0435	0
1	289242648	289244280	NA	V116	Zm00001d034317	143.976	2	144.274	2
1	289242648	289244280	NA	V116	Zm00001d034318	0.397926	0	0.4286	0
1	289242648	289244280	NA	V116	Zm00001d034319	75.2836	0	75.4859	0
1	289242648	289244280	NA	V116	Zm00001d034320	139.441	1	139.614	1
1	289242648	289244280	NA	V116	Zm00001d034322	1.74978	0	1.78555	0
1	289242648	289244280	NA	V116	Zm00001d034324	74.9029	0	75.0574	0
1	291552991	291556086	H289	NA	Zm00001d023012	108.987	0	109.299	0
1	291552991	291556086	H289	NA	Zm00001d034379	28.4926	0	28.8036	0
1	291552991	291556086	H289	NA	Zm00001d034380	111.839	1	111.423	1
1	291552991	291556086	H289	NA	Zm00001d034382	81.7288	0	80.8502	0
1	291552991	291556086	H289	NA	Zm00001d034383	110.932	0	111.011	0
1	291552991	291556086	H289	NA	Zm00001d034384	20.2529	0	20.3608	0
1	291552991	291556086	H289	NA	Zm00001d034385	122.405	1	122.555	1
1	291552991	291556086	H289	NA	Zm00001d034387	138.815	2	138.874	2
1	291552991	291556086	H289	NA	Zm00001d034388	27.7285	0	27.8178	0
1	291552991	291556086	H289	NA	Zm00001d034389	75.9473	0	75.2653	0
1	291552991	291556086	H289	NA	Zm00001d034390	19.3096	0	20.4355	0
1	301302656	301303680	H1211	NA	Zm00001d034741	7.23401	0	7.40576	0
1	301302656	301303680	H1211	NA	Zm00001d034745	5.41517	0	5.30599	0
1	301302656	301303680	H1211	NA	Zm00001d034746	8.29098	0	8.42533	0
1	301302656	301303680	H1211	NA	Zm00001d034747	5.4828	0	5.57289	0
1	301302656	301303680	H1211	NA	Zm00001d034749	28.5621	0	27.7448	0
1	301302656	301303680	H1211	NA	Zm00001d034750	42.2749	1	42.5481	1
1	301302656	301303680	H1211	NA	Zm00001d034751	35.2334	0	35.2491	0
1	301302656	301303680	H1211	NA	Zm00001d034752	47.7896	1	47.7017	1
1	301302656	301303680	H1211	NA	Zm00001d034753	20.9031	0	20.7439	0
1	301302656	301303680	H1211	NA	Zm00001d034754	21.232	0	21.1515	0
1	301302656	301303680	H1211	NA	Zm00001d034755	18.9801	0	19.2353	0
1	301302656	301303680	H1211	NA	Zm00001d034756	25.9211	0	25.0662	0
1	301302656	301303680	H1211	NA	Zm00001d034757	36.9637	0	37.1089	0
1	301302656	301303680	H1211	NA	Zm00001d034758	31.9799	0	31.6355	0
1	301302656	301303680	H1211	NA	Zm00001d034759	48.5082	2	47.9159	2
1	301302656	301303680	H1211	NA	Zm00001d034760	30.6784	0	31.6455	0
1	301302656	301303680	H1211	NA	Zm00001d034761	21.3772	0	21.2735	0
2	2241038	2245952	H924	NA	Zm00001d000734	17.3594	0	17.2447	0
2	2241038	2245952	H924	NA	Zm00001d001857	35.1193	0	35.2905	0
2	2241038	2245952	H924	NA	Zm00001d001858	32.5358	0	32.4199	0
2	2241038	2245952	H924	NA	Zm00001d001859	44.9157	1	44.7702	1
2	2241038	2245952	H924	NA	Zm00001d001860	44.2628	1	44.5858	1
2	2241038	2245952	H924	NA	Zm00001d001861	33.5017	0	33.9562	0
2	2241038	2245952	H924	NA	Zm00001d001862	33.0275	0	32.8375	0
2	2241038	2245952	H924	NA	Zm00001d001864	46.6904	1	46.8675	1
2	2241038	2245952	H924	NA	Zm00001d001865	27.3795	0	26.6609	0
2	2241038	2245952	H924	NA	Zm00001d001866	39.0805	0	38.6839	0
2	2241038	2245952	H924	NA	Zm00001d001868	14.6716	0	14.2596	0
2	2241038	2245952	H924	NA	Zm00001d001869	54.9507	2	54.936	2
2	2241038	2245952	H924	NA	Zm00001d001870	45.6604	1	45.7814	1
2	2241038	2245952	H924	NA	Zm00001d001871	52.6277	1	52.5866	1
2	2241038	2245952	H924	NA	Zm00001d001877	42.3987	0	42.4278	0
2	2241038	2245952	H924	NA	Zm00001d001879	45.1598	1	45.3524	1
2	2241038	2245952	H924	NA	Zm00001d001880	48.8181	1	49.094	1
2	2241038	2245952	H924	NA	Zm00001d001881	33.5782	0	33.5292	0
2	2241038	2245952	H924	NA	Zm00001d001882	54.8535	1	54.7	1
2	2241038	2245952	H924	NA	Zm00001d001883	29.9414	0	29.6435	0
2	2241038	2245952	H924	NA	Zm00001d001884	49.8242	1	49.5292	1
2	2241038	2245952	H924	NA	Zm00001d001885	42.1638	0	42.7379	0
2	2241038	2245952	H924	NA	Zm00001d001887	18.6126	0	18.5254	0
2	2241038	2245952	H924	NA	Zm00001d001894	38.3665	0	38.5136	0
2	4436470	4437808	H1066	V33	ENSRNA049472536	3.23183	0	3.3995	0
2	4436470	4437808	H1066	V33	Zm00001d000738	67.5761	0	67.4477	0
2	4436470	4437808	H1066	V33	Zm00001d000739	71.0871	0	71.686	0
2	4436470	4437808	H1066	V33	Zm00001d000740	12.9729	0	14.2505	0
2	4436470	4437808	H1066	V33	Zm00001d002005	1.63127e-08	0	9.71576e-09	0
2	4436470	4437808	H1066	V33	Zm00001d002006	2.68489	0	2.1492	0
2	4436470	4437808	H1066	V33	Zm00001d002007	2.34352	0	2.42538	0
2	4436470	4437808	H1066	V33	Zm00001d002008	3.51694	0	3.63935	0
2	4436470	4437808	H1066	V33	Zm00001d002011	0.231098	0	0.305312	0
2	4436470	4437808	H1066	V33	Zm00001d002012	1.31824	0	1.30687	0
2	4436470	4437808	H1066	V33	Zm00001d002013	4.36641	0	4.41593	0
2	4436470	4437808	H1066	V33	Zm00001d002014	43.9451	0	43.4163	0
2	4436470	4437808	H1066	V33	Zm00001d002016	10.9871	0	11.0038	0
2	4436470	4437808	H1066	V33	Zm00001d002018	6.68472	0	6.70615	0
2	4436470	4437808	H1066	V33	Zm00001d002019	23.8759	0	23.9112	0
2	4436470	4437808	H1066	V33	Zm00001d002020	3.65613	0	3.17227	0
2	4436470	4437808	H1066	V33	Zm00001d002021	28.1951	0	27.7195	0
2	4436470	4437808	H1066	V33	Zm00001d002022	100.609	2	100.292	2
2	4436470	4437808	H1066	V33	Zm00001d002023	41.0402	0	40.8677	0
2	4436470	4437808	H1066	V33	Zm00001d002024	79.2835	0	78.563	0
2	4436470	4437808	H1066	V33	Zm00001d002025	73.152	0	73.9392	0
2	4436470	4437808	H1066	V33	Zm00001d002026	72.2685	0	72.2179	0
2	4436470	4437808	H1066	V33	Zm00001d002027	92.8289	1	92.9212	1
2	4436470	4437808	H1066	V33	Zm00001d002028	56.2951	0	56.924	0
2	4436470	4437808	H1066	V33	Zm00001d002029	75.9028	0	75.5718	0
2	4436470	4437808	H1066	V33	Zm00001d002031	3.01863	0	3.08565	0
2	5181496	5183714	H832	NA	Zm00001d000744	3.55684	0	3.60961	0
2	5181496	5183714	H832	NA	Zm00001d000745	2.53739	0	2.49815	0
2	5181496	5183714	H832	NA	Zm00001d002046	81.331	1	80.6934	1
2	5181496	5183714	H832	NA	Zm00001d002048	45.5054	0	44.7029	0
2	5181496	5183714	H832	NA	Zm00001d002050	28.8687	0	28.1533	0
2	5181496	5183714	H832	NA	Zm00001d002051	81.3468	2	81.3058	2
2	5181496	5183714	H832	NA	Zm00001d002052	4.54887	0	4.69479	0
2	5181496	5183714	H832	NA	Zm00001d002053	74.974	1	76.1311	1
2	5181496	5183714	H832	NA	Zm00001d002054	3.10629	0	3.20296	0
2	5181496	5183714	H832	NA	Zm00001d002055	7.78357	0	7.79369	0
2	5181496	5183714	H832	NA	Zm00001d002056	72.1682	1	72.6509	1
2	5181496	5183714	H832	NA	Zm00001d002058	64.4908	0	64.6618	0
2	5181496	5183714	H832	NA	Zm00001d002062	4.18964	0	4.26125	0
2	5181496	5183714	H832	NA	Zm00001d002063	5.73063	0	5.79064	0
2	5181496	5183714	H832	NA	Zm00001d002064	56.697	0	56.0204	0
2	5181496	5183714	H832	NA	Zm00001d002065	48.5204	0	47.4644	0
2	5181496	5183714	H832	NA	Zm00001d002066	53.9136	0	53.3703	0
2	5181496	5183714	H832	NA	Zm00001d002067	48.6556	0	48.2526	0
2	5181496	5183714	H832	NA	Zm00001d002068	60.1513	0	60.167	0
2	5181496	5183714	H832	NA	Zm00001d002069	37.861	0	38.3143	0
2	5181496	5183714	H832	NA	Zm00001d002071	3.10053	0	3.22606	0
2	5181496	5183714	H832	NA	Zm00001d002072	49.5949	0	49.3151	0
2	5440083	5443712	NA	V182	Zm00001d000747	3.80931	0	3.88055	0
2	5440083	5443712	NA	V182	Zm00001d002064	43.7613	1	43.3384	0
2	5440083	5443712	NA	V182	Zm00001d002065	39.184	0	38.1513	0
2	5440083	5443712	NA	V182	Zm00001d002066	42.7186	0	42.2925	0
2	5440083	5443712	NA	V182	Zm00001d002067	38.1199	0	37.7826	0
2	5440083	5443712	NA	V182	Zm00001d002068	46.3654	1	46.3792	1
2	5440083	5443712	NA	V182	Zm00001d002069	30.0479	0	30.3862	0
2	5440083	5443712	NA	V182	Zm00001d002071	3.55143	0	3.86834	0
2	5440083	5443712	NA	V182	Zm00001d002072	41.8721	0	41.5646	0
2	5440083	5443712	NA	V182	Zm00001d002074	23.8601	0	24.2289	0
2	5440083	5443712	NA	V182	Zm00001d002075	44.2873	1	44.0652	1
2	5440083	5443712	NA	V182	Zm00001d002079	9.68469	0	10.3052	0
2	5440083	5443712	NA	V182	Zm00001d002080	37.9177	0	37.5144	0
2	5440083	5443712	NA	V182	Zm00001d002082	54.591	2	54.8962	2
2	5440083	5443712	NA	V182	Zm00001d002083	54.2977	1	54.4396	1
2	6312624	6314482	H379	NA	ENSRNA049472360	52.0884	0	51.7818	0
2	6312624	6314482	H379	NA	ENSRNA049472522	45.5176	0	46.2822	0
2	6312624	6314482	H379	NA	ENSRNA049472588	27.2696	0	27.7864	0
2	6312624	6314482	H379	NA	ENSRNA049997005	26.2517	0	26.9122	0
2	6312624	6314482	H379	NA	Zm00001d000748	51.5189	0	51.3623	0
2	6312624	6314482	H379	NA	Zm00001d000749	0.000919414	0	0.000489587	0
2	6312624	6314482	H379	NA	Zm00001d000750	1.83341e-05	0	9.40756e-06	0
2	6312624	6314482	H379	NA	Zm00001d002113	2.64327e-09	0	1.56278e-09	0
2	6312624	6314482	H379	NA	Zm00001d002115	6.51643e-06	0	6.98013e-06	0
2	6312624	6314482	H379	NA	Zm00001d002119	8.15962e-11	0	7.67847e-11	0
2	6312624	6314482	H379	NA	Zm00001d002121	31.9438	0	31.0928	0
2	6312624	6314482	H379	NA	Zm00001d002122	0.590957	0	0.504955	0
2	6312624	6314482	H379	NA	Zm00001d002123	54.9027	0	55.1211	0
2	6312624	6314482	H379	NA	Zm00001d002124	56.5172	0	57.1335	0
2	6312624	6314482	H379	NA	Zm00001d002125	1.71089e-10	0	1.42101e-10	0
2	6312624	6314482	H379	NA	Zm00001d002126	6.75893e-06	0	4.01705e-06	0
2	6312624	6314482	H379	NA	Zm00001d002127	0.00470258	0	0.00357333	0
2	6312624	6314482	H379	NA	Zm00001d002128	1.09462e-07	0	8.21431e-08	0
2	6312624	6314482	H379	NA	Zm00001d002129	77.3025	1	77.4853	1
2	6312624	6314482	H379	NA	Zm00001d002130	83.0036	2	83.3307	2
2	6312624	6314482	H379	NA	Zm00001d002131	64.4194	0	63.9686	0
2	6312624	6314482	H379	NA	Zm00001d002132	56.7038	0	57.4379	0
2	6312624	6314482	H379	NA	Zm00001d002133	0.00102409	0	0.000585889	0
2	6312624	6314482	H379	NA	Zm00001d002134	0.00159691	0	0.00131979	0
2	6312624	6314482	H379	NA	Zm00001d002135	61.6333	0	61.2247	0
2	6312624	6314482	H379	NA	Zm00001d002136	2.01106	0	2.00213	0
2	6312624	6314482	H379	NA	Zm00001d002137	35.2525	0	35.1259	0
2	6312624	6314482	H379	NA	Zm00001d002138	0.000370022	0	0.000162533	0
2	6312624	6314482	H379	NA	Zm00001d002139	18.2655	0	17.8774	0
2	6312624	6314482	H379	NA	Zm00001d002140	4.44943e-09	0	3.67622e-09	0
2	6691552	6693066	H806	NA	ENSRNA049472415	0.00169209	0	0.00169695	0
2	6691552	6693066	H806	NA	ENSRNA049472421	0.00300095	0	0.00295431	0
2	6691552	6693066	H806	NA	Zm00001d002133	0.000665851	0	0.000287592	0
2	6691552	6693066	H806	NA	Zm00001d002134	0.00319382	0	0.00263956	0
2	6691552	6693066	H806	NA	Zm00001d002135	60.172	0	59.7633	0
2	6691552	6693066	H806	NA	Zm00001d002136	0.000470073	0	0.000413017	0
2	6691552	6693066	H806	NA	Zm00001d002137	41.0596	0	40.9001	0
2	6691552	6693066	H806	NA	Zm00001d002138	0.000453707	0	0.000211824	0
2	6691552	6693066	H806	NA	Zm00001d002139	20.9203	0	20.4571	0
2	6691552	6693066	H806	NA	Zm00001d002140	8.36978e-09	0	6.94126e-09	0
2	6691552	6693066	H806	NA	Zm00001d002141	0.00100131	0	0.000786518	0
2	6691552	6693066	H806	NA	Zm00001d002143	3.84489	0	3.79802	0
2	6691552	6693066	H806	NA	Zm00001d002144	7.8816e-05	0	4.71084e-05	0
2	6691552	6693066	H806	NA	Zm00001d002145	6.52527e-05	0	6.90978e-05	0
2	6691552	6693066	H806	NA	Zm00001d002146	75.8184	2	77.9095	2
2	6691552	6693066	H806	NA	Zm00001d002147	58.6644	0	59.6288	0
2	6691552	6693066	H806	NA	Zm00001d002148	0.00242995	0	0.00144144	0
2	6691552	6693066	H806	NA	Zm00001d002149	2.8387e-08	0	2.15038e-08	0
2	6691552	6693066	H806	NA	Zm00001d002153	9.02048e-06	0	5.93764e-06	0
2	6691552	6693066	H806	NA	Zm00001d002154	1.40795e-05	0	1.39453e-05	0
2	6691552	6693066	H806	NA	Zm00001d002155	0.000542785	0	0.00056241	0
2	6691552	6693066	H806	NA	Zm00001d002156	0.0196308	0	0.0247288	0
2	6691552	6693066	H806	NA	Zm00001d002157	2.21938e-08	0	1.80128e-08	0
2	6691552	6693066	H806	NA	Zm00001d002158	9.69381e-10	0	7.01638e-10	0
2	6691552	6693066	H806	NA	Zm00001d002159	6.7204e-07	0	4.28667e-07	0
2	6691552	6693066	H806	NA	Zm00001d002160	1.09429e-08	0	8.80427e-09	0
2	6691552	6693066	H806	NA	Zm00001d002161	1.34964e-06	0	1.17926e-06	0
2	8120578	8122742	NA	V65	ENSRNA049472626	1.60982e-15	0	1.43866e-13	0
2	8120578	8122742	NA	V65	ENSRNA049472641	0	0	0	0
2	8120578	8122742	NA	V65	Zm00001d002199	184.607	2	184.898	2
2	8120578	8122742	NA	V65	Zm00001d002200	0	0	0	0
2	8120578	8122742	NA	V65	Zm00001d002211	0	0	0	0
2	8120578	8122742	NA	V65	Zm00001d002212	0	0	0	0
2	8120578	8122742	NA	V65	Zm00001d002213	0	0	0	0
2	8120578	8122742	NA	V65	Zm00001d002215	0	0	0	0
2	8120578	8122742	NA	V65	Zm00001d002216	0	0	0	0
2	8120578	8122742	NA	V65	Zm00001d002217	0	0	0	0
2	8459854	8461704	H511	NA	ENSRNA049472626	9.43949	0	9.79361	0
2	8459854	8461704	H511	NA	Zm00001d000753	12.1018	0	12.2283	0
2	8459854	8461704	H511	NA	Zm00001d002211	9.33795	0	9.66542	0
2	8459854	8461704	H511	NA	Zm00001d002212	9.98669	0	10.1277	0
2	8459854	8461704	H511	NA	Zm00001d002213	12.9058	0	13.1527	0
2	8459854	8461704	H511	NA	Zm00001d002215	15.2006	0	15.1758	0
2	8459854	8461704	H511	NA	Zm00001d002216	17.5929	0	17.5436	0
2	8459854	8461704	H511	NA	Zm00001d002217	15.5866	0	15.8546	0
2	8459854	8461704	H511	NA	Zm00001d002232	18.155	0	18.113	0
2	8459854	8461704	H511	NA	Zm00001d002234	7.9538	0	7.9643	0
2	8459854	8461704	H511	NA	Zm00001d002235	90.9093	2	90.7638	2
2	8459854	8461704	H511	NA	Zm00001d002238	79.2881	1	80.1504	1
2	8459854	8461704	H511	NA	Zm00001d002239	61.7453	0	64.2266	0
2	8459854	8461704	H511	NA	Zm00001d002240	11.1267	0	11.1885	0
2	8459854	8461704	H511	NA	Zm00001d002241	17.5585	0	17.475	0
2	8459854	8461704	H511	NA	Zm00001d002242	6.5077	0	6.66528	0
2	10578188	10579368	H926	V221	Zm00001d002326	26.3861	0	25.9004	0
2	10578188	10579368	H926	V221	Zm00001d002328	28.88	0	29.3129	0
2	10578188	10579368	H926	V221	Zm00001d002330	33.6857	0	33.9522	0
2	10578188	10579368	H926	V221	Zm00001d002332	30.815	0	30.3598	0
2	10578188	10579368	H926	V221	Zm00001d002333	21.7304	0	21.4798	0
2	10578188	10579368	H926	V221	Zm00001d002334	42.5937	2	42.5989	2
2	10578188	10579368	H926	V221	Zm00001d002338	32.1657	0	31.8764	0
2	10578188	10579368	H926	V221	Zm00001d002339	34.1794	1	34.4884	1
2	10578188	10579368	H926	V221	Zm00001d002340	37.8657	1	37.8596	1
2	10578188	10579368	H926	V221	Zm00001d002341	35.5628	1	35.6003	1
2	10578188	10579368	H926	V221	Zm00001d002342	24.916	0	24.887	0
2	10578188	10579368	H926	V221	Zm00001d002343	29.1632	0	29.1812	0
2	10578188	10579368	H926	V221	Zm00001d002344	33.6043	0	33.364	0
2	10578188	10579368	H926	V221	Zm00001d002345	37.7487	1	37.7095	1
2	10578188	10579368	H926	V221	Zm00001d002346	8.9942	0	9.03521	0
2	10578188	10579368	H926	V221	Zm00001d002347	26.6333	0	26.3623	0
2	10578188	10579368	H926	V221	Zm00001d002348	22.0741	0	22.3165	0
2	10578188	10579368	H926	V221	Zm00001d002349	21.2622	0	21.073	0
2	10578188	10579368	H926	V221	Zm00001d002350	32.2579	0	32.4011	0
2	10578188	10579368	H926	V221	Zm00001d002351	34.3669	1	34.5222	1
2	10578188	10579368	H926	V221	Zm00001d002352	37.0633	1	37.1841	1
2	10578188	10579368	H926	V221	Zm00001d002353	11.7915	0	11.8447	0
2	10578188	10579368	H926	V221	Zm00001d002356	35.9054	1	35.8682	1
2	10578188	10579368	H926	V221	Zm00001d002357	21.3104	0	21.2903	0
2	10578188	10579368	H926	V221	Zm00001d002358	26.7255	0	27.0386	0
2	10578188	10579368	H926	V221	Zm00001d002359	32.0787	0	31.8252	0
2	13431932	13434023	H102	NA	Zm00001d000760	49.5816	0	49.9459	0
2	13431932	13434023	H102	NA	Zm00001d000761	63.4529	1	64.1222	1
2	13431932	13434023	H102	NA	Zm00001d002454	56.3761	1	56.2575	1
2	13431932	13434023	H102	NA	Zm00001d002455	35.9791	0	35.8681	0
2	13431932	13434023	H102	NA	Zm00001d002456	57.6098	1	57.7266	1
2	13431932	13434023	H102	NA	Zm00001d002457	41.3063	0	41.2259	0
2	13431932	13434023	H102	NA	Zm00001d002458	43.7465	0	43.4459	0
2	13431932	13434023	H102	NA	Zm00001d002461	52.4602	1	52.5019	0
2	13431932	13434023	H102	NA	Zm00001d002462	59.6523	1	59.5939	1
2	13431932	13434023	H102	NA	Zm00001d002465	10.3872	0	10.5017	0
2	13431932	13434023	H102	NA	Zm00001d002468	46.6426	0	46.6409	0
2	13431932	13434023	H102	NA	Zm00001d002470	65.4701	2	66.0275	2
2	13431932	13434023	H102	NA	Zm00001d002473	38.9349	0	39.036	0
2	13431932	13434023	H102	NA	Zm00001d002474	51.2533	0	51.2495	0
2	13431932	13434023	H102	NA	Zm00001d002475	65.1304	1	65.1248	1
2	13431932	13434023	H102	NA	Zm00001d002476	47.3604	0	47.0289	0
2	13431932	13434023	H102	NA	Zm00001d002477	49.9944	0	50.2058	0
2	13431932	13434023	H102	NA	Zm00001d002478	51.7722	0	51.7603	0
2	13431932	13434023	H102	NA	Zm00001d002479	37.359	0	37.2143	0
2	13431932	13434023	H102	NA	Zm00001d002480	37.6156	0	37.7199	0
2	13431932	13434023	H102	NA	Zm00001d002481	62.7237	1	62.6312	1
2	13431932	13434023	H102	NA	Zm00001d002482	41.8004	0	41.6686	0
2	13431932	13434023	H102	NA	Zm00001d002483	65.3161	1	65.3506	1
2	13922506	13923488	H680	NA	Zm00001d000762	9.5197	0	0.976483	0
2	13922506	13923488	H680	NA	Zm00001d000763	4.17792e-05	0	2.10199e-05	0
2	13922506	13923488	H680	NA	Zm00001d002485	111.994	0	111.767	0
2	13922506	13923488	H680	NA	Zm00001d002488	0	0	0	0
2	13922506	13923488	H680	NA	Zm00001d002489	3.13854e-13	0	4.06706e-13	0
2	13922506	13923488	H680	NA	Zm00001d002490	0	0	0	0
2	13922506	13923488	H680	NA	Zm00001d002491	66.4111	0	66.1375	0
2	13922506	13923488	H680	NA	Zm00001d002492	0	0	0	0
2	13922506	13923488	H680	NA	Zm00001d002495	96.2827	0	95.9801	0
2	13922506	13923488	H680	NA	Zm00001d002496	0	0	0	0
2	13922506	13923488	H680	NA	Zm00001d002497	2.91649e-11	0	2.58284e-11	0
2	13922506	13923488	H680	NA	Zm00001d002498	94.0244	0	92.7905	0
2	13922506	13923488	H680	NA	Zm00001d002499	162.128	2	161.911	2
2	13922506	13923488	H680	NA	Zm00001d002500	22.9926	0	23.9326	0
2	13922506	13923488	H680	NA	Zm00001d002501	3.70074e-17	0	4.93432e-17	0
2	13922506	13923488	H680	NA	Zm00001d002503	2.51034e-15	0	3.02844e-15	0
2	13923621	13924824	H1088	NA	Zm00001d000762	5.22135	0	4.17445	0
2	13923621	13924824	H1088	NA	Zm00001d000763	1.40008	0	1.35066	0
2	13923621	13924824	H1088	NA	Zm00001d002485	21.1498	0	21.0688	0
2	13923621	13924824	H1088	NA	Zm00001d002488	11.3645	0	11.1868	0
2	13923621	13924824	H1088	NA	Zm00001d002489	26.1779	0	26.3209	0
2	13923621	13924824	H1088	NA	Zm00001d002490	23.6122	0	23.7897	0
2	13923621	13924824	H1088	NA	Zm00001d002491	12.5433	0	12.4323	0
2	13923621	13924824	H1088	NA	Zm00001d002492	12.6958	0	12.9044	0
2	13923621	13924824	H1088	NA	Zm00001d002495	33.4125	1	33.7229	1
2	13923621	13924824	H1088	NA	Zm00001d002496	21.4163	0	21.606	0
2	13923621	13924824	H1088	NA	Zm00001d002497	28.3905	0	28.6665	0
2	13923621	13924824	H1088	NA	Zm00001d002498	29.3197	0	29.1633	0
2	13923621	13924824	H1088	NA	Zm00001d002499	38.2419	2	38.029	2
2	13923621	13924824	H1088	NA	Zm00001d002500	4.38273	0	4.72183	0
2	13923621	13924824	H1088	NA	Zm00001d002501	17.5213	0	17.7784	0
2	13923621	13924824	H1088	NA	Zm00001d002503	35.2452	1	35.3684	1
2	14432522	14433734	H1087	NA	Zm00001d002505	3.24911	0	3.53007	0
2	14432522	14433734	H1087	NA	Zm00001d002507	39.3067	0	38.9368	0
2	14432522	14433734	H1087	NA	Zm00001d002510	3.06461e-08	0	3.21303e-08	0
2	14432522	14433734	H1087	NA	Zm00001d002511	0.000884716	0	0.00143091	0
2	14432522	14433734	H1087	NA	Zm00001d002512	3.38576e-07	0	1.76672e-07	0
2	14432522	14433734	H1087	NA	Zm00001d002514	50.4633	0	50.0302	0
2	14432522	14433734	H1087	NA	Zm00001d002515	63.5468	2	64.0129	2
2	14432522	14433734	H1087	NA	Zm00001d002517	0.00296744	0	0.00544424	0
2	14432522	14433734	H1087	NA	Zm00001d002519	1.04917e-08	0	6.81347e-09	0
2	14432522	14433734	H1087	NA	Zm00001d002520	2.55227e-10	0	2.0674e-10	0
2	14782002	14782680	H1195	NA	Zm00001d002517	0.00296744	0	0.00544424	0
2	14782002	14782680	H1195	NA	Zm00001d002519	1.04917e-08	0	6.81347e-09	0
2	14782002	14782680	H1195	NA	Zm00001d002520	2.55219e-10	0	2.06732e-10	0
2	14782002	14782680	H1195	NA	Zm00001d002521	8.64578e-09	0	5.98459e-09	0
2	14782002	14782680	H1195	NA	Zm00001d002522	0.00430417	0	0.00299292	0
2	14782002	14782680	H1195	NA	Zm00001d002523	1.81095e-10	0	1.51325e-10	0
2	14782002	14782680	H1195	NA	Zm00001d002524	43.5246	0	43.1126	0
2	14782002	14782680	H1195	NA	Zm00001d002530	6.33034e-06	0	3.56379e-06	0
2	14782002	14782680	H1195	NA	Zm00001d002531	0.00984784	0	0.00890076	0
2	14782002	14782680	H1195	NA	Zm00001d002532	89.6464	2	89.8122	2
2	14782002	14782680	H1195	NA	Zm00001d002533	4.37437	0	4.63109	0
2	14782002	14782680	H1195	NA	Zm00001d002534	7.56089e-10	0	6.65209e-10	0
2	14782002	14782680	H1195	NA	Zm00001d002535	1.23033e-09	0	6.3934e-10	0
2	14782002	14782680	H1195	NA	Zm00001d002536	3.46292	0	3.31178	0
2	14782002	14782680	H1195	NA	Zm00001d002537	2.26259e-10	0	2.5312e-10	0
2	14782002	14782680	H1195	NA	Zm00001d002538	9.70724e-07	0	6.12876e-07	0
2	14782002	14782680	H1195	NA	Zm00001d002539	8.78146e-07	0	8.95426e-07	0
2	14782002	14782680	H1195	NA	Zm00001d002540	0.214575	0	0.0867605	0
2	14782002	14782680	H1195	NA	Zm00001d002541	6.1145	0	5.92765	0
2	15320646	15322636	H1017	V51	Zm00001d000764	89.6593	1	89.8073	1
2	15320646	15322636	H1017	V51	Zm00001d000765	11.6028	0	11.6764	0
2	15320646	15322636	H1017	V51	Zm00001d002544	106.19	2	106.059	2
2	15320646	15322636	H1017	V51	Zm00001d002545	54.1932	0	54.199	0
2	15320646	15322636	H1017	V51	Zm00001d002546	95.3442	1	95.7126	1
2	15320646	15322636	H1017	V51	Zm00001d002547	75.9325	0	76.5028	0
2	15320646	15322636	H1017	V51	Zm00001d002548	88.2514	1	88.0196	1
2	15320646	15322636	H1017	V51	Zm00001d002549	15.7983	0	15.8662	0
2	15320646	15322636	H1017	V51	Zm00001d002550	13.7338	0	13.7418	0
2	15320646	15322636	H1017	V51	Zm00001d002551	75.1794	0	73.2768	0
2	15320646	15322636	H1017	V51	Zm00001d002553	99.9808	1	100.028	1
2	15320646	15322636	H1017	V51	Zm00001d002554	86.8172	1	86.0258	1
2	15320646	15322636	H1017	V51	Zm00001d002557	7.02306	0	6.83448	0
2	15320646	15322636	H1017	V51	Zm00001d002558	6.55778	0	6.53257	0
2	15320646	15322636	H1017	V51	Zm00001d002560	5.87011	0	6.26493	0
2	15320646	15322636	H1017	V51	Zm00001d002562	64.5893	0	64.1938	0
2	15320646	15322636	H1017	V51	Zm00001d002564	8.03316	0	7.87988	0
2	15320646	15322636	H1017	V51	Zm00001d002565	13.6045	0	13.5864	0
2	15528300	15531068	H533	NA	Zm00001d000764	93.2321	1	93.3407	1
2	15528300	15531068	H533	NA	Zm00001d000765	22.9067	0	23.0682	0
2	15528300	15531068	H533	NA	Zm00001d002553	102.68	2	102.727	2
2	15528300	15531068	H533	NA	Zm00001d002554	87.0387	1	86.4987	1
2	15528300	15531068	H533	NA	Zm00001d002557	14.1531	0	13.7433	0
2	15528300	15531068	H533	NA	Zm00001d002558	12.4478	0	12.4106	0
2	15528300	15531068	H533	NA	Zm00001d002560	12.5411	0	13.427	0
2	15528300	15531068	H533	NA	Zm00001d002562	63.0285	0	62.7159	0
2	15528300	15531068	H533	NA	Zm00001d002564	11.3425	0	11.0881	0
2	15528300	15531068	H533	NA	Zm00001d002565	25.8367	0	25.7966	0
2	15528300	15531068	H533	NA	Zm00001d002567	21.2018	0	21.6559	0
2	15528300	15531068	H533	NA	Zm00001d002568	7.26539	0	7.18762	0
2	15528300	15531068	H533	NA	Zm00001d002569	79.0407	0	79.2698	0
2	15528300	15531068	H533	NA	Zm00001d002570	41.1535	0	41.4825	0
2	15528300	15531068	H533	NA	Zm00001d002572	71.7019	0	71.9043	0
2	15528300	15531068	H533	NA	Zm00001d002573	32.3057	0	32.554	0
2	15675705	15680345	H344	V264	Zm00001d000765	28.1355	0	28.3143	0
2	15675705	15680345	H344	V264	Zm00001d002562	39.1026	0	38.9103	0
2	15675705	15680345	H344	V264	Zm00001d002564	16.9794	0	16.6713	0
2	15675705	15680345	H344	V264	Zm00001d002565	37.9751	0	37.9295	0
2	15675705	15680345	H344	V264	Zm00001d002567	31.0398	0	31.5645	0
2	15675705	15680345	H344	V264	Zm00001d002568	9.51567	0	9.41643	0
2	15675705	15680345	H344	V264	Zm00001d002569	49.9616	2	50.0616	2
2	15675705	15680345	H344	V264	Zm00001d002570	26.1997	0	26.3358	0
2	15675705	15680345	H344	V264	Zm00001d002572	43.6219	1	43.7471	1
2	15675705	15680345	H344	V264	Zm00001d002573	18.2214	0	18.3113	0
2	15675705	15680345	H344	V264	Zm00001d002576	15.6776	0	15.1383	0
2	18307970	18310868	H204	NA	Zm00001d000770	1.00078	0	1.08116	0
2	18307970	18310868	H204	NA	Zm00001d002647	0.965894	0	0.988606	0
2	18307970	18310868	H204	NA	Zm00001d002649	7.85849e-07	0	1.17888e-06	0
2	18307970	18310868	H204	NA	Zm00001d002650	73.1249	0	73.447	0
2	18307970	18310868	H204	NA	Zm00001d002654	8.43374	0	8.68494	0
2	18307970	18310868	H204	NA	Zm00001d002655	0.000146847	0	0.000280575	0
2	18307970	18310868	H204	NA	Zm00001d002656	148.143	2	148.091	2
2	18307970	18310868	H204	NA	Zm00001d002658	48.8382	0	48.6583	0
2	19547054	19547868	H672	NA	Zm00001d002688	164.111	2	163.661	2
2	19547054	19547868	H672	NA	Zm00001d002690	26.3977	0	26.6234	0
2	19547054	19547868	H672	NA	Zm00001d002693	57.1092	0	57.6892	0
2	19547054	19547868	H672	NA	Zm00001d002694	67.7422	0	67.4834	0
2	19547054	19547868	H672	NA	Zm00001d002695	23.1061	0	22.8947	0
2	19547054	19547868	H672	NA	Zm00001d002696	161.703	1	161.463	1
2	19547054	19547868	H672	NA	Zm00001d002698	108.927	0	108.339	0
2	19547054	19547868	H672	NA	Zm00001d002699	19.9444	0	20.4941	0
2	19547054	19547868	H672	NA	Zm00001d002700	73.3453	0	73.2482	0
2	19547054	19547868	H672	NA	Zm00001d002703	162.977	1	162.64	1
2	20471572	20472086	H866	NA	Zm00001d002716	97.1905	2	97.2552	2
2	20471572	20472086	H866	NA	Zm00001d002717	30.8103	0	30.9412	0
2	20471572	20472086	H866	NA	Zm00001d002718	72.6413	0	72.6514	0
2	20471572	20472086	H866	NA	Zm00001d002720	36.4908	0	36.1574	0
2	20471572	20472086	H866	NA	Zm00001d002721	12.7056	0	12.5467	0
2	20471572	20472086	H866	NA	Zm00001d002722	40.8217	0	41.0077	0
2	20471572	20472086	H866	NA	Zm00001d002723	30.2924	0	30.5114	0
2	20471572	20472086	H866	NA	Zm00001d002725	93.5578	1	93.2642	1
2	20471572	20472086	H866	NA	Zm00001d002726	70.7251	0	70.8904	0
2	20471572	20472086	H866	NA	Zm00001d002727	64.3851	0	64.5626	0
2	20471572	20472086	H866	NA	Zm00001d002729	13.7267	0	13.49	0
2	20471572	20472086	H866	NA	Zm00001d002730	9.85141	0	9.74736	0
2	20471572	20472086	H866	NA	Zm00001d002731	61.816	0	61.7067	0
2	20471572	20472086	H866	NA	Zm00001d002732	31.7563	0	31.9686	0
2	20471572	20472086	H866	NA	Zm00001d002733	54.6111	0	54.5403	0
2	20471572	20472086	H866	NA	Zm00001d002734	71.1474	0	71.5634	0
2	21323822	21326346	H474	NA	Zm00001d002738	140.306	1	138.811	1
2	21323822	21326346	H474	NA	Zm00001d002739	148.193	1	147.859	1
2	21323822	21326346	H474	NA	Zm00001d002740	5.32537e-14	0	8.52651e-14	0
2	21323822	21326346	H474	NA	Zm00001d002741	0	0	0	0
2	21323822	21326346	H474	NA	Zm00001d002742	152.871	1	151.889	1
2	21323822	21326346	H474	NA	Zm00001d002743	71.0758	0	71.9025	0
2	21323822	21326346	H474	NA	Zm00001d002744	127.197	1	126.318	1
2	21323822	21326346	H474	NA	Zm00001d002747	90.9425	0	88.8345	0
2	21323822	21326346	H474	NA	Zm00001d002748	1.15566e-06	0	1.22998e-06	0
2	21323822	21326346	H474	NA	Zm00001d002750	0	0	0	0
2	21323822	21326346	H474	NA	Zm00001d002751	154.606	2	153.262	2
2	21643435	21645476	H211	NA	Zm00001d002750	38.4012	0	38.6917	0
2	21643435	21645476	H211	NA	Zm00001d002751	23.2944	0	22.8791	0
2	21643435	21645476	H211	NA	Zm00001d002753	42.5728	1	42.7756	1
2	21643435	21645476	H211	NA	Zm00001d002754	19.2498	0	18.9926	0
2	21643435	21645476	H211	NA	Zm00001d002755	45.1773	1	44.5023	1
2	21643435	21645476	H211	NA	Zm00001d002756	50.6767	2	50.759	2
2	21643435	21645476	H211	NA	Zm00001d002757	10.5867	0	10.6	0
2	21643435	21645476	H211	NA	Zm00001d002758	23.5128	0	23.5168	0
2	21643435	21645476	H211	NA	Zm00001d002759	36.6507	0	36.4686	0
2	21643435	21645476	H211	NA	Zm00001d002760	27.5597	0	27.4775	0
2	21643435	21645476	H211	NA	Zm00001d002761	19.0785	0	18.5305	0
2	23020063	23025092	H859	NA	Zm00001d002791	68.2537	2	68.1814	2
2	23020063	23025092	H859	NA	Zm00001d002794	0.542943	0	0.551768	0
2	23020063	23025092	H859	NA	Zm00001d002796	0.845816	0	0.856936	0
2	23020063	23025092	H859	NA	Zm00001d002797	62.6536	1	62.0036	1
2	23020063	23025092	H859	NA	Zm00001d002798	28.4952	0	27.698	0
2	23020063	23025092	H859	NA	Zm00001d002799	4.82087	0	4.64362	0
2	23020063	23025092	H859	NA	Zm00001d002801	26.0168	0	26.0539	0
2	23020063	23025092	H859	NA	Zm00001d002802	1.48679	0	1.05672	0
2	23020063	23025092	H859	NA	Zm00001d002803	4.12757	0	4.11621	0
2	23020063	23025092	H859	NA	Zm00001d002806	28.3905	0	28.906	0
2	23020063	23025092	H859	NA	Zm00001d002809	31.817	0	32.157	0
2	23332573	23333860	H1301	NA	Zm00001d002801	4.55085e-12	0	4.18794e-12	0
2	23332573	23333860	H1301	NA	Zm00001d002802	28.2799	0	27.1918	0
2	23332573	23333860	H1301	NA	Zm00001d002803	61.9596	1	61.6166	1
2	23332573	23333860	H1301	NA	Zm00001d002806	0.0120796	0	0.0146833	0
2	23332573	23333860	H1301	NA	Zm00001d002809	9.37591e-07	0	2.38655e-06	0
2	23332573	23333860	H1301	NA	Zm00001d002810	0.0496537	0	0.0195112	0
2	23332573	23333860	H1301	NA	Zm00001d002811	2.90277e-13	0	2.33202e-13	0
2	23332573	23333860	H1301	NA	Zm00001d002812	9.64186e-08	0	1.14141e-07	0
2	23332573	23333860	H1301	NA	Zm00001d002813	9.82662e-08	0	6.1558e-08	0
2	23332573	23333860	H1301	NA	Zm00001d002814	6.47541e-10	0	4.33393e-10	0
2	23332573	23333860	H1301	NA	Zm00001d002815	75.9259	2	76.2713	2
2	23332573	23333860	H1301	NA	Zm00001d002816	22.227	0	24.4679	0
2	23332573	23333860	H1301	NA	Zm00001d002817	2.49107e-11	0	1.55042e-11	0
2	23332573	23333860	H1301	NA	Zm00001d002819	8.51889e-07	0	6.4807e-07	0
2	23332573	23333860	H1301	NA	Zm00001d002820	53.9351	0	53.7566	0
2	23366182	23366958	H1261	NA	Zm00001d002803	0	0	0	0
2	23366182	23366958	H1261	NA	Zm00001d002806	44.7146	0	45.3169	0
2	23366182	23366958	H1261	NA	Zm00001d002809	54.7228	0	55.2849	0
2	23366182	23366958	H1261	NA	Zm00001d002810	16.1465	0	15.447	0
2	23366182	23366958	H1261	NA	Zm00001d002811	56.7904	0	56.7845	0
2	23366182	23366958	H1261	NA	Zm00001d002812	75.3674	1	75.7893	1
2	23366182	23366958	H1261	NA	Zm00001d002813	63.3639	0	63.1213	0
2	23366182	23366958	H1261	NA	Zm00001d002814	51.2091	0	50.851	0
2	23366182	23366958	H1261	NA	Zm00001d002815	0	0	0	0
2	23366182	23366958	H1261	NA	Zm00001d002816	1.5591	0	1.29457	0
2	23366182	23366958	H1261	NA	Zm00001d002817	87.3144	2	86.3931	2
2	23366182	23366958	H1261	NA	Zm00001d002819	35.8634	0	35.4004	0
2	23366182	23366958	H1261	NA	Zm00001d002820	1.9688e-14	0	2.75335e-14	0
2	23515159	23516522	H192	V331	Zm00001d002810	45.2526	0	45.1917	0
2	23515159	23516522	H192	V331	Zm00001d002811	95.1336	1	95.1684	1
2	23515159	23516522	H192	V331	Zm00001d002812	114.014	2	114.366	2
2	23515159	23516522	H192	V331	Zm00001d002813	83.1074	0	82.8051	0
2	23515159	23516522	H192	V331	Zm00001d002814	84.9862	0	84.9058	0
2	23515159	23516522	H192	V331	Zm00001d002815	7.68848	0	7.77307	0
2	23515159	23516522	H192	V331	Zm00001d002816	6.42222	0	6.48692	0
2	23515159	23516522	H192	V331	Zm00001d002817	110.902	1	110.355	1
2	23515159	23516522	H192	V331	Zm00001d002819	60.9118	0	60.7212	0
2	23515159	23516522	H192	V331	Zm00001d002820	8.89312	0	8.89995	0
2	23515159	23516522	H192	V331	Zm00001d002821	49.3692	0	46.463	0
2	23515159	23516522	H192	V331	Zm00001d002822	8.09746	0	8.2274	0
2	24282278	24283870	H849	NA	Zm00001d002829	0.0464261	0	0.0371494	0
2	24282278	24283870	H849	NA	Zm00001d002830	73.3163	1	73.4511	1
2	24282278	24283870	H849	NA	Zm00001d002833	6.04701e-14	0	5.04966e-14	0
2	24282278	24283870	H849	NA	Zm00001d002834	73.5206	1	73.5364	1
2	24282278	24283870	H849	NA	Zm00001d002835	8.1345e-06	0	7.25341e-06	0
2	24282278	24283870	H849	NA	Zm00001d002836	66.6082	1	66.3246	1
[truncated: 8,051 more rows]
