# Supplementary material for: Identification of Key Tissue-Specific, Biological Processes by Integrating Enhancer Information in Maize Gene Regulatory Networks
Source: Front Genet. 2021 Jan 11;11:606285. doi: 10.3389/fgene.2020.606285 (PMC7834273; doi:10.3389/fgene.2020.606285)
Supplement: Supplementary file 8 [file Table_8.XLSX]

## Sheet: Table S8 Legend
GO.ID	Gene Ontology ID
Term	Ontology Term
Annotated	Number of annotated genes with this ID in the background set (all genes present in the network)
Significant	Number of observed annotated genes with this GOID in the gene set of interest (genes present in each module)
Expected	Number of expected annotated genes with this GOID in the gene set of interest under the null hypothesis
P value (elim)	P value computed using the elim algorithm from topGO
Ontology	Ontology: BP=Biological Process, CC=Cellular Component, MF=Molecular Function

## Sheet: Table S8a Husk_1 V2-IST_1
GO.ID	Term	Annotated	Significant	Expected	P value (elim)	ontology
GO:0019538	protein metabolic process	1144	29	19	0.0058	BP

## Sheet: Table S8b Husk_3  V2-IST_3
GO.ID	Term	Annotated	Significant	Expected	P value (elim)	ontology
GO:0007017	microtubule-based process	84	5	1.29	0.0088	BP
GO:0043933	macromolecular complex subunit organization	327	11	5.02	0.0098	BP

## Sheet: Table S8c Husk_4 V2-IST_4
GO.ID	Term	Annotated	Significant	Expected	P value (elim)	ontology
GO:0048518	positive regulation of biological process	260	9	3.47	0.0066	BP
GO:0009814	defense response, incompatible interaction	43	5	0.57	0.0067	BP

## Sheet: Table S8d Husk_7_H.1
GO.ID	Term	Annotated	Significant	Expected	P value (elim)	ontology
GO:0006396	RNA processing	236	10	3.39	0.00164	BP
GO:0071554	cell wall organization or biogenesis	165	7	2.37	0.00859	BP
GO:0022402	cell cycle process	128	6	1.84	0.00938	BP
GO:0044085	cellular component biogenesis	379	13	5.44	0.0191	BP
GO:0043623	cellular protein complex assembly	127	7	1.82	0.04671	BP

## Sheet: Table S8e Husk_9_H.2
GO.ID	Term	Annotated	Significant	Expected	P value (elim)	ontology
GO:1901363	heterocyclic compound binding	1804	20	12.92	0.0076	MF
GO:0097159	organic cyclic compound binding	1807	20	12.94	0.0078	MF

## Sheet: Table S8f V2-IST_5_V2.1
GO.ID	Term	Annotated	Significant	Expected	P value (elim)	ontology
GO:0044272	sulfur compound biosynthetic process	62	5	0.87	0.00163	BP
GO:0031347	regulation of defense response	65	5	0.92	0.00201	BP
GO:1903506	regulation of nucleic acid-templated transcription	569	16	8.02	0.00404	BP
GO:0009725	response to hormone	214	11	3.02	0.03851	BP
GO:0015672	monovalent inorganic cation transport	64	5	0.9	0.04163	BP
GO:0009719	response to endogenous stimulus	248	11	3.49	0.07312	BP
GO:0009755	hormone-mediated signaling pathway	97	8	1.37	0.08065	BP
GO:0016491	oxidoreductase activity	385	12	5.7	0.0095	MF

## Sheet: Table S8g V2-IST_8_V2.2
GO.ID	Term	Annotated	Significant	Expected	P value (elim)	ontology
GO:0034645	cellular macromolecule biosynthetic proc...	960	26	16.19	0.0051	BP
GO:0003723	RNA binding	317	12	5.3	0.0056	MF

## Sheet: Table S8h V2-IST_9_V2.3
GO.ID	Term	Annotated	Significant	Expected	P value (elim)	ontology
GO:0006461	protein complex assembly	151	7	2.28	0.0071	BP
