# Supplementary material for: Identification of Key Tissue-Specific, Biological Processes by Integrating Enhancer Information in Maize Gene Regulatory Networks
Source: Front Genet. 2021 Jan 11;11:606285. doi: 10.3389/fgene.2020.606285 (PMC7834273; doi:10.3389/fgene.2020.606285)
Supplement: Supplementary file 9 [file Table_9.XLSX]

## Sheet: Table S9 Legend
Module	Module ID in HUSK or V2-IST network, as defined in Table S7
Gene.ID	Gene ID in maizegdb AGPv4
GO.ID	Gene Ontology ID

## Sheet: Table S9 a HUSK
Module	Gene.ID	GO.ID
1	Zm00001d005062	GO:0005048;GO:0005509;GO:0006464;GO:0006486;GO:0006487;GO:0006623;GO:0006892;GO:0007034;GO:0009100;GO:0009101;GO:0019538;GO:0033218;GO:0036211;GO:0042277;GO:0043412;GO:0043413;GO:0044267;GO:0070085;GO:0072665;GO:0072666
1	Zm00001d005063	GO:0001558;GO:0006464;GO:0006486;GO:0006487;GO:0006914;GO:0007062;GO:0007389;GO:0008361;GO:0009100;GO:0009101;GO:0009880;GO:0009888;GO:0009894;GO:0010431;GO:0019538;GO:0021700;GO:0032535;GO:0035556;GO:0036211;GO:0043412;GO:0043413;GO:0044267;GO:0048508;GO:0051246;GO:0070085;GO:0071417;GO:0090066;GO:0090421;GO:1901699
1	Zm00001d005064	GO:0035556
1	Zm00001d005065	GO:0003723;GO:0003725;GO:0003824;GO:0004518;GO:0004519;GO:0004521;GO:0004540;GO:0006412;GO:0006417;GO:0007389;GO:0009735;GO:0010305;GO:0016787;GO:0016788;GO:0016891;GO:0016893;GO:0017148;GO:0019538;GO:0031047;GO:0032269;GO:0034248;GO:0034249;GO:0035194;GO:0035195;GO:0043043;GO:0044267;GO:0051246;GO:0051248;GO:1901699;GO:2000113
1	Zm00001d007849	GO:0003824;GO:0006464;GO:0016740;GO:0016772;GO:0016773;GO:0018193;GO:0019538;GO:0035556;GO:0036211;GO:0043412;GO:0044267
1	Zm00001d007851	GO:0043531
1	Zm00001d008477	GO:0003824;GO:0006464;GO:0016740;GO:0016772;GO:0016773;GO:0019538;GO:0036211;GO:0043412;GO:0044267
1	Zm00001d008481	GO:0003824
1	Zm00001d015260	GO:0001558;GO:0006464;GO:0007062;GO:0007155;GO:0007389;GO:0008064;GO:0008154;GO:0008283;GO:0009410;GO:0009888;GO:0010053;GO:0010090;GO:0019538;GO:0021700;GO:0022610;GO:0030041;GO:0030832;GO:0030833;GO:0030838;GO:0031334;GO:0032271;GO:0032273;GO:0032535;GO:0032956;GO:0032970;GO:0036211;GO:0042127;GO:0043412;GO:0044089;GO:0044267;GO:0045010;GO:0048646;GO:0051258;GO:0051493;GO:0051495;GO:0090066;GO:…
1	Zm00001d015473	GO:0008320;GO:0008565;GO:0015450;GO:0022884
1	Zm00001d015474	GO:0006464;GO:0008283;GO:0009640;GO:0016579;GO:0018193;GO:0019538;GO:0031047;GO:0032446;GO:0036211;GO:0043412;GO:0044267;GO:0070647;GO:2000113
1	Zm00001d020337	GO:0003824;GO:0016740
1	Zm00001d021232	GO:0008283;GO:0010102;GO:0042127
1	Zm00001d021248	GO:0009888;GO:0010087;GO:0010089
1	Zm00001d024534	GO:0003723;GO:0003729;GO:0006412;GO:0006417;GO:0017148;GO:0019538;GO:0032269;GO:0034248;GO:0034249;GO:0043043;GO:0044267;GO:0044822;GO:0051246;GO:0051248;GO:2000113
1	Zm00001d025323	GO:0003824;GO:0004721;GO:0004722;GO:0006464;GO:0006470;GO:0016311;GO:0016787;GO:0016788;GO:0016791;GO:0019538;GO:0036211;GO:0042578;GO:0043412;GO:0044267
1	Zm00001d026257	GO:0003824;GO:0004553;GO:0004559;GO:0004571;GO:0005509;GO:0015923;GO:0015924;GO:0016787;GO:0016798
1	Zm00001d026265	GO:0009894;GO:0019538;GO:0051246
1	Zm00001d026267	GO:0003824;GO:0006464;GO:0016740;GO:0016772;GO:0016773;GO:0019538;GO:0036211;GO:0043412;GO:0044267
1	Zm00001d027259	GO:0003723;GO:0003824;GO:0008168;GO:0008171;GO:0008175;GO:0008649;GO:0008757;GO:0016740;GO:0016741;GO:0031167;GO:0043412
1	Zm00001d028408	GO:0043621
1	Zm00001d028410	GO:0001871;GO:0003824;GO:0004553;GO:0008422;GO:0015926;GO:0016787;GO:0016798;GO:0030247
1	Zm00001d028412	GO:0009888;GO:0010090;GO:0051258
1	Zm00001d028413	GO:0007155;GO:0008064;GO:0008154;GO:0009888;GO:0010053;GO:0010087;GO:0010089;GO:0010090;GO:0010102;GO:0021700;GO:0022610;GO:0030041;GO:0030832;GO:0030833;GO:0030838;GO:0031334;GO:0032271;GO:0032273;GO:0032535;GO:0032956;GO:0032970;GO:0044089;GO:0045010;GO:0048646;GO:0051258;GO:0051493;GO:0051495;GO:0090066;GO:0090627
1	Zm00001d028417	GO:0006635;GO:0006914;GO:0009062;GO:0019395;GO:0019538;GO:0034440;GO:0044267
1	Zm00001d029418	GO:0006412;GO:0019538;GO:0043043;GO:0044267
1	Zm00001d029419	GO:0003824;GO:0004721;GO:0004722;GO:0006464;GO:0006470;GO:0016311;GO:0016787;GO:0016788;GO:0016791;GO:0019538;GO:0036211;GO:0042578;GO:0043412;GO:0044267
1	Zm00001d029422	GO:0003723;GO:0003729;GO:0044822
1	Zm00001d029428	GO:0003723;GO:0003824;GO:0004518;GO:0004519;GO:0016787;GO:0016788;GO:0043412
1	Zm00001d036044	GO:0003684;GO:0031570
1	Zm00001d039020	GO:0006412;GO:0019538;GO:0043043;GO:0044267
1	Zm00001d039038	GO:0003723;GO:0003743;GO:0006412;GO:0008135;GO:0019538;GO:0043043;GO:0044267
1	Zm00001d039043	GO:0003824;GO:0004175;GO:0004190;GO:0008233;GO:0016787;GO:0019538;GO:0070011
1	Zm00001d039045	GO:0003824;GO:0004843;GO:0008233;GO:0008234;GO:0016787;GO:0019538;GO:0019783;GO:0036459;GO:0044267;GO:0070011;GO:0101005
1	Zm00001d039046	GO:0009888
1	Zm00001d039047	GO:0000466;GO:0003824;GO:0008168;GO:0008171;GO:0008649;GO:0008757;GO:0016740;GO:0016741;GO:0031167;GO:0043412
1	Zm00001d039050	GO:0003684;GO:0003824;GO:0016787;GO:0016798;GO:0016799;GO:0019104;GO:0035510;GO:0043412
1	Zm00001d041173	GO:0003824;GO:0004553;GO:0016787;GO:0016798
1	Zm00001d042335	GO:0003824;GO:0004553;GO:0009888;GO:0010053;GO:0015926;GO:0016787;GO:0016798;GO:0090627
1	Zm00001d042507	GO:0003824;GO:0004553;GO:0008422;GO:0009251;GO:0015926;GO:0016787;GO:0016798;GO:0030243;GO:0051273
1	Zm00001d042869	GO:0003824
1	Zm00001d042870	GO:0003723;GO:0003824;GO:0008374;GO:0016740;GO:0016746;GO:0016747
1	Zm00001d042876	GO:0003824;GO:0016740;GO:0016746
1	Zm00001d042879	GO:0001085;GO:0003824;GO:0004402;GO:0006464;GO:0008080;GO:0008134;GO:0009735;GO:0016407;GO:0016410;GO:0016740;GO:0016746;GO:0016747;GO:0017025;GO:0018193;GO:0019538;GO:0034212;GO:0035556;GO:0036211;GO:0043412;GO:0043966;GO:0044267;GO:0046982;GO:0051123;GO:0061733
1	Zm00001d042883	GO:0003824;GO:0008168;GO:0016740;GO:0016741
1	Zm00001d042884	GO:0003824;GO:0006635;GO:0009062;GO:0016627;GO:0019395;GO:0034440;GO:0050660;GO:0050662;GO:0071949
1	Zm00001d042885	GO:0003824;GO:0006412;GO:0006417;GO:0016740;GO:0016772;GO:0016779;GO:0017148;GO:0019538;GO:0031047;GO:0032269;GO:0034248;GO:0034249;GO:0035194;GO:0035195;GO:0043043;GO:0044267;GO:0051246;GO:0051248;GO:0070569;GO:2000113
1	Zm00001d043509	GO:0003824;GO:0016787;GO:0016788;GO:0030599
1	Zm00001d043526	GO:0003824;GO:0004175;GO:0004222;GO:0004518;GO:0004519;GO:0004521;GO:0004540;GO:0008233;GO:0008237;GO:0016311;GO:0016740;GO:0016772;GO:0016779;GO:0016787;GO:0016788;GO:0016791;GO:0042578;GO:0070011;GO:0070567
1	Zm00001d043527	GO:0003824;GO:0004721;GO:0006464;GO:0006470;GO:0016311;GO:0016787;GO:0016788;GO:0016791;GO:0019538;GO:0036211;GO:0042578;GO:0043412;GO:0044267
1	Zm00001d045215	GO:0003824;GO:0006464;GO:0016740;GO:0016925;GO:0018193;GO:0019538;GO:0032446;GO:0036211;GO:0042762;GO:0043412;GO:0044267;GO:0070647
1	Zm00001d045216	GO:0003824;GO:0008233;GO:0016787;GO:0019538
1	Zm00001d045217	GO:0003824;GO:0004175;GO:0004252;GO:0006464;GO:0006486;GO:0008233;GO:0009100;GO:0009101;GO:0016787;GO:0019538;GO:0036211;GO:0043412;GO:0043413;GO:0044267;GO:0070011;GO:0070085
1	Zm00001d045218	GO:0003756;GO:0003824;GO:0016860;GO:0016864
1	Zm00001d045230	GO:0003824;GO:0006464;GO:0016740;GO:0016772;GO:0016773;GO:0019538;GO:0032446;GO:0036211;GO:0043412;GO:0044267;GO:0070647
1	Zm00001d050567	GO:0000287;GO:0003824;GO:0009082;GO:0016740;GO:0019842;GO:0030976;GO:0050660;GO:0050662;GO:1901681
1	Zm00001d050805	GO:0003824;GO:0006464;GO:0016740;GO:0016772;GO:0016773;GO:0019538;GO:0036211;GO:0043412;GO:0044267
1	Zm00001d052258	GO:0003824
1	Zm00001d053450	GO:0003824;GO:0006464;GO:0008233;GO:0008234;GO:0016579;GO:0016787;GO:0019538;GO:0019783;GO:0036211;GO:0036459;GO:0043412;GO:0044267;GO:0070011;GO:0070647;GO:0101005
1	Zm00001d053453	GO:0003824;GO:0004611;GO:0016830;GO:0016831
1	Zm00001d053986	GO:0003723;GO:0003824;GO:0004518;GO:0004519;GO:0016787;GO:0016788;GO:0043412
1	Zm00001d053997	GO:0003824;GO:0004702;GO:0004707;GO:0005057;GO:0006464;GO:0016740;GO:0016772;GO:0016773;GO:0019538;GO:0036211;GO:0043412;GO:0044267
1	Zm00001d054000	GO:0003824;GO:0016740
1	Zm00001d054001	GO:0003824;GO:0006464;GO:0008168;GO:0008170;GO:0008276;GO:0008757;GO:0009640;GO:0009888;GO:0010431;GO:0016740;GO:0016741;GO:0018193;GO:0019538;GO:0021700;GO:0032446;GO:0036211;GO:0042054;GO:0043412;GO:0044267;GO:0048646;GO:0070647
1	Zm00001d054005	GO:0006623;GO:0007034;GO:0030243;GO:0051273;GO:0072665;GO:0072666
1	Zm00001d054008	GO:0003824;GO:0007000;GO:0016740;GO:0016772;GO:0016773
1	Zm00001d027248	GO:0003723;GO:0004519;GO:0009451;GO:0043231
1	Zm00001d027249	GO:0004791;GO:0006662;GO:0006833;GO:0008047;GO:0009534;GO:0009570;GO:0009651;GO:0009750;GO:0015035;GO:0016671;GO:0034599;GO:0043085;GO:0045454;GO:0047134
1	Zm00001d027254	GO:0009507;GO:0009528;GO:0010020;GO:0043621
1	Zm00001d027257	GO:0003723;GO:0004519;GO:0009451;GO:0043231
1	Zm00001d022649	GO:0000932;GO:0003676;GO:0004535;GO:0017148;GO:0030015;GO:0043928
1	Zm00001d027258	GO:0004576;GO:0004579;GO:0005783;GO:0005886;GO:0006486;GO:0008250;GO:0016020;GO:0018279;GO:0043687
1	Zm00001d027794	GO:0003677;GO:0005886
1	Zm00001d027799	GO:0005737;GO:0008270;GO:0009506
1	Zm00001d027800	GO:0003824;GO:0005777;GO:0008152
1	Zm00001d027801	GO:0005739;GO:0009058;GO:0010007;GO:0016851;GO:0019684
1	Zm00001d027803	GO:0005737;GO:0008168;GO:0016226;GO:0051536
1	Zm00001d027804	GO:0006816;GO:0007030;GO:0009535;GO:0009651;GO:0009765;GO:0009768;GO:0009941;GO:0010196;GO:0010287;GO:0016020;GO:0016168;GO:0019344;GO:0019684;GO:0019904;GO:0031409;GO:0035304
1	Zm00001d027805	GO:0004871;GO:0005886;GO:0009637;GO:0010155;GO:0046777
1	Zm00001d027807	GO:0000166;GO:0005634;GO:0005770;GO:0006623;GO:0006886;GO:0009630;GO:0016192;GO:0030897;GO:0033263;GO:0035542;GO:0042144;GO:0051020
1	Zm00001d027987	GO:0006114;GO:0008152;GO:0009570;GO:0009941;GO:0016787;GO:0019761;GO:0043136
1	Zm00001d027988	GO:0005634
1	Zm00001d027991	GO:0004844;GO:0005634;GO:0005739;GO:0006261;GO:0006281;GO:0006284;GO:0009507;GO:0097510
1	Zm00001d027996	GO:0000160
1	Zm00001d028263	GO:0071782;GO:0071786
1	Zm00001d028264	GO:0004420;GO:0015936;GO:0050662;GO:0055114
1	Zm00001d028265	GO:0003723;GO:0006364;GO:0008033;GO:0008168
1	Zm00001d028266	GO:0001653;GO:0004383;GO:0004672;GO:0004674;GO:0005524;GO:0005886;GO:0006468;GO:0007169;GO:0009611;GO:0031347;GO:0045087
1	Zm00001d028267	GO:0003677;GO:0003700;GO:0005634;GO:0006355;GO:0009725;GO:0009733;GO:0009855;GO:0009886;GO:0009887;GO:0009908;GO:0009909;GO:0010051;GO:0010154;GO:0043565;GO:0048439;GO:0048481;GO:0048507;GO:0048519
1	Zm00001d028269	GO:0005737;GO:0019172;GO:0019243
1	Zm00001d028270	GO:0005786;GO:0006605;GO:0006614;GO:0006616;GO:0006617;GO:0008312;GO:0048500
1	Zm00001d028274	GO:0005634;GO:0005777;GO:0006598;GO:0008131;GO:0009611;GO:0009805;GO:0016491;GO:0042398;GO:0046592;GO:0055114
1	Zm00001d028275	GO:0009507
1	Zm00001d028405	GO:0005524;GO:0006139;GO:0019205
1	Zm00001d028415	GO:0005524;GO:0006139;GO:0019205
1	Zm00001d028416	GO:0005634;GO:0005737;GO:0030674;GO:0048573
1	Zm00001d029420	GO:0004605;GO:0008654;GO:0009507;GO:0010189;GO:0010276;GO:0016020
1	Zm00001d029424	GO:0005634;GO:0005737;GO:0008234
1	Zm00001d029425	GO:0000139;GO:0005634;GO:0017112;GO:0017137;GO:0034066;GO:0042147;GO:0042546;GO:0044036
1	Zm00001d029426	GO:0002181;GO:0003735;GO:0005840;GO:0006414;GO:0022625
1	Zm00001d029427	GO:0004197;GO:0005576;GO:0005615;GO:0005764;GO:0005773;GO:0005783;GO:0005829;GO:0006508;GO:0008234;GO:0009651;GO:0051603;GO:0052541;GO:0052546
1	Zm00001d032722	GO:0002084;GO:0005737;GO:0008474;GO:0016787;GO:0052689
1	Zm00001d032723	GO:0002084;GO:0005737;GO:0005886;GO:0008474;GO:0009814;GO:0010363;GO:0016787;GO:0052689
1	Zm00001d032728	GO:0005509;GO:0005525;GO:0005768;GO:0005886;GO:0006623;GO:0006897;GO:0009506;GO:0016020;GO:0032456;GO:0042538;GO:0043231;GO:0048193;GO:0051260;GO:0061025
1	Zm00001d032733	GO:0003677;GO:0003700;GO:0006355
1	Zm00001d034316	GO:0009916;GO:0055114
1	Zm00001d034317	GO:0005739;GO:0009266;GO:0009579;GO:0009644;GO:0009657;GO:0009916;GO:0016117;GO:0045892;GO:0055114
1	Zm00001d034319	GO:0004185;GO:0006508
1	Zm00001d034320	GO:0004842;GO:0005737;GO:0006511;GO:0016567;GO:0031625
1	Zm00001d034324	GO:0005200;GO:0005634;GO:0005737;GO:0030029
1	Zm00001d023468	GO:0003954;GO:0051536
1	Zm00001d024533	GO:0004672;GO:0004675;GO:0005524;GO:0005886;GO:0006468;GO:0007166;GO:0009506;GO:0009742;GO:1900459
1	Zm00001d024535	GO:0004175;GO:0004672;GO:0005524;GO:0005634;GO:0006468;GO:0016926;GO:0016929
1	Zm00001d025308	GO:0005618;GO:0005783;GO:0009506
1	Zm00001d025314	GO:0000394;GO:0004672;GO:0004674;GO:0005524;GO:0005886;GO:0006468;GO:0007169;GO:0009086
1	Zm00001d025317	GO:0003729;GO:0005634;GO:0005849;GO:0006378;GO:0016787
1	Zm00001d025319	GO:0006813;GO:0009507;GO:0009941;GO:0015299;GO:0015386;GO:0015992;GO:0016020;GO:0016021;GO:0055085
1	Zm00001d025720	GO:0004615;GO:0005737;GO:0005829;GO:0006013;GO:0006094;GO:0006096;GO:0006487;GO:0006833;GO:0006972;GO:0007010;GO:0007030;GO:0009266;GO:0009298;GO:0009651;GO:0010498;GO:0019307;GO:0019853;GO:0019932;GO:0045047;GO:0046686
1	Zm00001d025721	GO:0000045;GO:0000422;GO:0004197;GO:0005829;GO:0006501;GO:0006612;GO:0044804;GO:0051697
1	Zm00001d025722	GO:0004553;GO:0005576;GO:0005975;GO:0030247;GO:0046658
1	Zm00001d025724	GO:0000070;GO:0000278;GO:0000775;GO:0000818;GO:0005634;GO:0034501;GO:0051382
1	Zm00001d025726	GO:0000062;GO:0001666;GO:0005783;GO:0005886;GO:0006869;GO:0006888;GO:0006891;GO:0009514;GO:0010260;GO:0010288;GO:0010351;GO:0016558;GO:0032791
1	Zm00001d025737	GO:0000811;GO:0006260;GO:0006270;GO:0009507;GO:0043138;GO:1902983
1	Zm00001d025738	GO:0016788
1	Zm00001d026254	GO:0005634;GO:0005886;GO:0009506;GO:0009524;GO:0009551;GO:0009663;GO:0010051;GO:0010067;GO:0010088;GO:0015220;GO:0015871;GO:0031901;GO:0032588;GO:0048364;GO:0090603;GO:0097218
1	Zm00001d026255	GO:0005516;GO:0005739;GO:0005886;GO:0006952;GO:0008219;GO:0016021
1	Zm00001d026258	GO:0003684;GO:0004519;GO:0005524;GO:0005634;GO:0006298;GO:0008094;GO:0016887;GO:0030983;GO:0032300;GO:0045910
1	Zm00001d026262	GO:0005634
1	Zm00001d026269	GO:0005634;GO:0006364;GO:0009220;GO:0009553;GO:0009555
1	Zm00001d026270	GO:0000394;GO:0000439;GO:0003690;GO:0003700;GO:0004003;GO:0005634;GO:0005675;GO:0006289;GO:0006366;GO:0008353;GO:0070816
1	Zm00001d026278	GO:0005737
1	Zm00001d026279	GO:0009570;GO:0080158
1	Zm00001d026280	GO:0004672;GO:0004674;GO:0005524;GO:0005886;GO:0006468
1	Zm00001d026283	GO:0005198;GO:0006886;GO:0016192;GO:0030130;GO:0030132
1	Zm00001d026284	GO:0005351;GO:0005355;GO:0005886;GO:0016021;GO:0022891;GO:0035428;GO:0046323;GO:0055085
1	Zm00001d026286	GO:0016021;GO:0022891;GO:0055085
1	Zm00001d026343	GO:0005576
1	Zm00001d026344	GO:0009534;GO:0009640;GO:0009647;GO:0009723;GO:0009941;GO:0015995;GO:0016630;GO:0055114
1	Zm00001d026345	GO:0003677;GO:0006355
1	Zm00001d026346	GO:0004871;GO:0005737;GO:0005834;GO:0007165
1	Zm00001d026347	GO:0003746;GO:0003924;GO:0005525;GO:0005622;GO:0005737
1	Zm00001d026350	GO:0000166;GO:0005737;GO:0008017;GO:0008352;GO:0051013;GO:0080008
1	Zm00001d023190	GO:0005634;GO:0006355;GO:0043565;GO:0046982
1	Zm00001d026352	GO:0016592
1	Zm00001d026353	GO:0000023;GO:0000287;GO:0004743;GO:0005829;GO:0006096;GO:0019252;GO:0019761;GO:0030955;GO:0043085
1	Zm00001d026357	GO:0004871;GO:0006952;GO:0009506;GO:0046658
1	Zm00001d026358	GO:0004190;GO:0006508;GO:0030163
1	Zm00001d026359	GO:0009507
1	Zm00001d026361	GO:0004190;GO:0005576;GO:0006508;GO:0030163
1	Zm00001d026362	GO:0005634;GO:0044030
1	Zm00001d002235	GO:0005351;GO:0005355;GO:0005634;GO:0005773;GO:0005886;GO:0009506;GO:0009627;GO:0015145;GO:0015749;GO:0016021;GO:0022891;GO:0031347;GO:0035428;GO:0046323;GO:0055085
1	Zm00001d002238	GO:0000122;GO:0000976;GO:0003677;GO:0003700;GO:0005634;GO:0006355;GO:0009646;GO:0009651;GO:0009723;GO:0009733;GO:0009737;GO:0009739;GO:0009744;GO:0009751;GO:0009753;GO:0010150;GO:0010252;GO:0030307;GO:0046686;GO:0048527;GO:0090697;GO:2000469
1	Zm00001d002239	GO:0004672;GO:0004674;GO:0005524;GO:0005886;GO:0006468;GO:0007166
1	Zm00001d002569	GO:0004672;GO:0005524;GO:0005634;GO:0005886;GO:0006468;GO:0006857;GO:0006995;GO:0009506;GO:0009627;GO:0016301;GO:0031347;GO:0090406
1	Zm00001d002570	GO:0000151;GO:0004842;GO:0005634;GO:0005737;GO:0042787;GO:0061630
1	Zm00001d002572	GO:0009507
1	Zm00001d002573	GO:0006855;GO:0015238;GO:0015297;GO:0016020
1	Zm00001d002980	GO:0006855;GO:0015238;GO:0015297;GO:0016020
1	Zm00001d002990	GO:0005743;GO:0006839;GO:0016021;GO:0022857;GO:0031969;GO:0035352;GO:0043132;GO:0051724;GO:0055085
1	Zm00001d002999	GO:0000226;GO:0000815;GO:0000911;GO:0005634;GO:0006260;GO:0006306;GO:0007034;GO:0008283;GO:0016192;GO:0016572;GO:0051567
1	Zm00001d003001	GO:0006629
1	Zm00001d003399	GO:0005887;GO:0008271;GO:0009506;GO:0015116;GO:0016021;GO:1902358
1	Zm00001d003400	GO:0004181;GO:0004185;GO:0005576;GO:0005615;GO:0006508;GO:0006518;GO:0008270;GO:0010008;GO:0010082;GO:0016485
1	Zm00001d003855	GO:0005874;GO:0008017
1	Zm00001d005059	GO:0003746;GO:0003924;GO:0005525;GO:0005886;GO:0009507;GO:0019904
1	Zm00001d005060	GO:0005576;GO:0009664;GO:0009827;GO:0030570
1	Zm00001d005061	GO:0003723;GO:0004519;GO:0005739;GO:0009507;GO:0016554;GO:1900865
1	Zm00001d005791	GO:0005783;GO:0005789;GO:0005887;GO:0008643;GO:0016021;GO:0051119;GO:0051260
1	Zm00001d005794	GO:0000784;GO:0003684;GO:0006303;GO:0031848;GO:0035312;GO:0036297
1	Zm00001d005795	GO:0005634;GO:0006511;GO:0016579;GO:0036459
1	Zm00001d005798	GO:0004739;GO:0006084;GO:0006086;GO:0006598;GO:0006633;GO:0009570;GO:0009611;GO:0009805;GO:0009941;GO:0010240;GO:0016126;GO:0016132;GO:0042398
1	Zm00001d005799	GO:0004252;GO:0006508;GO:0008236;GO:0009543;GO:0010206;GO:0016556
1	Zm00001d005802	GO:0000723;GO:0003678;GO:0004252;GO:0006281;GO:0016021
1	Zm00001d005803	GO:0000723;GO:0003678;GO:0006281
1	Zm00001d006719	GO:0005770;GO:0006812;GO:0006885;GO:0009507;GO:0015299;GO:0015385;GO:0015672;GO:0016021;GO:0035725;GO:0055085
1	Zm00001d006720	GO:0003677;GO:0003700;GO:0005634;GO:0009957;GO:0046983;GO:0048629
1	Zm00001d001016	GO:0008152;GO:0016758
1	Zm00001d006721	GO:0008152;GO:0016758;GO:0043231;GO:0080043;GO:0080044
1	Zm00001d006722	GO:0005524;GO:0005634;GO:0006351;GO:0006355;GO:0032502
1	Zm00001d006725	GO:0000394;GO:0000991;GO:0003824;GO:0005674;GO:0005739;GO:0005829;GO:0006367;GO:0032968;GO:0060261
1	Zm00001d006727	GO:0003697;GO:0005739;GO:0019243
1	Zm00001d006731	GO:0003677;GO:0003700;GO:0005634;GO:0005886;GO:0006355;GO:0006473;GO:0007165;GO:0008289;GO:0009845;GO:0009913;GO:0010027;GO:0010228;GO:0016226;GO:0048481;GO:0048497;GO:0048825
1	Zm00001d006733	GO:0004683;GO:0005509;GO:0005516;GO:0005634;GO:0005737;GO:0009931;GO:0018105;GO:0035556;GO:0046777
1	Zm00001d006736	GO:0005783;GO:0016020;GO:0016021
1	Zm00001d006737	GO:0006354;GO:0009523;GO:0009535;GO:0009769;GO:0009772;GO:0010207;GO:0010287;GO:0030096;GO:0045156;GO:0045157
1	Zm00001d007844	GO:0000428;GO:0003677;GO:0003899;GO:0005524;GO:0006091;GO:0006351;GO:0006354;GO:0009295;GO:0009507;GO:0015979;GO:0015986;GO:0015991;GO:0045261;GO:0045263;GO:0046933
1	Zm00001d007846	GO:0006354;GO:0009522;GO:0009535;GO:0009538;GO:0009941;GO:0010287;GO:0015979;GO:0016021;GO:0016168;GO:0019684;GO:0046872
1	Zm00001d007850	GO:0005524;GO:0005618;GO:0005754;GO:0006091;GO:0006354;GO:0008137;GO:0008270;GO:0009409;GO:0009544;GO:0009817;GO:0010287;GO:0010319;GO:0015078;GO:0015979;GO:0015986;GO:0031977;GO:0045261;GO:0046933;GO:0048038;GO:0051539;GO:0055114
1	Zm00001d007853	GO:0000287;GO:0000312;GO:0005618;GO:0006091;GO:0006354;GO:0009535;GO:0009737;GO:0009941;GO:0010287;GO:0015977;GO:0015979;GO:0016984;GO:0018119;GO:0022626;GO:0046686;GO:0048046
1	Zm00001d007854	GO:0006354;GO:0009523;GO:0009535;GO:0009539;GO:0009772;GO:0010207;GO:0010287;GO:0016168;GO:0045156
1	Zm00001d007856	GO:0005634;GO:0006355;GO:0009733
1	Zm00001d007862	GO:0001046;GO:0001228;GO:0005634;GO:0006366;GO:0046983
1	Zm00001d039374	GO:0002213;GO:0009507;GO:0009611;GO:0009695;GO:0010311;GO:0016165;GO:0016702;GO:0034440;GO:0046872;GO:0051707;GO:0055114;GO:1900366;GO:1990136
1	Zm00001d040541	GO:0004642;GO:0005524;GO:0005739;GO:0006189;GO:0009570;GO:0055046
1	Zm00001d040542	GO:0004601;GO:0006979;GO:0020037;GO:0042744;GO:0055114
1	Zm00001d041175	GO:0003677;GO:0005634
1	Zm00001d041826	GO:0000166;GO:0003700;GO:0005388;GO:0005634;GO:0005886;GO:0005887;GO:0006355;GO:0006754;GO:0016021;GO:0016887
1	Zm00001d041827	GO:0003676;GO:0003824;GO:0005524;GO:0046872
1	Zm00001d041829	GO:0003723
1	Zm00001d041830	GO:0003677;GO:0003700;GO:0006355
1	Zm00001d041831	GO:0004672;GO:0005524;GO:0006468
1	Zm00001d041833	GO:0004672;GO:0005524;GO:0006468
1	Zm00001d042505	GO:0004672;GO:0005524;GO:0006468
1	Zm00001d042506	GO:0006612;GO:0006816;GO:0006828;GO:0006862;GO:0006882;GO:0006888;GO:0009624;GO:0009705;GO:0010363;GO:0012505;GO:0015369;GO:0015691;GO:0015696;GO:0015802;GO:0016021;GO:0043069;GO:0043090;GO:0043269;GO:0055085;GO:0061025
1	Zm00001d042508	GO:0003958;GO:0005783;GO:0009507;GO:0009698;GO:0010181;GO:0055114
1	Zm00001d042509	GO:0003677;GO:0003700;GO:0006355;GO:0007275
1	Zm00001d042510	GO:0004672;GO:0004675;GO:0005524;GO:0005634;GO:0005886;GO:0006468;GO:0007166;GO:0016301
1	Zm00001d042511	GO:0000338;GO:0008180;GO:0009640;GO:0009733;GO:0010100;GO:0010387;GO:0010388;GO:0010971;GO:0016567;GO:0016571;GO:0016579;GO:0045732;GO:0045893;GO:2000082
1	Zm00001d042637	GO:0009941;GO:0016020
1	Zm00001d000650	GO:0004672;GO:0004674;GO:0005524;GO:0005634;GO:0005737;GO:0006468;GO:0010468;GO:0035556
1	Zm00001d042872	GO:0003714;GO:0005634;GO:0009611;GO:0010582;GO:0031347;GO:0048449;GO:1903507;GO:2000022
1	Zm00001d042875	GO:0003676;GO:0008270
1	Zm00001d000663	GO:0005634;GO:0005737;GO:0007623;GO:0009585;GO:0042752
1	Zm00001d043506	GO:0000906;GO:0006007;GO:0009231;GO:0009349;GO:0009570;GO:0009867
1	Zm00001d043510	GO:0003676;GO:0004519;GO:0006308
1	Zm00001d043511	GO:0000139;GO:0000301;GO:0005794;GO:0007030;GO:0009630;GO:0031985
1	Zm00001d043515	GO:0008271;GO:0008272;GO:0016021;GO:0055085
1	Zm00001d043516	GO:0004672;GO:0004674;GO:0005509;GO:0005524;GO:0005886;GO:0006468;GO:0007166;GO:0030247
1	Zm00001d043517	GO:0004601;GO:0006979;GO:0020037;GO:0042744;GO:0055114
1	Zm00001d043520	GO:0005488
1	Zm00001d043523	GO:0004561;GO:0005773;GO:0009507;GO:0009793;GO:0048316;GO:0051781
1	Zm00001d043524	GO:0004722;GO:0006470
1	Zm00001d048695	GO:0009506;GO:0009535;GO:0048046
1	Zm00001d048696	GO:0005634
1	Zm00001d048698	GO:0003723;GO:0004519;GO:0005739;GO:0009451;GO:0043231
1	Zm00001d048701	GO:0005216;GO:0005249;GO:0005516;GO:0005886;GO:0005887;GO:0006811;GO:0009294;GO:0016020;GO:0030551;GO:0042391;GO:0055085
1	Zm00001d048702	GO:0016491;GO:0055114
1	Zm00001d026720	GO:0003677;GO:0003700;GO:0005634;GO:0006355;GO:0009414;GO:0009651;GO:0009739;GO:0009751;GO:0009787;GO:0010116;GO:0045893;GO:1901001;GO:1901371;GO:1905615
1	Zm00001d026721	GO:0003677
1	Zm00001d048712	GO:0004315;GO:0006633
1	Zm00001d050544	GO:0004040;GO:0006412;GO:0006655;GO:0009570;GO:0030956;GO:0050567
1	Zm00001d050565	GO:0000325;GO:0005774;GO:0005794;GO:0005886;GO:0006007;GO:0006623;GO:0006816;GO:0007030;GO:0007033;GO:0009651;GO:0042626
1	Zm00001d050568	GO:0005737;GO:0006886;GO:0008565;GO:0016020
1	Zm00001d050807	GO:0005669;GO:0006367
1	Zm00001d051306	GO:0005815;GO:0005876;GO:0008017;GO:0009524;GO:0009574;GO:0009652;GO:0010005
1	Zm00001d051308	GO:0000271;GO:0004674;GO:0005524;GO:0005737;GO:0005886;GO:0007346;GO:0008361;GO:0009637;GO:0009640;GO:0009733;GO:0009825;GO:0009932;GO:0009958;GO:0010048;GO:0010160;GO:0010218;GO:0010329;GO:0010540;GO:0010541;GO:0016021;GO:0023014;GO:0031098;GO:0032147;GO:0042626;GO:0042981;GO:0043481;GO:0048440;GO:0048443;GO:0048527;GO:0048767;GO:0055085;GO:0071555;GO:0090691
1	Zm00001d052124	GO:0009741;GO:0009826;GO:0046983
1	Zm00001d052125	GO:0003676
1	Zm00001d052126	GO:0005634;GO:0005886;GO:0009055;GO:0015035;GO:0045454;GO:0048653
1	Zm00001d052130	GO:0004857;GO:0005618;GO:0030599;GO:0042545
1	Zm00001d052133	GO:0000418;GO:0000419;GO:0001054;GO:0003677;GO:0003899;GO:0005720;GO:0005736;GO:0006306;GO:0006351;GO:0030422;GO:0032549;GO:0050776;GO:0050832
1	Zm00001d052137	GO:0005634
1	Zm00001d052244	GO:0000287;GO:0004765;GO:0006744;GO:0009073;GO:0009507;GO:0019632
1	Zm00001d052245	GO:0004672;GO:0005524;GO:0005886;GO:0006468;GO:0010287
1	Zm00001d052253	GO:0006098;GO:0009534
1	Zm00001d052816	GO:0009535;GO:0009611;GO:0009765;GO:0016168;GO:0071486;GO:0071492
1	Zm00001d052818	GO:0005739;GO:0005975;GO:0009507;GO:0016773;GO:0019200
1	Zm00001d052819	GO:0016747
1	Zm00001d052820	GO:0005634;GO:0007062;GO:0007129;GO:0007131;GO:0010332;GO:0031048;GO:0032204;GO:0032504;GO:0042138;GO:0043247
1	Zm00001d052822	GO:0003676
1	Zm00001d052828	GO:0006351;GO:0043565
1	Zm00001d052831	GO:0003727;GO:0005576;GO:0008380;GO:0009507;GO:0009658;GO:0010052;GO:0019843;GO:0019901;GO:0042255;GO:0048730;GO:2000122
1	Zm00001d052835	GO:0004871;GO:0005886;GO:0009416
1	Zm00001d053438	GO:0003824;GO:0003962;GO:0004123;GO:0030170
1	Zm00001d027012	GO:0003735;GO:0005739
1	Zm00001d053442	GO:0000149;GO:0005484;GO:0006886;GO:0006906;GO:0012505;GO:0016021;GO:0031201;GO:0048278
1	Zm00001d053445	GO:0005768;GO:0005802;GO:0016051;GO:0047262
1	Zm00001d053447	GO:0000791;GO:0000795;GO:0004519;GO:0004722;GO:0006302;GO:0008408;GO:0030145;GO:0030870
1	Zm00001d053448	GO:0000398;GO:0000956;GO:0003723;GO:0005634;GO:0005688;GO:0005689;GO:0005732;GO:0006396;GO:0071004;GO:0071013;GO:0097526;GO:1990726
1	Zm00001d053979	GO:0005737;GO:0006475;GO:0008080;GO:0009414;GO:0009793;GO:0010228;GO:0017198;GO:0018002;GO:0022626;GO:0031415;GO:0051604;GO:1990189;GO:1990190
1	Zm00001d053982	GO:0003723;GO:0004519;GO:0005739;GO:0009451;GO:0043231
1	Zm00001d053983	GO:0005634;GO:0009611
1	Zm00001d053984	GO:0005634;GO:0009611
1	Zm00001d053985	GO:0003951;GO:0004143;GO:0004674;GO:0005886;GO:0006468;GO:0007205;GO:0008152;GO:0009507;GO:0009723
1	Zm00001d053987	GO:0015018;GO:0016020;GO:0051536
1	Zm00001d053989	GO:0003729;GO:0003743;GO:0005634;GO:0005829;GO:0005852;GO:0006413;GO:0031369
1	Zm00001d053994	GO:0004672;GO:0004674;GO:0005524;GO:0005886;GO:0006468
1	ENSRNA049466617	GO:0000160
1	ENSRNA049466632	GO:0003723;GO:0004519;GO:0005739;GO:0006979;GO:0009451;GO:0009651;GO:0009737;GO:0042775
1	ENSRNA049466657	GO:0005886
1	ENSRNA049466664	GO:0002229;GO:0004672;GO:0004693;GO:0005524;GO:0005634;GO:0005886;GO:0006468;GO:0016301;GO:0042742;GO:1900426;GO:1902290;GO:2000031
1	ENSRNA049466676	GO:0003723;GO:0004519;GO:0005739;GO:0080156
1	ENSRNA049466642	GO:0004652;GO:0005634;GO:0043631
1	Zm00001d053995	GO:0004674;GO:0005524;GO:0005886;GO:0006468;GO:0048544
1	Zm00001d053996	GO:0003743;GO:0005852;GO:0006413;GO:0031369
1	Zm00001d053998	GO:0004672;GO:0004674;GO:0005524;GO:0005886;GO:0006468;GO:0048544
1	Zm00001d054002	GO:0004672;GO:0005524;GO:0006468;GO:0048544
1	Zm00001d054003	GO:0004713;GO:0005524;GO:0006468;GO:0048544
1	Zm00001d014608	GO:0003955;GO:0005794;GO:0009055;GO:0009407;GO:0010200;GO:0010583;GO:0016491;GO:0019646;GO:0042744;GO:0046482;GO:0055114
1	Zm00001d015258	GO:0042752
1	Zm00001d015259	GO:0003677;GO:0003729;GO:0006357;GO:0006368;GO:0006397;GO:0009507;GO:0009707;GO:0015267;GO:0019867;GO:0032044
1	Zm00001d015265	GO:0016579;GO:0036459
1	Zm00001d015269	GO:0016579;GO:0036459
1	Zm00001d015464	GO:0005634;GO:0009506;GO:0009736;GO:0009914;GO:0010286
1	Zm00001d015469	GO:0004471;GO:0004473;GO:0006090;GO:0006094;GO:0006108;GO:0006633;GO:0007010;GO:0008270;GO:0009507;GO:0009793;GO:0009845;GO:0010498;GO:0016652;GO:0042803;GO:0050897;GO:0051287;GO:0051289;GO:0055114
1	Zm00001d016755	GO:0004857;GO:0030599;GO:0046910;GO:0071944
1	Zm00001d016756	GO:0006457;GO:0015031
1	Zm00001d016758	GO:0046658
1	Zm00001d016764	GO:0006952;GO:0016021
1	Zm00001d016765	GO:0000723;GO:0003678;GO:0006281
1	Zm00001d016766	GO:0004175;GO:0005634;GO:0006508;GO:0008234;GO:0016926;GO:0016929
1	Zm00001d016767	GO:0006508;GO:0008234
1	Zm00001d016768	GO:0005488;GO:0005634;GO:0005768;GO:0010496;GO:0034472;GO:0090057
1	Zm00001d016770	GO:0000710;GO:0000712;GO:0000795;GO:0003684;GO:0005524;GO:0006298;GO:0006302;GO:0006312;GO:0007062;GO:0008094;GO:0009691;GO:0010332;GO:0010777;GO:0030983;GO:0032204;GO:0032300;GO:0032504;GO:0042138;GO:0043073;GO:0043247;GO:0051026
1	Zm00001d017832	GO:0003677;GO:0006355
1	Zm00001d017833	GO:0003676
1	Zm00001d017834	GO:0003677;GO:0006355
1	Zm00001d017836	GO:0008152;GO:0010333
1	Zm00001d017837	GO:0003677;GO:0003700;GO:0006355
1	Zm00001d017841	GO:0003700;GO:0005667;GO:0006355;GO:0016787
1	Zm00001d017845	GO:0004672;GO:0004712;GO:0004871;GO:0005524;GO:0005634;GO:0005737;GO:0006468;GO:0035556
1	Zm00001d017846	GO:0015031;GO:0016020
1	Zm00001d017847	GO:0006354;GO:0009306;GO:0009507;GO:0010027;GO:0015031;GO:0015450;GO:0016020
1	Zm00001d017848	GO:0004650;GO:0005975
1	Zm00001d017849	GO:0005504;GO:0006631;GO:0009570;GO:0009813;GO:0045430
1	Zm00001d017850	GO:0003677;GO:0003700;GO:0005634;GO:0006355;GO:0007389;GO:0009725;GO:0009733;GO:0035198;GO:0048829;GO:0051301
1	Zm00001d001730	GO:0003824
1	Zm00001d017852	GO:0003677
1	Zm00001d017857	GO:0003677;GO:0003899;GO:0006351
1	Zm00001d017951	GO:0005198;GO:0005737;GO:0005885;GO:0007015;GO:0009407;GO:0034314
1	Zm00001d017952	GO:0005885;GO:0034314
1	Zm00001d017954	GO:0005524;GO:0006139;GO:0019205
1	Zm00001d017955	GO:0004017;GO:0005524;GO:0006139
1	Zm00001d017956	GO:0004017;GO:0005524;GO:0006139
1	Zm00001d017957	GO:0005525;GO:0005622;GO:0007131;GO:0007264;GO:0009691;GO:0051607
1	Zm00001d017959	GO:0004842;GO:0005634;GO:0005737;GO:0016567;GO:0031648;GO:0043621;GO:0051865;GO:2000022
1	Zm00001d017960	GO:0006508;GO:0008234
1	Zm00001d017961	GO:0000723;GO:0003678;GO:0006281
1	Zm00001d017962	GO:0003824
1	Zm00001d017964	GO:0043161;GO:0061630
1	Zm00001d017965	GO:0004722;GO:0006470;GO:0043169
1	Zm00001d017966	GO:0006952
1	Zm00001d017967	GO:0004672;GO:0004871;GO:0005524;GO:0005737;GO:0006468;GO:0035556
1	Zm00001d017968	GO:0005634
1	Zm00001d017969	GO:0005524;GO:0005737;GO:0005739;GO:0006457;GO:0006458;GO:0007005;GO:0009570;GO:0009579;GO:0009658;GO:0009793;GO:0009941;GO:0016020;GO:0016226;GO:0022626;GO:0042026;GO:0044183;GO:0048046;GO:0048481;GO:0051082;GO:0061077
1	Zm00001d017970	GO:0046983
1	Zm00001d017974	GO:0005737;GO:0009507;GO:0016491;GO:0055114
1	Zm00001d035352	GO:0003964
1	Zm00001d035355	GO:0006508;GO:0008234
1	Zm00001d035356	GO:0000723;GO:0003678;GO:0006281
1	Zm00001d035361	GO:0016491;GO:0055114
1	Zm00001d035363	GO:0005737;GO:0009813;GO:0016491;GO:0016706;GO:0055114;GO:0080167
1	Zm00001d036045	GO:0001578;GO:0003777;GO:0005509;GO:0005516;GO:0005524;GO:0005856;GO:0005871;GO:0005886;GO:0007018;GO:0008017;GO:0008569;GO:0009524;GO:0009846;GO:0010091;GO:0016491;GO:0016887;GO:0019901;GO:0042803;GO:0043531;GO:0043622;GO:0048629;GO:0051015;GO:0055028;GO:0055114;GO:0072686
1	Zm00001d036560	GO:0030008;GO:0048193
1	Zm00001d036563	GO:0005634
1	ENSRNA049479370	GO:0016702;GO:0055114
1	ENSRNA049479467	GO:0000165;GO:0004849;GO:0005524;GO:0005829;GO:0005975;GO:0006098;GO:0006206;GO:0006364;GO:0006612;GO:0008974;GO:0009409;GO:0009535;GO:0009570;GO:0009595;GO:0009637;GO:0009697;GO:0009735;GO:0009773;GO:0009862;GO:0009867;GO:0009902;GO:0009941;GO:0010103;GO:0010114;GO:0010200;GO:0010207;GO:0010218;GO:0010310;GO:0010319;GO:0010363;GO:0018119;GO:0019344;GO:0031348;GO:0035304;GO:0042742;GO:0042803;GO:…
1	ENSRNA049479461	GO:0009693;GO:0016491;GO:0055114
1	ENSRNA049479518	GO:0004871;GO:0005834;GO:0007165;GO:0010997;GO:0019900;GO:0033597;GO:0097027;GO:1904668
1	ENSRNA049479432	GO:0003333;GO:0005886;GO:0015171
1	ENSRNA049479449	GO:0004612;GO:0005524;GO:0006094
1	ENSRNA049479424	GO:0005886;GO:0006952;GO:0007165
1	Zm00001d036564	GO:0009534;GO:0010027;GO:0010287;GO:0019288
1	Zm00001d001394	GO:0005634;GO:0007165;GO:0035091
1	Zm00001d036565	GO:0003676;GO:0003700;GO:0003723;GO:0005737;GO:0006355;GO:0046872
1	Zm00001d037010	GO:0002161;GO:0004812;GO:0004823;GO:0004832;GO:0005524;GO:0005737;GO:0005829;GO:0006418;GO:0006429;GO:0006438;GO:0008295;GO:0009506;GO:0009507
1	Zm00001d037017	GO:0003677
1	Zm00001d037018	GO:0003924;GO:0005198;GO:0005525;GO:0005737;GO:0005874;GO:0007017;GO:0009220;GO:0009535;GO:0009570;GO:0009637;GO:0009902;GO:0010020;GO:0032153;GO:0042802;GO:0043621;GO:0051301
1	Zm00001d001413	GO:0000045;GO:0000153;GO:0000422;GO:0000902;GO:0005829;GO:0006623;GO:0006914;GO:0016049;GO:0019776;GO:0044804;GO:0048193
1	Zm00001d037023	GO:0005739;GO:0006301
1	Zm00001d037024	GO:0004553;GO:0005975
1	Zm00001d037025	GO:0004553;GO:0005975
1	Zm00001d037058	GO:0004553;GO:0005576;GO:0005773;GO:0005975;GO:0031219
1	Zm00001d037062	GO:0003677;GO:0003700;GO:0005634;GO:0006346;GO:0006355;GO:0007155;GO:0009725;GO:0009733;GO:0009741;GO:0009855;GO:0009886;GO:0009887;GO:0009908;GO:0009909;GO:0009942;GO:0009944;GO:0009965;GO:0010014;GO:0010073;GO:0010090;GO:0010305;GO:0016020;GO:0016246;GO:0031048;GO:0042802;GO:0044212;GO:0045010;GO:0048364;GO:0048439;GO:0048481;GO:0048507;GO:0048527;GO:0048765;GO:0051567;GO:0071555
1	Zm00001d037140	GO:0000902;GO:0005634;GO:0016049;GO:0048193
1	Zm00001d037142	GO:0003677;GO:0003700;GO:0005634;GO:0006355;GO:0009827;GO:0009860;GO:0010093;GO:0010492;GO:0019827;GO:0045471;GO:0048440;GO:0080166
1	Zm00001d037148	GO:0005634;GO:0006626
1	Zm00001d037569	GO:0003676;GO:0005634;GO:0046872
1	Zm00001d037806	GO:0000394;GO:0005516;GO:0005634;GO:0005829;GO:0005875;GO:0005886;GO:0009086;GO:0009737;GO:0009941;GO:0010048
1	Zm00001d037807	GO:0003934;GO:0005525;GO:0005634;GO:0005737;GO:0006729;GO:0008270;GO:0009058;GO:0035998;GO:0042803;GO:0046654
1	Zm00001d037808	GO:0005737;GO:0009718;GO:0009744;GO:0009813;GO:0010224;GO:0016491;GO:0045486;GO:0055114
1	Zm00001d037811	GO:0009733
1	Zm00001d037813	GO:0005634;GO:0005829
1	Zm00001d037815	GO:0009733
1	Zm00001d037816	GO:0009733
1	Zm00001d037818	GO:0003723
1	Zm00001d037968	GO:0000502;GO:0005829;GO:0005838;GO:0008541;GO:0009965;GO:0042023;GO:0043161;GO:0045087;GO:0051510;GO:0051788;GO:0080129
1	Zm00001d037969	GO:0001104;GO:0006357;GO:0016592
1	Zm00001d038530	GO:0032324
1	Zm00001d038570	GO:0004364;GO:0005737;GO:0006749
1	Zm00001d038571	GO:0000176;GO:0000177;GO:0000178;GO:0000467;GO:0003723;GO:0004527;GO:0005654;GO:0005730;GO:0009561;GO:0034427;GO:0034475;GO:0043928;GO:0060149;GO:0071034;GO:0071035;GO:0071038;GO:0071049;GO:0071051
1	Zm00001d038572	GO:0005524;GO:0005634;GO:0032958;GO:0035299;GO:0052746
1	Zm00001d038574	GO:0005215;GO:0006810;GO:0016020
1	Zm00001d038578	GO:0005794;GO:0016413;GO:0071554
1	Zm00001d038581	GO:0004672;GO:0004674;GO:0005524;GO:0005730;GO:0005829;GO:0005886;GO:0006468;GO:0007009;GO:0007346;GO:0009555;GO:0016301;GO:0023014;GO:0031098;GO:0032147;GO:0042981;GO:0045995;GO:0046777;GO:0051302;GO:0051510;GO:0061387
1	Zm00001d038583	GO:0005794;GO:0005829;GO:0006007;GO:0009506;GO:0009651;GO:0009744;GO:0009749;GO:0009750;GO:0009832;GO:0016866;GO:0030244;GO:0033356;GO:0052691
1	Zm00001d038905	GO:0005886
1	Zm00001d039017	GO:0009741;GO:0009826;GO:0046983
1	Zm00001d039019	GO:0003747;GO:0005634;GO:0005737;GO:0006412;GO:0006415;GO:0007126;GO:0032790;GO:0043022;GO:0070481;GO:0070651;GO:0070966;GO:0071025
1	Zm00001d039021	GO:0003333;GO:0005886;GO:0015171
1	Zm00001d039022	GO:0003723;GO:0004000;GO:0005634;GO:0006396
1	Zm00001d039026	GO:0004722;GO:0006470;GO:0043169
1	Zm00001d039031	GO:0048731
1	Zm00001d039037	GO:0004672;GO:0004674;GO:0005524;GO:0005886;GO:0006468
1	Zm00001d039039	GO:0005634;GO:0006364;GO:0030687;GO:0030688
1	Zm00001d039041	GO:0004161;GO:0004337;GO:0005524;GO:0009535;GO:0010027;GO:0016117;GO:0016887;GO:0045337
1	Zm00001d039042	GO:0000124;GO:0003713;GO:0004402;GO:0005634;GO:0006357;GO:0043966;GO:0070461
1	Zm00001d039044	GO:0005975;GO:0016853;GO:0030246
1	Zm00001d001482	GO:0003677;GO:0003700;GO:0006355
1	Zm00001d019123	GO:0000145;GO:0005829;GO:0005886;GO:0006887;GO:0006904;GO:0009644;GO:0042542
1	Zm00001d019125	GO:0004568;GO:0005975;GO:0006032;GO:0008061;GO:0016998
1	Zm00001d019129	GO:0004672;GO:0005524;GO:0006468;GO:0007165
1	Zm00001d019576	GO:0009654;GO:0015979
1	Zm00001d019577	GO:0000209;GO:0042787;GO:0043161;GO:0061630
1	Zm00001d021221	GO:0003677
1	Zm00001d021227	GO:0008152;GO:0009507;GO:0016757;GO:0016758;GO:0043231;GO:0080043;GO:0080044
1	Zm00001d021231	GO:0043531
1	Zm00001d021240	GO:0006354;GO:0009523;GO:0009535;GO:0009772;GO:0010207;GO:0010287;GO:0016168;GO:0045156
1	Zm00001d021243	GO:0000149;GO:0005484;GO:0005886;GO:0006810;GO:0006887;GO:0006906;GO:0031201
1	Zm00001d021250	GO:0005739;GO:0005768;GO:0005774;GO:0005802;GO:0006499;GO:0009505;GO:0016021
1	Zm00001d021251	GO:0005773;GO:0005886;GO:0015095;GO:0030001
1	Zm00001d021718	GO:0003676;GO:0004004;GO:0005524;GO:0005730;GO:0005737;GO:0010501
1	Zm00001d021719	GO:0000463;GO:0003713;GO:0003723;GO:0005634;GO:0005730;GO:0006606;GO:0042254;GO:0051604;GO:0070545;GO:2000232
1	Zm00001d021720	GO:0005215;GO:0005345;GO:0015853;GO:0015854;GO:0015931;GO:0016020;GO:0055085
1	Zm00001d021721	GO:0003723;GO:0004519;GO:0005739;GO:0009451;GO:0043231
1	Zm00001d021724	GO:0005777;GO:0009507
1	Zm00001d021725	GO:0009058;GO:0009813;GO:0016747;GO:0042802
1	Zm00001d021728	GO:0006661
1	Zm00001d021774	GO:0004612;GO:0005524;GO:0006094
1	Zm00001d021846	GO:0000795;GO:0007131
1	Zm00001d021849	GO:0004812;GO:0005092;GO:0005524;GO:0006418;GO:0007264
1	Zm00001d021853	GO:0004497;GO:0016491;GO:0022603;GO:0042744;GO:0055114
1	Zm00001d021855	GO:0005634;GO:0005768;GO:0005802;GO:0009827;GO:0009834;GO:0016413;GO:0030244;GO:0045489
1	Zm00001d021858	GO:0009507;GO:0045492
1	Zm00001d021859	GO:0000145;GO:0000919;GO:0005634;GO:0005829;GO:0005886;GO:0006096;GO:0006623;GO:0006833;GO:0006887;GO:0006904;GO:0006972;GO:0007030;GO:0009266;GO:0009504;GO:0009506;GO:0009507;GO:0009651;GO:0010102;GO:0042814;GO:0046686;GO:0048193;GO:0048354;GO:0048767;GO:0070062;GO:0090404;GO:1901703
1	Zm00001d021861	GO:0004842;GO:0005488;GO:0016567
1	Zm00001d021862	GO:0003735;GO:0005840;GO:0006412
1	Zm00001d021863	GO:0000271;GO:0004190;GO:0005576;GO:0005829;GO:0006508;GO:0006546;GO:0009505;GO:0016020;GO:0030163
1	Zm00001d021864	GO:0003723;GO:0004519;GO:0005739;GO:0009451;GO:0043231
1	Zm00001d008480	GO:0003676;GO:0003723;GO:0008270
1	Zm00001d011743	GO:0003824;GO:0003962;GO:0004123;GO:0005829;GO:0006730;GO:0009970;GO:0018826;GO:0019343;GO:0019346;GO:0019458;GO:0030170;GO:0042631;GO:0051289;GO:0071266
1	Zm00001d011745	GO:0005524;GO:0005618;GO:0005739;GO:0005759;GO:0005774;GO:0005788;GO:0005794;GO:0006457;GO:0009408;GO:0009507;GO:0009615;GO:0009644;GO:0009651;GO:0009705;GO:0019243;GO:0034975;GO:0034976;GO:0042542;GO:0046686;GO:0051082
1	Zm00001d011748	GO:0004392;GO:0006788;GO:0008168
1	Zm00001d011750	GO:0005773
1	Zm00001d011751	GO:0003743;GO:0005829;GO:0006413;GO:0006446
1	Zm00001d011753	GO:0000145;GO:0005829;GO:0006887;GO:0006904
1	Zm00001d011754	GO:0004722;GO:0005886;GO:0006470;GO:0042742;GO:0043169;GO:0044419
1	Zm00001d011757	GO:0003700;GO:0006355;GO:0043565
1	Zm00001d011762	GO:0005516
1	ENSRNA049477899	GO:0005829;GO:0008836;GO:0009089;GO:0009570
1	Zm00001d045220	GO:0003723
1	Zm00001d045231	GO:0003941;GO:0004617;GO:0005524;GO:0005739;GO:0005829;GO:0006564;GO:0009555;GO:0009561;GO:0009570;GO:0009793;GO:0016020;GO:0051287;GO:0055114
1	Zm00001d045832	GO:0004067;GO:0005737;GO:0006516;GO:0016787;GO:0033345;GO:0051604
1	Zm00001d045833	GO:0003676;GO:0004527;GO:0016592
1	Zm00001d045834	GO:0009507;GO:0010190;GO:0010207
1	Zm00001d046060	GO:0000076;GO:0005634;GO:0005737;GO:0006260;GO:0051276
1	Zm00001d046569	GO:0003755
1	Zm00001d046574	GO:0004674;GO:0005886;GO:0007166;GO:0008152;GO:0016758;GO:0043231;GO:0080043;GO:0080044
1	Zm00001d047253	GO:0000139;GO:0009834;GO:0010417;GO:0015018;GO:0016020;GO:0042285
1	Zm00001d047256	GO:0004197;GO:0005615;GO:0005764;GO:0006508;GO:0008234;GO:0051603
1	Zm00001d047259	GO:0045492
1	Zm00001d047260	GO:0045492
1	Zm00001d048282	GO:0004672;GO:0004674;GO:0005524;GO:0005886;GO:0006342;GO:0006468;GO:0007169;GO:0009855;GO:0009887;GO:0009944;GO:0010014;GO:0010051;GO:0010073;GO:0048439;GO:0051567
1	Zm00001d048285	GO:0003677;GO:0003700;GO:0005634;GO:0006355;GO:0007275;GO:0010073;GO:0010093;GO:0019953;GO:0030154;GO:0048316;GO:0048481
1	Zm00001d048289	GO:0003677;GO:0003700;GO:0006355
1	Zm00001d048291	GO:0005634;GO:0008270;GO:0010228;GO:0043161;GO:0061630
1	Zm00001d048292	GO:0003677;GO:0004518;GO:0004519;GO:0005634;GO:0006281;GO:0006310;GO:0009411;GO:0009644;GO:0010332;GO:0048476
1	Zm00001d048293	GO:0000151;GO:0004842;GO:0008270;GO:0010029;GO:0016567
1	Zm00001d048294	GO:0002237;GO:0004370;GO:0005739;GO:0005829;GO:0005975;GO:0006072;GO:0006635;GO:0006641;GO:0010188;GO:0019200;GO:0019563;GO:0042742;GO:0046167;GO:0080167
1	Zm00001d048298	GO:0004843;GO:0005634;GO:0006511;GO:0008270;GO:0016579;GO:0036459
1	Zm00001d048299	GO:0006810;GO:0016021
1	Zm00001d048301	GO:0005634;GO:0006655;GO:0009737;GO:0010103;GO:0016556;GO:0019288
1	Zm00001d048305	GO:0005783;GO:0005886;GO:0008289;GO:0009506;GO:0016126;GO:0019745
1	Zm00001d048306	GO:0005247;GO:0005622;GO:0006821;GO:0016020;GO:0055085;GO:1902476
2	Zm00001d002562	GO:0003676;GO:0003677;GO:0005488
2	Zm00001d002853	GO:0004553;GO:0016798
2	Zm00001d002857	GO:0019953
2	Zm00001d002860	GO:0019953
2	Zm00001d002864	GO:0022857;GO:0022891;GO:0022892
2	Zm00001d002868	GO:0006631;GO:0016740;GO:0016782;GO:0016874;GO:0016879
2	Zm00001d006619	GO:0005488;GO:0043169;GO:0046872
2	Zm00001d006621	GO:0005488;GO:0005509;GO:0016740;GO:0043169;GO:0046872
2	Zm00001d008906	GO:0003779;GO:0005488;GO:0005515;GO:0008092
2	Zm00001d010617	GO:0001071;GO:0003676;GO:0003677;GO:0003700;GO:0005488;GO:0009059;GO:0034645;GO:0043565
2	Zm00001d010618	GO:0004842;GO:0006259;GO:0006281;GO:0006301;GO:0006631;GO:0006635;GO:0006974;GO:0009059;GO:0009062;GO:0010286;GO:0016042;GO:0016740;GO:0019395;GO:0019787;GO:0030163;GO:0030258;GO:0034440;GO:0034622;GO:0034645;GO:0040007;GO:0040008;GO:0043248;GO:0044085;GO:0044242;GO:0046395;GO:0048638;GO:0051788;GO:0065003;GO:0072329;GO:0080129
2	Zm00001d010619	GO:0000976;GO:0000977;GO:0001012;GO:0001071;GO:0003676;GO:0003677;GO:0003700;GO:0005488;GO:0009059;GO:0034645;GO:0043565;GO:1990837
2	Zm00001d010622	GO:0003676;GO:0003723;GO:0005488
2	Zm00001d010625	GO:0009059;GO:0034645;GO:0044085
2	Zm00001d010631	GO:0000027;GO:0001510;GO:0003676;GO:0003723;GO:0003729;GO:0003735;GO:0005198;GO:0005488;GO:0009059;GO:0009734;GO:0022613;GO:0034622;GO:0034645;GO:0043414;GO:0044085;GO:0044822;GO:0065003;GO:0071365
2	Zm00001d014385	GO:0004842;GO:0005488;GO:0008270;GO:0016740;GO:0019787;GO:0043169;GO:0046872;GO:0046914
2	Zm00001d014500	GO:0005488;GO:0006259;GO:0006281;GO:0006974;GO:0009059;GO:0016458;GO:0034645;GO:0040029;GO:2000113
2	Zm00001d015180	GO:0004175;GO:0004298;GO:0006631;GO:0006635;GO:0008233;GO:0009062;GO:0016042;GO:0019395;GO:0030163;GO:0030258;GO:0034440;GO:0034622;GO:0043248;GO:0044085;GO:0044242;GO:0046395;GO:0046685;GO:0051788;GO:0065003;GO:0070003;GO:0070011;GO:0072329;GO:0080129
2	Zm00001d015194	GO:0001510;GO:0043414;GO:0043484;GO:0050684;GO:1903311
2	Zm00001d015196	GO:0003676;GO:0003677;GO:0003887;GO:0005488;GO:0006259;GO:0009059;GO:0016740;GO:0016779;GO:0034061;GO:0034645
2	Zm00001d016155	GO:0008194;GO:0009059;GO:0016740;GO:0034645;GO:0035251;GO:0046527
2	Zm00001d020479	GO:0003676;GO:0003723;GO:0003743;GO:0005488;GO:0008135
2	Zm00001d020704	GO:0001071;GO:0003676;GO:0003677;GO:0003700;GO:0005488;GO:0009059;GO:0034645;GO:0043565
2	Zm00001d027848	GO:0004659;GO:0006783;GO:0015980;GO:0016740;GO:0016765;GO:0042168;GO:0045333
2	Zm00001d027852	GO:0001071;GO:0003676;GO:0003677;GO:0003700;GO:0005488;GO:0009059;GO:0034645;GO:0043565;GO:0048598;GO:0048826
2	Zm00001d027853	GO:0009055;GO:0015035;GO:0015036;GO:0016667
2	Zm00001d027855	GO:0001071;GO:0003676;GO:0003677;GO:0003700;GO:0005488;GO:0005515;GO:0040007;GO:0040008;GO:0046983;GO:0048638;GO:0080050
2	Zm00001d027856	GO:0005488;GO:0005515;GO:0019899;GO:0030163;GO:0031625;GO:0044389
2	Zm00001d027859	GO:0005488;GO:0005515;GO:0046983
2	Zm00001d027861	GO:0005488;GO:0005515;GO:0006525;GO:0006536;GO:0008270;GO:0008483;GO:0009063;GO:0009065;GO:0016740;GO:0016769;GO:0030170;GO:0042802;GO:0043169;GO:0046395;GO:0046686;GO:0046872;GO:0046914;GO:0048037;GO:1901565;GO:1901606
2	Zm00001d029122	GO:0019722
2	Zm00001d029123	GO:0000075;GO:0004518;GO:0004527;GO:0006259;GO:0006281;GO:0006282;GO:0006974;GO:0007093;GO:0008408;GO:0031570;GO:0045930;GO:0071214;GO:0090305;GO:2001020
2	Zm00001d029124	GO:0000460;GO:0000462;GO:0000466;GO:0000469;GO:0000478;GO:0003735;GO:0005198;GO:0009059;GO:0022613;GO:0030490;GO:0031125;GO:0034645;GO:0042274;GO:0043628;GO:0044085;GO:0090305;GO:0090502
2	Zm00001d032455	GO:0005488;GO:0009055;GO:0009063;GO:0009081;GO:0009646;GO:0015980;GO:0016645;GO:0016722;GO:0022904;GO:0045333;GO:0046395;GO:0048037;GO:0048038;GO:0051539;GO:1901565;GO:1901606
2	Zm00001d033965	GO:0001071;GO:0003676;GO:0003677;GO:0003700;GO:0005488;GO:0009059;GO:0034645;GO:0043565
2	Zm00001d033975	GO:0005488;GO:0008270;GO:0043169;GO:0046872;GO:0046914
2	Zm00001d033976	GO:0009059;GO:0034645
2	Zm00001d033977	GO:0003676;GO:0003723;GO:0004518;GO:0004519;GO:0005488;GO:0031425
2	Zm00001d033979	GO:0003676;GO:0003677;GO:0005488;GO:0005515;GO:0046982;GO:0046983
2	Zm00001d033981	GO:0016740;GO:0016779;GO:0070566
2	Zm00001d033982	GO:0004674;GO:0005488;GO:0016740;GO:0018105
2	Zm00001d033984	GO:0009825;GO:0022613;GO:0033962;GO:0034622;GO:0040007;GO:0044085;GO:0060341;GO:0065003;GO:0071214;GO:0071470;GO:0071472
2	Zm00001d034244	GO:0005488;GO:0016651;GO:0051539
2	Zm00001d038300	GO:0005488;GO:0043169;GO:0046872;GO:0046914
2	Zm00001d038302	GO:0004518;GO:0004519;GO:0004520;GO:0004536;GO:0005488;GO:0006259;GO:0006281;GO:0006284;GO:0006342;GO:0006974;GO:0009059;GO:0016458;GO:0016798;GO:0016799;GO:0016829;GO:0016835;GO:0019104;GO:0034645;GO:0035510;GO:0040029;GO:0043414;GO:0045814;GO:0051539;GO:0070988;GO:1903308;GO:1903309;GO:2000113;GO:2001251
2	Zm00001d039380	GO:0004386
2	Zm00001d039526	GO:0004674;GO:0005488;GO:0016740
2	Zm00001d039528	GO:0000988;GO:0000989;GO:0003682;GO:0003712;GO:0003714;GO:0005488;GO:0005515;GO:0006334;GO:0006342;GO:0009059;GO:0016458;GO:0032403;GO:0034622;GO:0034645;GO:0034728;GO:0040029;GO:0044085;GO:0045814;GO:0065003;GO:1903308;GO:2000113
2	Zm00001d042323	GO:0002181;GO:0003735;GO:0005198;GO:0009059;GO:0022613;GO:0034645;GO:0042274;GO:0044085
2	Zm00001d042329	GO:1990542
2	Zm00001d044812	GO:0009926;GO:0010252;GO:0010329;GO:0015562;GO:0022857;GO:0022891;GO:0022892;GO:0080161
2	Zm00001d046890	GO:0004842;GO:0005488;GO:0005515;GO:0016740;GO:0019787;GO:0019899;GO:0030163;GO:0031625;GO:0044389;GO:0061630;GO:0061659
2	Zm00001d053649	GO:0005488;GO:0030163
2	Zm00001d053658	GO:0004175;GO:0004190;GO:0004553;GO:0005488;GO:0005515;GO:0008233;GO:0009059;GO:0016798;GO:0032182;GO:0034645;GO:0043130;GO:0046686;GO:0070001;GO:0070011
2	Zm00001d053665	GO:0005385;GO:0006829;GO:0022857;GO:0022891;GO:0022892;GO:0046873;GO:0046915;GO:0071577;GO:0072509
2	Zm00001d027849	GO:0003999;GO:0005737;GO:0006168;GO:0009116
2	Zm00001d027858	GO:0004583;GO:0005783;GO:0005789;GO:0006487;GO:0006488;GO:0009651;GO:0046527;GO:0048366
2	Zm00001d027983	GO:0004672;GO:0005524;GO:0006468
2	Zm00001d027997	GO:0005886
2	Zm00001d028337	GO:0005509
2	Zm00001d028339	GO:0015079;GO:0016020;GO:0071805
2	Zm00001d028341	GO:0005634;GO:0016021;GO:0055085;GO:0080167
2	Zm00001d028347	GO:0004252;GO:0006508
2	Zm00001d028348	GO:0003729;GO:0003735;GO:0005618;GO:0005840;GO:0006412;GO:0009506;GO:0016020;GO:0022627;GO:0042256
2	Zm00001d028349	GO:0000919;GO:0005769;GO:0005794;GO:0005802
2	Zm00001d028400	GO:0005737;GO:0030001;GO:0046872;GO:0046914;GO:0046916
2	Zm00001d028401	GO:0000785;GO:0005488;GO:0005634;GO:0006281;GO:0007064
2	Zm00001d028404	GO:0006284;GO:0008725
2	Zm00001d028609	GO:0000027;GO:0003723;GO:0003735;GO:0005840;GO:0006412;GO:0022625
2	Zm00001d028611	GO:0000977;GO:0003677;GO:0003700;GO:0005634;GO:0006357;GO:0046983
2	Zm00001d028612	GO:0016747
2	Zm00001d028613	GO:0005506;GO:0016020;GO:0016705;GO:0016709;GO:0020037;GO:0044550;GO:0055114
2	Zm00001d028963	GO:0003924
2	Zm00001d028964	GO:0005506;GO:0016705;GO:0020037;GO:0055114
2	Zm00001d028965	GO:0005506;GO:0016705;GO:0020037;GO:0055114
2	Zm00001d028966	GO:0005524;GO:0016887
2	Zm00001d028971	GO:0003723;GO:0003729;GO:0003743;GO:0005634;GO:0005829;GO:0006413
2	Zm00001d028972	GO:0006221;GO:0007049;GO:0045747
2	Zm00001d028974	GO:0006810;GO:0016021
2	Zm00001d028975	GO:0006508;GO:0008236
2	Zm00001d028980	GO:0000070;GO:0000724;GO:0005634;GO:0009553;GO:0009790;GO:0009793;GO:0016407;GO:0034089;GO:0048364;GO:0048609;GO:0048653;GO:0060772;GO:0080186
2	Zm00001d028981	GO:0004014;GO:0005829;GO:0006597;GO:0008295
2	Zm00001d029127	GO:0000276;GO:0015078;GO:0015986
2	Zm00001d030108	GO:0005634
2	Zm00001d031289	GO:0009507;GO:0009790;GO:0009793
2	Zm00001d031291	GO:0005622;GO:0008270
2	Zm00001d032450	GO:0004748;GO:0005737;GO:0006260;GO:0006261;GO:0006281;GO:0007275;GO:0009165;GO:0009186;GO:0009263;GO:0012501;GO:0051726;GO:0055114
2	Zm00001d032453	GO:0005509;GO:0005739;GO:0006875;GO:0043022
2	Zm00001d032454	GO:0009506
2	Zm00001d032868	GO:0000977;GO:0003700;GO:0005634;GO:0045944;GO:0046983
2	Zm00001d032870	GO:0042578
2	Zm00001d032873	GO:0009507
2	Zm00001d032874	GO:0005739
2	Zm00001d032875	GO:0003700;GO:0005634;GO:0006355;GO:0043687;GO:0045893
2	Zm00001d032876	GO:0005634;GO:0009507
2	Zm00001d033412	GO:0003700;GO:0005634;GO:0006355
2	Zm00001d033413	GO:0016020;GO:0016132
2	Zm00001d033414	GO:0006914
2	Zm00001d033415	GO:0004568;GO:0005975;GO:0006032;GO:0008061;GO:0016998
2	Zm00001d033420	GO:0004568;GO:0005975;GO:0006032;GO:0008061;GO:0016998
2	Zm00001d033421	GO:0004568;GO:0006032;GO:0016998
2	Zm00001d033422	GO:0000413;GO:0003755;GO:0006457
2	Zm00001d033423	GO:0001046;GO:0001228;GO:0003700;GO:0005634;GO:0006366;GO:0009723;GO:0046983
2	Zm00001d033427	GO:0003677
2	Zm00001d033428	GO:0005622;GO:0008270
2	Zm00001d033514	GO:0003723;GO:0009507;GO:0042761;GO:0050291
2	Zm00001d033516	GO:0005509
2	Zm00001d033521	GO:0000049;GO:0004672;GO:0004694;GO:0005524;GO:0005634;GO:0005739;GO:0006468;GO:0006521;GO:0018105;GO:0032543;GO:0034198;GO:0070301;GO:0072755;GO:1990451
2	Zm00001d033522	GO:0009414;GO:0009507;GO:0010200;GO:0042538
2	Zm00001d033525	GO:0000278;GO:0001055;GO:0001056;GO:0003677;GO:0003899;GO:0005634;GO:0005665;GO:0005666;GO:0006302;GO:0006312;GO:0006351;GO:0006354;GO:0006396;GO:0007062;GO:0007129;GO:0007131;GO:0009560;GO:0010332;GO:0010564;GO:0016567;GO:0032204;GO:0042138;GO:0043247
2	Zm00001d033526	GO:0000151;GO:0000209;GO:0004842;GO:0005737;GO:0016567;GO:0031624;GO:0032436;GO:0042787;GO:0061630
2	Zm00001d033966	GO:0005215;GO:0006810;GO:0016020
2	Zm00001d033967	GO:0001666;GO:0005524;GO:0005739;GO:0005783;GO:0005886;GO:0009409;GO:0009414;GO:0009651;GO:0009737;GO:0009862;GO:0010310;GO:0010431;GO:0016887
2	Zm00001d033968	GO:0004672;GO:0004675;GO:0005524;GO:0005886;GO:0006468;GO:0007166
2	Zm00001d033969	GO:0005737
2	Zm00001d033972	GO:0004729;GO:0005739;GO:0006779;GO:0009793;GO:0009851;GO:0009941;GO:0010229;GO:0048825;GO:0055114
2	Zm00001d033978	GO:0017112
2	Zm00001d033983	GO:0005730;GO:0005737;GO:0010286;GO:0010369;GO:0060969;GO:1900034;GO:1901651
2	Zm00001d034108	GO:0000956;GO:0004672;GO:0004693;GO:0005524;GO:0005634;GO:0005829;GO:0006468;GO:0007346;GO:0009887;GO:0009888;GO:0010468;GO:0010638;GO:0016301;GO:0033044;GO:0048586;GO:0071472
2	Zm00001d034109	GO:0003723;GO:0004519;GO:0009451;GO:0043231
2	Zm00001d034110	GO:0009507;GO:0010196
2	Zm00001d034111	GO:0003723;GO:0004519;GO:0005739;GO:0009451;GO:0043231
2	Zm00001d034112	GO:0004672;GO:0004674;GO:0005524;GO:0005634;GO:0005737;GO:0005886;GO:0006468;GO:0006979;GO:0009611;GO:0010200;GO:0019901;GO:0035556
2	Zm00001d034115	GO:0004842;GO:0005634;GO:0009507;GO:0016567
2	Zm00001d034116	GO:0005765;GO:0030660;GO:0043161;GO:0061630;GO:0071458;GO:0071556
2	Zm00001d034117	GO:0003676;GO:0008270;GO:0016818
2	Zm00001d034118	GO:0045492
2	Zm00001d034120	GO:0001054;GO:0001055;GO:0001056;GO:0003677;GO:0003899;GO:0005634;GO:0005665;GO:0005666;GO:0005736;GO:0006351
2	Zm00001d034124	GO:0004672;GO:0004674;GO:0005524;GO:0005886;GO:0006468;GO:0007169;GO:0009507;GO:0030968;GO:1900150;GO:1900425
2	Zm00001d034125	GO:0005768;GO:0005802;GO:0005886;GO:0006869;GO:0019005;GO:0030162;GO:0031625;GO:0042787;GO:0043161
2	Zm00001d034150	GO:0004474;GO:0005634;GO:0005737;GO:0006097
2	Zm00001d034151	GO:0007094
2	Zm00001d034152	GO:0003677;GO:0004518;GO:0005634;GO:0009507
2	Zm00001d034157	GO:0004345;GO:0005829;GO:0006006;GO:0009051;GO:0050661;GO:0055114
2	Zm00001d034159	GO:0000159;GO:0005488;GO:0005634;GO:0005737;GO:0006555;GO:0007165;GO:0008266;GO:0009759;GO:0010090;GO:0019888;GO:0031348;GO:0033353;GO:0090342;GO:2000377
2	Zm00001d034160	GO:0000502;GO:0005634;GO:0005829;GO:0005886;GO:0006635;GO:0006888;GO:0008541;GO:0009407;GO:0009507;GO:0009640;GO:0009735;GO:0010090;GO:0010388;GO:0030234;GO:0042023;GO:0043090;GO:0043161;GO:0048767;GO:0051302;GO:0051510;GO:0051604;GO:0051788;GO:0080129
2	Zm00001d034161	GO:0002098;GO:0004402;GO:0005719;GO:0005829;GO:0006357;GO:0008080;GO:0008283;GO:0009294;GO:0010084;GO:0010928;GO:0033588;GO:0035265;GO:0051536;GO:0051604;GO:0090708;GO:2000025
2	Zm00001d034163	GO:0005737;GO:0006869
2	Zm00001d034207	GO:0005886;GO:0009507
2	Zm00001d034212	GO:0005488;GO:0005634;GO:0005794;GO:0005829;GO:0009651;GO:0009723;GO:0009734;GO:0009744;GO:0009750
2	Zm00001d034217	GO:0003677;GO:0003689;GO:0003887;GO:0005524;GO:0005634;GO:0005663;GO:0006260;GO:0006261;GO:0006281;GO:0009360
2	Zm00001d034218	GO:0004222;GO:0009507
2	Zm00001d034219	GO:0008113;GO:0055114
2	Zm00001d034221	GO:0000712;GO:0003690;GO:0005634;GO:0006281;GO:0006661;GO:0007129;GO:0031297;GO:0043240;GO:0051382;GO:0071821
2	Zm00001d034223	GO:0004719;GO:0005829;GO:0006464;GO:0007568;GO:0009651;GO:0009737;GO:0009845;GO:0030091
2	Zm00001d034225	GO:0000023;GO:0008152;GO:0008168;GO:0016556;GO:0019252
2	ENSRNA049468983	GO:0009733
2	Zm00001d034231	GO:0003824;GO:0005737;GO:0006979;GO:0009506;GO:0034484;GO:0047274;GO:0052692;GO:0080167
2	Zm00001d034239	GO:0003824
2	Zm00001d034240	GO:0003824
2	Zm00001d023557	GO:0004672;GO:0004674;GO:0005524;GO:0005634;GO:0005737;GO:0006468;GO:0006897;GO:0008360;GO:0016055;GO:0018105;GO:0046777
2	Zm00001d023558	GO:0003723;GO:0004519;GO:0005739;GO:0008270;GO:0009451;GO:0043231
2	Zm00001d023564	GO:0009143;GO:0047429
2	Zm00001d023565	GO:0003677;GO:0003700;GO:0005634;GO:0006355;GO:0007275
2	Zm00001d023568	GO:0005634;GO:0009299;GO:0009416;GO:0090698
2	Zm00001d023570	GO:0005829;GO:0006520;GO:0006545;GO:0006567;GO:0008732;GO:0016829
2	Zm00001d023571	GO:0006520;GO:0016829
2	Zm00001d023573	GO:0005576
2	Zm00001d023575	GO:0000981;GO:0001135;GO:0003677;GO:0005634;GO:0006357;GO:0030154;GO:0043565;GO:0044212
2	Zm00001d023576	GO:0005739;GO:0009926;GO:0009941;GO:0010224
2	Zm00001d023577	GO:0004672;GO:0004674;GO:0004683;GO:0005516;GO:0005524;GO:0005634;GO:0005737;GO:0006468;GO:0009416;GO:0009931;GO:0018105;GO:0035556;GO:0046777;GO:0046898
2	Zm00001d023578	GO:0004672;GO:0005524;GO:0006468;GO:0030247
2	Zm00001d023579	GO:0004672;GO:0005524;GO:0006468;GO:0030247
2	Zm00001d023580	GO:0005634;GO:0042406;GO:0051082
2	Zm00001d024354	GO:0004672;GO:0004674;GO:0004675;GO:0005524;GO:0005886;GO:0006468;GO:0007166;GO:0009664;GO:0009965;GO:0010068;GO:0042335;GO:0042545;GO:0046777;GO:0048645;GO:1905393
2	Zm00001d024357	GO:0004722;GO:0006470
2	Zm00001d024358	GO:0000394;GO:0000439;GO:0003676;GO:0005675;GO:0006289;GO:0006351;GO:0006357;GO:0006366;GO:0008270
2	Zm00001d024376	GO:0016021
2	Zm00001d024384	GO:0003677;GO:0006355
2	Zm00001d024474	GO:0005773;GO:0005794;GO:0005829;GO:0005886;GO:0009055;GO:0015035;GO:0045454;GO:0048046
2	Zm00001d024525	GO:0000981;GO:0003677;GO:0005654;GO:0005737;GO:0007275
2	Zm00001d024529	GO:0004450;GO:0005739;GO:0006102;GO:0008152;GO:0009534;GO:0009570;GO:0055114
2	Zm00001d024530	GO:0016788
2	Zm00001d024531	GO:0004033;GO:0009535;GO:0009941;GO:0010287;GO:0016491;GO:0055114
2	Zm00001d024532	GO:0000271;GO:0005829;GO:0005876;GO:0005886;GO:0005938;GO:0007026;GO:0007067;GO:0009506;GO:0009524;GO:0009825;GO:0009832;GO:0009932;GO:0010817;GO:0016049;GO:0030243;GO:0043481;GO:0043622;GO:0048767;GO:0050821;GO:0051010;GO:0071555
2	Zm00001d026241	GO:0006098;GO:0009507;GO:0009658
2	Zm00001d026277	GO:0005634;GO:0016020
2	Zm00001d026281	GO:0004471;GO:0055114
2	Zm00001d026374	GO:0000139;GO:0006486;GO:0008373;GO:0008378;GO:0009311;GO:0018279;GO:0097503
2	Zm00001d026375	GO:0004190;GO:0006508
2	Zm00001d026376	GO:0003676
2	Zm00001d026379	GO:0015194;GO:0016020
2	Zm00001d026386	GO:0002237;GO:0004672;GO:0004674;GO:0005524;GO:0005886;GO:0006468;GO:0007169;GO:0010103;GO:0048443
2	Zm00001d026387	GO:0008152;GO:0008194;GO:0016758;GO:0043231;GO:0080043;GO:0080044
2	Zm00001d002455	GO:0004650;GO:0005576;GO:0009556;GO:0009827;GO:0009860;GO:0010584
2	Zm00001d002456	GO:0005385;GO:0005886;GO:0016021;GO:0071577
2	Zm00001d002457	GO:0009507;GO:0070072
2	Zm00001d002458	GO:0003723;GO:0004519;GO:0005739;GO:0009451;GO:0009560
2	Zm00001d002461	GO:0008270;GO:0009809;GO:0016491;GO:0045551;GO:0055114
2	Zm00001d002462	GO:0000287;GO:0008152;GO:0009570;GO:0009686;GO:0009740;GO:0009899;GO:0010333;GO:0042546
2	Zm00001d002468	GO:0000287;GO:0008152;GO:0010333
2	Zm00001d002473	GO:0000287;GO:0008152;GO:0010333
2	Zm00001d002474	GO:0005634;GO:0005783;GO:0009555;GO:0010025;GO:0016740;GO:0016747;GO:0019344;GO:0042335;GO:0042546;GO:0042761
2	Zm00001d002475	GO:0005634;GO:0016429;GO:0030488;GO:0031515
2	Zm00001d002477	GO:0004672;GO:0004674;GO:0004712;GO:0004871;GO:0005524;GO:0005622;GO:0005634;GO:0006468;GO:0035556
2	Zm00001d002478	GO:0004109;GO:0006364;GO:0006779;GO:0009073;GO:0009570;GO:0009735;GO:0009965;GO:0015995;GO:0019243;GO:0019344;GO:0030154;GO:0042803;GO:0045893;GO:0048046;GO:0055114
2	Zm00001d002479	GO:0015079;GO:0016020;GO:0071805
2	Zm00001d002480	GO:0009793;GO:0016114;GO:0045893
2	Zm00001d002481	GO:0055085
2	Zm00001d002482	GO:0003677;GO:0003700;GO:0006355
2	Zm00001d002483	GO:0008152;GO:0016758
2	Zm00001d000762	GO:0003676;GO:0003729;GO:0005634;GO:0005737;GO:0005829;GO:0019048;GO:0035197;GO:0042742;GO:0051607
2	Zm00001d002500	GO:0000394;GO:0005634;GO:0005673;GO:0006366;GO:0006367
2	Zm00001d002544	GO:0008654;GO:0016020;GO:0016780
2	Zm00001d002545	GO:0004722;GO:0006470
2	Zm00001d002546	GO:0005737;GO:0016740;GO:0016747
2	Zm00001d002547	GO:0004672;GO:0004712;GO:0004871;GO:0005524;GO:0005622;GO:0005634;GO:0005886;GO:0006468;GO:0006499;GO:0006914;GO:0010053;GO:0035556
2	Zm00001d002548	GO:0003723
2	Zm00001d002551	GO:0000502;GO:0004175;GO:0005488;GO:0005634;GO:0005829;GO:0006094;GO:0007010;GO:0008540;GO:0009507;GO:0009630;GO:0030234;GO:0034515;GO:0042176;GO:0043161;GO:0043248;GO:0051788
2	Zm00001d002553	GO:0005516;GO:0009733
2	Zm00001d000764	GO:0000373;GO:0003723;GO:0005739;GO:0008270;GO:0009507;GO:0009658;GO:0010468;GO:0015979
2	Zm00001d002554	GO:0004335;GO:0005524;GO:0005534;GO:0005737;GO:0005829;GO:0008152;GO:0016301;GO:0016773;GO:0046396;GO:0046835;GO:0047912
2	Zm00001d002688	GO:0005886;GO:0006812;GO:0006813;GO:0008324;GO:0009651;GO:0015081;GO:0035725;GO:0055085
2	Zm00001d002693	GO:0008375;GO:0016020
2	Zm00001d002694	GO:0009534;GO:0009941;GO:0019344;GO:0019684;GO:0019761;GO:0030003;GO:0035304;GO:0070838
2	Zm00001d002696	GO:0005737;GO:0006364;GO:0008168
2	Zm00001d002698	GO:0005634;GO:0005783;GO:0005886;GO:0036503
2	Zm00001d002700	GO:0000139;GO:0004559;GO:0004571;GO:0005509;GO:0005768;GO:0005783;GO:0005802;GO:0005886;GO:0006491;GO:0009735;GO:0016020;GO:0043161;GO:0043248;GO:0048767;GO:0051788
2	Zm00001d002703	GO:0000723;GO:0003677;GO:0003910;GO:0005524;GO:0005737;GO:0006266;GO:0006273;GO:0006297;GO:0006302;GO:0006303;GO:0006310;GO:0009506;GO:0010165;GO:0015074;GO:0032807;GO:0048046;GO:0051103;GO:0071897
2	Zm00001d002716	GO:0005886
2	Zm00001d002718	GO:0000463;GO:0002181;GO:0003723;GO:0003735;GO:0022625
2	Zm00001d002720	GO:0005388;GO:0005516;GO:0005524;GO:0005886;GO:0005887;GO:0006816;GO:0006882;GO:0009409;GO:0009414;GO:0009506;GO:0009624;GO:0016021;GO:0043231;GO:0043621;GO:0070588
2	Zm00001d002725	GO:0042023
2	Zm00001d002726	GO:0004045
2	Zm00001d002727	GO:0003700;GO:0006355;GO:0043565
2	Zm00001d002731	GO:0005886;GO:0022857;GO:0055085
2	Zm00001d002733	GO:0005737;GO:0005759;GO:0006457;GO:0006986;GO:0009507;GO:0046872;GO:0051082;GO:0051085;GO:0051087
2	Zm00001d002734	GO:0004553;GO:0005975
2	Zm00001d002850	GO:0004553;GO:0005618;GO:0010411;GO:0016762;GO:0042546;GO:0048046
2	Zm00001d002851	GO:0004163;GO:0005829;GO:0019287
2	Zm00001d000784	GO:0006629;GO:0008374
2	Zm00001d002859	GO:0004553;GO:0005618;GO:0010411;GO:0016762;GO:0042546;GO:0048046
2	Zm00001d002862	GO:0005829;GO:0005884;GO:0007010;GO:0009737;GO:0016482;GO:0030042;GO:0032432;GO:0048767;GO:0051014;GO:0051015;GO:0051693;GO:0051764;GO:0099636
2	Zm00001d002865	GO:0008270
2	Zm00001d002869	GO:0004672;GO:0004674;GO:0004713;GO:0005524;GO:0005829;GO:0006468;GO:0009506;GO:0009737;GO:0016301;GO:0046777
2	Zm00001d003002	GO:0003723;GO:0009507
2	Zm00001d003003	GO:0002098;GO:0003676;GO:0005634;GO:0008198;GO:0016491;GO:0051213;GO:0055114
2	Zm00001d003004	GO:0003723;GO:0003867;GO:0004519;GO:0009507;GO:0016556;GO:0080156;GO:1900865
2	Zm00001d003005	GO:0005576;GO:0009505;GO:0009506;GO:0016020;GO:0016787;GO:0052689;GO:0052793;GO:0071555
2	Zm00001d003007	GO:0000023;GO:0005363;GO:0005983;GO:0006098;GO:0007154;GO:0007275;GO:0009624;GO:0009629;GO:0009706;GO:0019252;GO:0019288;GO:0019761;GO:0030003;GO:0043085;GO:0070838
2	Zm00001d003009	GO:0000981;GO:0003700;GO:0005634;GO:0005730;GO:0006351;GO:0006355;GO:0010200;GO:0016592;GO:0043565
2	Zm00001d003012	GO:0000302;GO:0004130;GO:0004601;GO:0005634;GO:0006098;GO:0006364;GO:0006979;GO:0009535;GO:0009543;GO:0009637;GO:0010103;GO:0010114;GO:0010218;GO:0015995;GO:0016688;GO:0019252;GO:0019288;GO:0019684;GO:0019760;GO:0020037;GO:0034599;GO:0042744;GO:0055114
2	Zm00001d003104	GO:0005509;GO:0009536
2	Zm00001d003106	GO:0005524;GO:0005634;GO:0006351;GO:0006355;GO:0032502
2	Zm00001d003107	GO:0016020
2	Zm00001d003108	GO:0009916;GO:0055114
2	Zm00001d003109	GO:0009916;GO:0055114
2	Zm00001d003110	GO:0005739;GO:0009409;GO:0009916;GO:0031930;GO:0045333;GO:0055114
2	Zm00001d003116	GO:0003677
2	Zm00001d003381	GO:0002020;GO:0005543;GO:0005794;GO:0005884;GO:0006623;GO:0009579;GO:0030276
2	Zm00001d003382	GO:0005524;GO:0005737;GO:0048451;GO:0048453
2	Zm00001d003386	GO:0005739;GO:0009536;GO:0016020;GO:0017128
2	Zm00001d000800	GO:0003867;GO:0005739;GO:0005774;GO:0005794;GO:0005829;GO:0005985;GO:0006020;GO:0006540;GO:0006541;GO:0006635;GO:0006816;GO:0006979;GO:0007030;GO:0008270;GO:0008483;GO:0009407;GO:0009450;GO:0009651;GO:0009860;GO:0009865;GO:0010033;GO:0010154;GO:0010183;GO:0019484;GO:0030170;GO:0034387;GO:0043161;GO:0046686;GO:0048364;GO:0048367;GO:0050897;GO:0051788;GO:0080129
2	Zm00001d003390	GO:0004672;GO:0004674;GO:0005509;GO:0005524;GO:0005886;GO:0006468;GO:0007166;GO:0009311;GO:0009751;GO:0009793;GO:0009826;GO:0009992;GO:0010027;GO:0010228;GO:0016226;GO:0019761;GO:0030247;GO:0048481
2	Zm00001d003392	GO:0004672;GO:0004674;GO:0005509;GO:0005524;GO:0005886;GO:0006468;GO:0007166;GO:0030247
2	Zm00001d003393	GO:0003677;GO:0006355
2	Zm00001d003394	GO:0000027;GO:0003735;GO:0005840;GO:0006412;GO:0019843;GO:0022625
2	Zm00001d003525	GO:0003700;GO:0006355;GO:0043565
2	Zm00001d003793	GO:0005524;GO:0005975;GO:0008974
2	Zm00001d003836	GO:0005198;GO:0005634;GO:0005829;GO:0006511;GO:0008541;GO:0043248
2	Zm00001d004768	GO:0006886
2	Zm00001d004770	GO:0003735;GO:0005524;GO:0005840;GO:0006412;GO:0006635;GO:0009507;GO:0016558;GO:0016887
2	Zm00001d004771	GO:0003735;GO:0005840;GO:0006412
2	Zm00001d005745	GO:0005488;GO:0006886
2	Zm00001d005750	GO:0000981;GO:0003677;GO:0005654;GO:0005737;GO:0046983
2	Zm00001d005752	GO:0009733
2	Zm00001d005753	GO:0003885;GO:0016020;GO:0050660;GO:0055114
2	Zm00001d005793	GO:0005634
2	Zm00001d006328	GO:0003676
2	Zm00001d006329	GO:0000981;GO:0001135;GO:0003677;GO:0005634;GO:0006357;GO:0030154;GO:0043565;GO:0044212
2	Zm00001d006330	GO:0000151;GO:0000209;GO:0004842;GO:0005634;GO:0005737;GO:0006487;GO:0006499;GO:0009610;GO:0016567;GO:0031624;GO:0032436;GO:0042787;GO:0061630
2	Zm00001d006331	GO:0006952;GO:0009607
2	Zm00001d006333	GO:0005524;GO:0016021;GO:0036402;GO:0055085
2	Zm00001d006336	GO:0004672;GO:0005524;GO:0006468
2	Zm00001d006337	GO:0003677
2	Zm00001d006341	GO:0000166;GO:0000462;GO:0001510;GO:0005730;GO:0006364;GO:0006406;GO:0006606;GO:0007062;GO:0009640;GO:0009793;GO:0009845;GO:0009880;GO:0009909;GO:0010072;GO:0010162;GO:0010182;GO:0010228;GO:0010564;GO:0016567;GO:0019915;GO:0030515;GO:0032040;GO:0034388;GO:0045595;GO:0048825;GO:0050826;GO:0051301
2	Zm00001d006342	GO:0000381;GO:0003676;GO:0003723;GO:0003729;GO:0005634;GO:0006364;GO:0009570;GO:0009579;GO:0009902;GO:0010027;GO:0015979;GO:0015995;GO:0019288;GO:0042793
2	Zm00001d006343	GO:0016567;GO:0043161;GO:0061630
2	Zm00001d006344	GO:0046983
2	Zm00001d006617	GO:0003676
2	Zm00001d006622	GO:0000041;GO:0003680;GO:0003700;GO:0005634;GO:0005737;GO:0009407;GO:0010359;GO:0010583
2	Zm00001d006623	GO:0005737;GO:0030001;GO:0046872;GO:0046914;GO:0046916
2	Zm00001d006625	GO:0004842;GO:0005488;GO:0016567
2	Zm00001d006626	GO:0000033;GO:0005789;GO:0006490;GO:0016757;GO:0033577
2	Zm00001d006627	GO:0005634;GO:0031072;GO:0051082
2	Zm00001d006628	GO:0005524;GO:0016021;GO:0042626;GO:0055085
2	Zm00001d006629	GO:0000166;GO:0003682;GO:0005737;GO:0009827;GO:0042800;GO:0048188;GO:0048573;GO:0080008;GO:0080182
2	Zm00001d006630	GO:0000911;GO:0000956;GO:0003723;GO:0004652;GO:0005634;GO:0006378;GO:0006623;GO:0016192;GO:0016779;GO:0031123;GO:0043631;GO:0061025
2	Zm00001d006631	GO:0004672;GO:0005524;GO:0006468
2	Zm00001d006632	GO:0003677;GO:0004003;GO:0005634;GO:0006260;GO:0006974;GO:0010073;GO:0017108;GO:0033567;GO:0043142
2	Zm00001d006638	GO:0009236;GO:0016852
2	Zm00001d007024	GO:0005215;GO:0016021
2	Zm00001d007025	GO:0005215;GO:0016021
2	Zm00001d007029	GO:0004857;GO:0005576;GO:0030599;GO:0046910;GO:0071944
2	Zm00001d007031	GO:0003723;GO:0004519;GO:0009451;GO:0043231
2	Zm00001d007033	GO:0004970;GO:0005217;GO:0005262;GO:0005576;GO:0005886;GO:0006816;GO:0007267;GO:0008066;GO:0009611;GO:0009630;GO:0009864;GO:0016020;GO:0019722;GO:0030003;GO:0045087;GO:0050832;GO:0071230
2	Zm00001d007035	GO:0005886
2	Zm00001d007038	GO:0043161;GO:0061630
2	Zm00001d007039	GO:0000041;GO:0004672;GO:0005524;GO:0005886;GO:0006468;GO:0016301;GO:0030246
2	Zm00001d007042	GO:0009507;GO:0010020
2	Zm00001d007043	GO:0003924;GO:0005525;GO:0005634
2	Zm00001d007045	GO:0003723;GO:0004519;GO:0008270;GO:0009451;GO:0043231
2	Zm00001d007046	GO:0004672;GO:0004683;GO:0005509;GO:0005516;GO:0005524;GO:0005634;GO:0005829;GO:0005886;GO:0006468;GO:0009409;GO:0009414;GO:0009737;GO:0009738;GO:0009931;GO:0018105;GO:0035556;GO:0046777;GO:0048767;GO:1901002
2	Zm00001d007300	GO:0004842;GO:0005488;GO:0016567
2	Zm00001d007301	GO:0004722;GO:0006470;GO:0043169
2	Zm00001d007302	GO:0000786;GO:0000788;GO:0003677;GO:0005634;GO:0006334;GO:0042393;GO:0046982
2	Zm00001d007305	GO:0004683;GO:0005516;GO:0005634;GO:0005773;GO:0005794;GO:0005886;GO:0009738;GO:0009931;GO:0018105;GO:0035556;GO:0046777;GO:0046872
2	Zm00001d007307	GO:0003677
2	Zm00001d007308	GO:0000786;GO:0003677;GO:0005634;GO:0006334;GO:0046982
2	Zm00001d007310	GO:0005576;GO:0009664;GO:0009826;GO:0009828;GO:0009831
2	Zm00001d007311	GO:0000963;GO:0003723;GO:0004519;GO:0005739;GO:0008380;GO:0009451;GO:0009507;GO:0009658;GO:0016072
2	Zm00001d007313	GO:0003824
2	Zm00001d007315	GO:0005096
2	Zm00001d007475	GO:0006952;GO:0045926
2	Zm00001d007477	GO:0006952;GO:0045926
2	Zm00001d007478	GO:0005507;GO:0005634;GO:0005737;GO:0006825;GO:0030001;GO:0046872;GO:0046914;GO:0046916
2	Zm00001d007479	GO:0003677
2	Zm00001d007484	GO:0002229;GO:0009617;GO:0009620;GO:0009627;GO:0009697;GO:0009751;GO:0010150;GO:0016491;GO:0016706;GO:0019748;GO:0046244;GO:0055114
2	Zm00001d007485	GO:0008270;GO:0043161;GO:0061630
2	Zm00001d007486	GO:0005576
2	Zm00001d007487	GO:0005634;GO:0005737;GO:0019789;GO:0031625;GO:0061630
2	Zm00001d007488	GO:0003700;GO:0005634;GO:0006355;GO:0043565
2	Zm00001d007489	GO:0005634;GO:0008270;GO:0009741;GO:0010200;GO:0030003;GO:0043161;GO:0061630;GO:0070838
2	Zm00001d007490	GO:0003676
2	Zm00001d039356	GO:0003840;GO:0006751;GO:0006979;GO:0009505;GO:0009506;GO:0009611;GO:0009625;GO:0009862;GO:0016756;GO:0031348;GO:0036374;GO:0048046
2	Zm00001d039358	GO:0016491
2	Zm00001d039361	GO:0003677;GO:0003700;GO:0005622;GO:0005634;GO:0006355
2	Zm00001d039362	GO:0005576;GO:0005774;GO:0005783;GO:0005829;GO:0005886;GO:0006623;GO:0009409;GO:0009414;GO:0009535;GO:0009611;GO:0009651;GO:0009695
2	Zm00001d039365	GO:0003756;GO:0006098;GO:0006364;GO:0009535;GO:0009570;GO:0009657;GO:0010206;GO:0010207;GO:0031072;GO:0035304;GO:0051082
2	Zm00001d039367	GO:0005774;GO:0005783;GO:0005794
2	Zm00001d039368	GO:0005739;GO:0005759;GO:0006546;GO:0006636;GO:0006733;GO:0006766;GO:0009073;GO:0009107;GO:0009117;GO:0009249;GO:0009507;GO:0009695;GO:0009965;GO:0015995;GO:0016992;GO:0019288;GO:0019344;GO:0019748;GO:0030154;GO:0045893;GO:0051539
2	Zm00001d039369	GO:0005351;GO:0005355;GO:0016021;GO:0022891;GO:0035428;GO:0046323;GO:0055085
2	Zm00001d039370	GO:0005351;GO:0005355;GO:0016021;GO:0022891;GO:0035428;GO:0046323;GO:0055085
2	Zm00001d039371	GO:0005351;GO:0005355;GO:0005886;GO:0016021;GO:0022891;GO:0035428;GO:0046323;GO:0055085
2	Zm00001d039372	GO:0006511;GO:0016579;GO:0036459
2	Zm00001d039373	GO:0016021;GO:0022857;GO:0055085
2	Zm00001d039375	GO:0004843;GO:0005634;GO:0005737;GO:0006007;GO:0006499;GO:0006511;GO:0009755;GO:0016579;GO:0036459
2	Zm00001d039377	GO:0004672;GO:0005524;GO:0005634;GO:0005737;GO:0009414;GO:0009583;GO:0009638;GO:0009640;GO:0009644;GO:0009646;GO:0009785;GO:0009882;GO:0010075;GO:0010114;GO:0010117;GO:0010118;GO:0010155;GO:0010218;GO:0010244;GO:0010310;GO:0010343;GO:0010617;GO:0016604;GO:0042752;GO:0042802;GO:0042803;GO:0046283;GO:0046777;GO:0051510;GO:0055114;GO:0060918;GO:0071000;GO:0071949;GO:0072387;GO:0099402;GO:1900426;GO:…
2	Zm00001d039379	GO:0005634;GO:0008152;GO:0015020;GO:0016758;GO:0043231;GO:0080043;GO:0080044
2	Zm00001d039383	GO:0008152;GO:0016758
2	Zm00001d039384	GO:0000786;GO:0003677;GO:0046982
2	Zm00001d039385	GO:0003677
2	Zm00001d039388	GO:0043161;GO:0061630
2	Zm00001d039484	GO:0043161;GO:0061630
2	Zm00001d039487	GO:0003723;GO:0004519;GO:0005739;GO:0009451;GO:0043231
2	Zm00001d039488	GO:0006614;GO:0008312;GO:0048500
2	Zm00001d039489	GO:0005777;GO:0009507;GO:0009611;GO:0009620;GO:0009693;GO:0009695;GO:0009753;GO:0015824
2	ENSRNA049470569	GO:0006886;GO:0016192;GO:0030131
2	Zm00001d039491	GO:0005576
2	Zm00001d039493	GO:0004722;GO:0006470
2	Zm00001d039495	GO:0008107;GO:0016020;GO:0042546
2	Zm00001d039496	GO:0005743;GO:0006839;GO:0009409;GO:0016021;GO:0022857;GO:0051881;GO:0055085
2	Zm00001d039498	GO:0006970;GO:0009408;GO:0009414;GO:0009507;GO:0009540;GO:0009688;GO:0009941;GO:0010114;GO:0010182;GO:0010264;GO:0016020;GO:0016123;GO:0044550;GO:0050891;GO:0052662;GO:0055114;GO:0071949
2	Zm00001d039522	GO:0016491;GO:0055114
2	Zm00001d039524	GO:0004190;GO:0006508;GO:0030163;GO:0043067
2	Zm00001d040094	GO:0005634;GO:0009507
2	Zm00001d040097	GO:0004351;GO:0005516;GO:0006536;GO:0006612;GO:0006833;GO:0009651;GO:0009750;GO:0009963;GO:0010363;GO:0030003;GO:0030170;GO:0046686;GO:0070838
2	Zm00001d000501	GO:0004672;GO:0004674;GO:0005524;GO:0005886;GO:0006468
2	Zm00001d040106	GO:0016491;GO:0055114
2	Zm00001d040127	GO:0016491;GO:0055114
2	Zm00001d040129	GO:0004185;GO:0006508
2	Zm00001d040130	GO:0004351;GO:0006536;GO:0030170
2	Zm00001d040133	GO:0006952;GO:0009507;GO:0009555;GO:0009611;GO:0009620;GO:0009644;GO:0009693;GO:0009695;GO:0009753;GO:0009901;GO:0010200;GO:0010597;GO:0016165;GO:0016166;GO:0016702;GO:0034440;GO:0040007;GO:0046872;GO:0055114;GO:0080086
2	Zm00001d041127	GO:0003723;GO:0004519;GO:0009451;GO:0043231
2	Zm00001d041135	GO:0009507;GO:0009536;GO:0009751
2	Zm00001d041136	GO:0003723;GO:0004519;GO:0005739;GO:0009451;GO:0043231
2	Zm00001d042108	GO:0000290;GO:0000339;GO:0000932;GO:0000956;GO:0005634;GO:0005732;GO:0005845;GO:0006397;GO:0009414;GO:0009631;GO:0010228;GO:0016070;GO:0042538;GO:1990726
2	Zm00001d042256	GO:0004857
2	Zm00001d042259	GO:0005524;GO:0016021;GO:0042626;GO:0055085
2	Zm00001d042260	GO:0003700;GO:0005634;GO:0006355;GO:0043565
2	Zm00001d042262	GO:0005783;GO:0006457;GO:0009408;GO:0009507;GO:0009644;GO:0042542
2	Zm00001d042263	GO:0005216;GO:0005242;GO:0005634;GO:0005887;GO:0006811;GO:0006813;GO:0009737;GO:0010200;GO:0015271;GO:0016020;GO:0030551;GO:0042391;GO:0050832;GO:0055075;GO:0055085
2	Zm00001d042322	GO:0003743;GO:0003924;GO:0005525;GO:0005622;GO:0006412;GO:0006413;GO:0009165;GO:0009570;GO:0009887;GO:0009888;GO:0009941;GO:0010228;GO:0010638;GO:0016926;GO:0033044;GO:0050665
2	Zm00001d042331	GO:0000293;GO:0009507;GO:0009767;GO:0016020;GO:0016491;GO:0055114
2	Zm00001d042370	GO:0005737;GO:0008152;GO:0008168;GO:0008757;GO:0032259
2	Zm00001d042372	GO:0005198;GO:0005634;GO:0005829;GO:0006457;GO:0006511;GO:0008541;GO:0009408;GO:0009506;GO:0009507;GO:0009644;GO:0034976;GO:0042023;GO:0042542;GO:0043161;GO:0043248;GO:0046686;GO:0051510;GO:0051604;GO:0051788;GO:0080129
2	Zm00001d042373	GO:0005886;GO:0006952;GO:0016021
2	Zm00001d042380	GO:0005516;GO:0005634;GO:0006950
2	Zm00001d042381	GO:0003676
2	Zm00001d042451	GO:0043161;GO:0061630
2	Zm00001d042453	GO:0000723;GO:0003678;GO:0006281
2	Zm00001d042460	GO:0005506;GO:0016705;GO:0020037;GO:0055114
2	Zm00001d042464	GO:0003677;GO:0003700;GO:0005634;GO:0006355;GO:0009834;GO:0045893;GO:0048829
2	Zm00001d042468	GO:0005622;GO:0005737;GO:0009611;GO:0009695;GO:0010181;GO:0016491;GO:0016629;GO:0055114
2	Zm00001d042624	GO:0003924;GO:0005525
2	Zm00001d042625	GO:0004364;GO:0006749;GO:0009507
2	Zm00001d042627	GO:0000394;GO:0005634;GO:0005773;GO:0006482;GO:0009086;GO:0016787;GO:0051723
2	Zm00001d042631	GO:0005634;GO:0051783;GO:1904667
2	Zm00001d042632	GO:0000160
2	Zm00001d042634	GO:0003677;GO:0003700;GO:0005634;GO:0006306;GO:0006346;GO:0006355;GO:0007267;GO:0009616;GO:0009725;GO:0009733;GO:0010150;GO:0010267;GO:0035196;GO:0042802;GO:0045892
2	Zm00001d042636	GO:0016021
2	Zm00001d042713	GO:0005215;GO:0005886;GO:0006810;GO:0006857;GO:0009624;GO:0016020
2	Zm00001d042714	GO:0046983
2	Zm00001d042717	GO:0016020
2	Zm00001d042718	GO:0005634
2	Zm00001d042719	GO:0000184;GO:0003676;GO:0003729;GO:0005730;GO:0009611;GO:0009863;GO:0009867;GO:0042742;GO:0048571
2	Zm00001d042720	GO:0004672;GO:0005524;GO:0005886;GO:0006468;GO:0009693;GO:0010200;GO:0042803
2	Zm00001d042721	GO:0005634;GO:0009506
2	Zm00001d042722	GO:0046872
2	Zm00001d042723	GO:0005618;GO:0009505;GO:0009507;GO:0010075;GO:0030599;GO:0042545;GO:0046910;GO:0071944
2	Zm00001d042724	GO:0005737;GO:0042274
2	Zm00001d042725	GO:0005488
2	Zm00001d042726	GO:0002098;GO:0004672;GO:0004674;GO:0004842;GO:0005524;GO:0005634;GO:0005829;GO:0006312;GO:0006355;GO:0006468;GO:0006979;GO:0007346;GO:0008283;GO:0008284;GO:0009560;GO:0009787;GO:0009965;GO:0010928;GO:0016567;GO:0023014;GO:0031098;GO:0031538;GO:0032147;GO:0032784;GO:0033588;GO:0035265;GO:0042981;GO:0048530;GO:0071215;GO:0080178;GO:2000024
2	Zm00001d042729	GO:0004842;GO:0005488;GO:0016567
2	Zm00001d042746	GO:0004672;GO:0005524;GO:0006468
2	Zm00001d000655	GO:0005737
2	Zm00001d042747	GO:0003677;GO:0006355
2	Zm00001d042749	GO:0016021;GO:0022857
2	Zm00001d042750	GO:0005737;GO:0047617
2	Zm00001d042752	GO:0000785;GO:0003682;GO:0005085;GO:0005634;GO:0005829;GO:0006007;GO:0009649;GO:0009881;GO:0010224;GO:0042803
2	Zm00001d042754	GO:0003872;GO:0006096
2	Zm00001d042755	GO:0003872;GO:0006096
2	Zm00001d042756	GO:0005509
2	Zm00001d042760	GO:0004364;GO:0005737;GO:0005886;GO:0006749
2	Zm00001d042761	GO:0000302;GO:0004130;GO:0004601;GO:0006979;GO:0009507;GO:0020037;GO:0034599;GO:0042744;GO:0055114
2	Zm00001d042762	GO:0000287;GO:0003777;GO:0005524;GO:0005739;GO:0005871;GO:0005886;GO:0007018;GO:0008017;GO:0016887;GO:0042803;GO:0043531
2	Zm00001d042763	GO:0003677
2	Zm00001d042764	GO:0051539
2	Zm00001d042765	GO:0008080;GO:0035556
2	Zm00001d042766	GO:0005739;GO:0005783;GO:0016236
2	Zm00001d042767	GO:0006511;GO:0009853;GO:0051788;GO:0080129
2	Zm00001d042768	GO:0003756;GO:0005783;GO:0006457;GO:0034976;GO:0045454
2	Zm00001d043029	GO:0003676;GO:0003723;GO:0004004;GO:0004386;GO:0005524;GO:0005739;GO:0006396
2	Zm00001d043030	GO:0003676;GO:0046983
2	Zm00001d043031	GO:0004644;GO:0006189;GO:0008864;GO:0009152;GO:0009507
2	Zm00001d043035	GO:0004672;GO:0004674;GO:0005524;GO:0005634;GO:0005737;GO:0005829;GO:0005886;GO:0006468;GO:0009651;GO:0035556;GO:0042742;GO:0048527;GO:0070300
2	Zm00001d043036	GO:0005634;GO:0005777
2	Zm00001d043038	GO:0000774;GO:0006457;GO:0009507;GO:0042803;GO:0051082;GO:0051087
2	Zm00001d043039	GO:0015095;GO:0016020;GO:0030001;GO:0046873;GO:0055085
2	Zm00001d043043	GO:0004791;GO:0006662;GO:0008047;GO:0009570;GO:0010497;GO:0010647;GO:0015035;GO:0016671;GO:0034599;GO:0043085;GO:0045454;GO:0047134;GO:0048509
2	Zm00001d043044	GO:0004252;GO:0006508
2	Zm00001d043046	GO:0004672;GO:0005524;GO:0006468
2	Zm00001d043048	GO:0004675;GO:0005886;GO:0006468;GO:0006629;GO:0007166;GO:0008081;GO:0009506
2	Zm00001d043049	GO:0000028;GO:0003723;GO:0003735;GO:0022627
2	Zm00001d043050	GO:0004672;GO:0004674;GO:0004675;GO:0005524;GO:0005886;GO:0006468;GO:0007166;GO:0046777
2	Zm00001d043058	GO:0004514;GO:0009435
2	Zm00001d043060	GO:0004514;GO:0009435
2	Zm00001d043063	GO:0000271;GO:0000977;GO:0005794;GO:0005886;GO:0009833;GO:0016020;GO:0016759;GO:0016760;GO:0030244
2	Zm00001d043064	GO:0003677;GO:0003700;GO:0005634;GO:0006355;GO:0009790;GO:0009793;GO:0046983
2	Zm00001d043648	GO:0004843;GO:0005634;GO:0006511;GO:0016579;GO:0031307;GO:0036459
2	Zm00001d043649	GO:0005634;GO:0006281;GO:0010224;GO:0010228;GO:0016571;GO:0018024
2	Zm00001d043654	GO:0000027;GO:0001510;GO:0003729;GO:0003735;GO:0005618;GO:0005730;GO:0005774;GO:0005794;GO:0005840;GO:0005886;GO:0006412;GO:0009506;GO:0022625;GO:0042256;GO:0042788
2	Zm00001d043655	GO:0003735;GO:0005840;GO:0006412
2	Zm00001d043656	GO:0003676;GO:0005634;GO:0005829;GO:0009505;GO:0009506
2	Zm00001d043658	GO:0000338;GO:0004222;GO:0005634;GO:0006626;GO:0008180;GO:0009416;GO:0009640;GO:0009753;GO:0010387;GO:0010388
2	Zm00001d043660	GO:0003774;GO:0005524;GO:0016459
2	Zm00001d043661	GO:0003676;GO:0046983
2	Zm00001d000702	GO:0005886;GO:0006810;GO:0016021;GO:0022857
2	Zm00001d044037	GO:0003964
2	Zm00001d044038	GO:0001676;GO:0003824;GO:0004467;GO:0005737;GO:0005783;GO:0008152;GO:0016207;GO:0031956;GO:0046949;GO:0080110
2	Zm00001d048704	GO:0003735;GO:0006412;GO:0015934
2	Zm00001d048705	GO:0003924;GO:0005525
2	Zm00001d048710	GO:0006351
2	Zm00001d049351	GO:0008270
2	Zm00001d049355	GO:0008270
2	Zm00001d049357	GO:0009055;GO:0022900;GO:0051537
2	Zm00001d049360	GO:0016787
2	Zm00001d049361	GO:0045735
2	Zm00001d049362	GO:0004722;GO:0006470
2	Zm00001d049363	GO:0000160
2	Zm00001d049364	GO:0000278;GO:0004672;GO:0004674;GO:0005524;GO:0005634;GO:0005737;GO:0005886;GO:0006396;GO:0006468;GO:0019901;GO:0035556
2	Zm00001d049370	GO:0004407;GO:0005634;GO:0010187;GO:0016575;GO:0043565;GO:1900055;GO:1990619
2	Zm00001d049371	GO:0000023;GO:0003844;GO:0004553;GO:0005975;GO:0005982;GO:0006098;GO:0009501;GO:0009570;GO:0010021;GO:0019252;GO:0019288;GO:0019760;GO:0043085;GO:0043169;GO:0071329;GO:0071332;GO:0071333;GO:0071482
2	Zm00001d049372	GO:0000723;GO:0003678;GO:0006281
2	Zm00001d049374	GO:0003677;GO:0005634;GO:0006355
2	Zm00001d049375	GO:0005506;GO:0009507;GO:0010048;GO:0010143;GO:0016020;GO:0016705;GO:0016709;GO:0019395;GO:0019825;GO:0020037;GO:0044550;GO:0052722;GO:0055114
2	Zm00001d049621	GO:0000723;GO:0003678;GO:0006281;GO:0006508;GO:0008234
2	Zm00001d049623	GO:0004664;GO:0009094;GO:0009507;GO:0010048;GO:0043481;GO:0047769;GO:0048440
2	Zm00001d049624	GO:0005634;GO:0006914
2	Zm00001d049627	GO:0009507
2	Zm00001d049628	GO:0005634
2	Zm00001d049629	GO:0016491
2	Zm00001d049630	GO:0009941;GO:0015266;GO:0033365
2	Zm00001d049631	GO:0005524;GO:0009570;GO:0009646;GO:0009941;GO:0016887;GO:0019538;GO:0034214;GO:0034605;GO:0042803
2	Zm00001d049656	GO:0005634;GO:0005739;GO:0016746
2	Zm00001d049657	GO:0004556;GO:0005509;GO:0005576;GO:0005975
2	Zm00001d049659	GO:0005634;GO:0005737;GO:0043067
2	Zm00001d049660	GO:0016747;GO:0050734
2	Zm00001d049662	GO:0005509;GO:0005739;GO:0005774;GO:0005783;GO:0005794;GO:0005886;GO:0006457;GO:0009408;GO:0009505;GO:0009506;GO:0009507;GO:0009627;GO:0009644;GO:0034976;GO:0042542;GO:0051082
2	Zm00001d049664	GO:0015079;GO:0016020;GO:0071805
2	Zm00001d049666	GO:0004427;GO:0009678;GO:0015992;GO:0016020
2	Zm00001d049742	GO:0015079;GO:0016020;GO:0071805
2	Zm00001d052654	GO:0005737;GO:0030001;GO:0046914;GO:0046916
2	Zm00001d052655	GO:0005737;GO:0030001;GO:0046914;GO:0046916
2	Zm00001d052656	GO:0005739;GO:0006400;GO:0008033;GO:0052381
2	Zm00001d052660	GO:0003677;GO:0003700;GO:0006355
2	Zm00001d052661	GO:0005634;GO:0006333;GO:0006346;GO:0006396;GO:0009220;GO:0009909;GO:0030619;GO:0030620;GO:0031048;GO:0048449;GO:0051567
2	Zm00001d052662	GO:0005615
2	Zm00001d053098	GO:0005768;GO:0005802;GO:0009834;GO:0010417;GO:0016020;GO:0047517;GO:0080116
2	Zm00001d053099	GO:0004820;GO:0005524;GO:0005737;GO:0005739;GO:0005768;GO:0005802;GO:0005829;GO:0006094;GO:0006426;GO:0007010;GO:0010498;GO:0015966;GO:0046686;GO:0046983;GO:0070150
2	Zm00001d053100	GO:0003700;GO:0006355
2	Zm00001d053101	GO:0003723;GO:0004519;GO:0005739;GO:0009451
2	Zm00001d053142	GO:0003676;GO:0005634;GO:0046983
2	Zm00001d053144	GO:0000712;GO:0003682;GO:0003690;GO:0005634;GO:0006312;GO:0007129;GO:0031297;GO:0036297;GO:0043240;GO:0046982;GO:0071821
2	Zm00001d053641	GO:0005524;GO:0019538
2	Zm00001d027024	GO:0003723;GO:0003729;GO:0003743;GO:0005829;GO:0006164;GO:0046686
2	Zm00001d053642	GO:0004185;GO:0005576;GO:0006508;GO:0009505;GO:0009506;GO:0051603
2	Zm00001d053643	GO:0003735;GO:0005840;GO:0006412
2	Zm00001d053648	GO:0005634
2	Zm00001d053650	GO:0003723;GO:0006396;GO:0009506;GO:0016779
2	Zm00001d053656	GO:0003714;GO:0005634;GO:0009414;GO:0009611;GO:0009620;GO:0009695;GO:0009723;GO:0009733;GO:0009738;GO:0009751;GO:0009753;GO:0009867;GO:0010112;GO:0042538;GO:0042803;GO:1903507;GO:2000022
2	ENSRNA049464139	GO:0009733
2	ENSRNA049464122	GO:0000723;GO:0003678;GO:0006281
2	Zm00001d053660	GO:0000822;GO:0002237;GO:0004842;GO:0005634;GO:0005774;GO:0007165;GO:0009734;GO:0010011;GO:0010103;GO:0010152;GO:0019005;GO:0048443
2	Zm00001d053661	GO:0005886;GO:0008565;GO:0009306;GO:0009409;GO:0009535;GO:0009941;GO:0009977;GO:0010027;GO:0010103;GO:0016021;GO:0033281;GO:0045038;GO:1902458;GO:1903426;GO:2000070
2	Zm00001d053664	GO:0000245;GO:0000974;GO:0071010;GO:0071011;GO:0071012;GO:0071013;GO:0071014
2	Zm00001d053667	GO:0006355;GO:0016592
2	Zm00001d053736	GO:0001056;GO:0003677;GO:0003899;GO:0005634;GO:0005666;GO:0006383
2	Zm00001d053738	GO:0000226;GO:0000910;GO:0008017
2	Zm00001d053740	GO:0003676;GO:0003723;GO:0003729;GO:0005634;GO:0006355;GO:0046872
2	Zm00001d053741	GO:0004149;GO:0005739;GO:0005794;GO:0006099;GO:0006979;GO:0008152;GO:0008270;GO:0016746;GO:0022626;GO:0045252;GO:0046686
2	Zm00001d053747	GO:0006629;GO:0008081;GO:0008889;GO:0030643;GO:0046475
2	Zm00001d053749	GO:0002221;GO:0004672;GO:0004674;GO:0004675;GO:0005524;GO:0005886;GO:0006468;GO:0007166;GO:0009816;GO:0046777
2	Zm00001d053751	GO:0005634;GO:0009055;GO:0015035;GO:0045454;GO:0045892;GO:0048653
2	Zm00001d053753	GO:0005886
2	Zm00001d053754	GO:0003824;GO:0004758;GO:0005773;GO:0005783;GO:0009058;GO:0009507;GO:0009555;GO:0009640;GO:0009693;GO:0016020;GO:0030170;GO:0043067;GO:0046512
2	Zm00001d053756	GO:0006979;GO:0009236;GO:0009507;GO:0016852;GO:0019354;GO:0042802;GO:0051266;GO:0051536
2	Zm00001d053757	GO:0000166;GO:0000712;GO:0000724;GO:0005634;GO:0007126;GO:0048451;GO:0048453
2	Zm00001d053759	GO:0016491
2	Zm00001d013112	GO:0004252;GO:0005829;GO:0006508;GO:0009507;GO:0030244;GO:0048193;GO:0070008
2	Zm00001d013113	GO:0005634;GO:0005886;GO:0006820;GO:0008381;GO:0016020;GO:0055085
2	Zm00001d013114	GO:0016491;GO:0055114
2	Zm00001d013115	GO:0004560;GO:0005773;GO:0005975
2	Zm00001d013116	GO:0003676;GO:0008270
2	Zm00001d013119	GO:0003677;GO:0005739;GO:0008131;GO:0009851;GO:0009911;GO:0010228;GO:0010229;GO:0016491;GO:0016575;GO:0048825;GO:0055114
2	Zm00001d013120	GO:0004791;GO:0005737;GO:0006662;GO:0015035;GO:0016671;GO:0034599;GO:0045454;GO:0047134
2	Zm00001d013122	GO:0005506;GO:0006631;GO:0016705;GO:0018685;GO:0019825;GO:0020037;GO:0055114
2	Zm00001d013125	GO:0004672;GO:0004674;GO:0005524;GO:0005737;GO:0006468;GO:0007155;GO:0007346;GO:0009793;GO:0010090;GO:0010098;GO:0010103;GO:0010229;GO:0016301;GO:0023014;GO:0031098;GO:0032147;GO:0042981;GO:0045010;GO:0048765;GO:0071555
2	Zm00001d013126	GO:0005215;GO:0005886;GO:0005887;GO:0006810;GO:0006826;GO:0006833;GO:0009414;GO:0010106;GO:0015250;GO:0016020;GO:0034220
2	Zm00001d013127	GO:0004672;GO:0004842;GO:0005524;GO:0005886;GO:0006468;GO:0016301;GO:0016567
2	Zm00001d013128	GO:0004084;GO:0009081
2	Zm00001d013131	GO:0005089
2	Zm00001d013304	GO:0004252;GO:0006508;GO:0009505;GO:0048046;GO:0048359;GO:0080001
2	Zm00001d013307	GO:0004252;GO:0005576;GO:0005618;GO:0006508;GO:0009897;GO:0010103;GO:0042127
2	Zm00001d013309	GO:0004602;GO:0005739;GO:0005829;GO:0005886;GO:0006333;GO:0006979;GO:0007623;GO:0009407;GO:0009507;GO:0009651;GO:0046686;GO:0048046;GO:0055114
2	Zm00001d013310	GO:0000166;GO:0005388;GO:0005507;GO:0005886;GO:0005887;GO:0010043;GO:0010273;GO:0015662;GO:0016021;GO:0019829;GO:0030001;GO:0043231
2	Zm00001d013311	GO:0008152;GO:0016758;GO:0043231;GO:0080043;GO:0080044
2	Zm00001d013312	GO:0000166;GO:0005388;GO:0005507;GO:0005887;GO:0016021;GO:0019829;GO:0030001;GO:0043231
2	Zm00001d014382	GO:0003941;GO:0006563;GO:0008721;GO:0030378;GO:0043621;GO:0070178
2	Zm00001d014384	GO:0004672;GO:0005524;GO:0006468
2	Zm00001d014386	GO:0003676;GO:0005634;GO:0008270;GO:0009560
2	Zm00001d014503	GO:0003779;GO:0015629;GO:0030042
2	Zm00001d014548	GO:0000166;GO:0005886;GO:0012505
2	Zm00001d014549	GO:0000244;GO:0000398;GO:0005634;GO:0005687;GO:0005690;GO:0006346;GO:0009845;GO:0015030;GO:0046540;GO:0070417;GO:0071011;GO:0097526
2	Zm00001d001551	GO:0003735;GO:0005840;GO:0006412;GO:0022627
2	Zm00001d014550	GO:0005524
2	Zm00001d014553	GO:0003700;GO:0005634;GO:0006355;GO:0007623;GO:0010492;GO:0043565;GO:0048768;GO:0051301
2	Zm00001d014554	GO:0000272;GO:0016161
2	Zm00001d014555	GO:0005739;GO:0006486;GO:0016051;GO:0016757;GO:0016758
2	Zm00001d014556	GO:0005576;GO:0005618;GO:0009505;GO:0016572;GO:0030599;GO:0042545
2	Zm00001d014557	GO:0009507;GO:0016295;GO:0016296;GO:0019344;GO:0047381;GO:0047617
2	Zm00001d015163	GO:0005319;GO:0006810;GO:0006869;GO:0009706;GO:0009707;GO:0019243;GO:0043190
2	Zm00001d015164	GO:0003676;GO:0005634
2	Zm00001d015181	GO:0003676;GO:0005634
2	ENSRNA049458826	GO:0003978;GO:0005794;GO:0006012;GO:0009225;GO:0009723;GO:0009738;GO:0009832;GO:0019567;GO:0035556;GO:0050373;GO:0050662;GO:0052542
2	ENSRNA049458782	GO:0003677;GO:0006355
2	ENSRNA049458812	GO:0005634;GO:0046983
2	ENSRNA049458795	GO:0004672;GO:0004675;GO:0005524;GO:0005768;GO:0005886;GO:0006468;GO:0006898;GO:0007169;GO:0010359;GO:0016045;GO:0042742;GO:0052544
2	ENSRNA049458846	GO:0005618;GO:0030145;GO:0045735
2	ENSRNA049458874	GO:0000105;GO:0004424;GO:0009507
2	ENSRNA049458448	GO:0004672;GO:0004674;GO:0005524;GO:0005886;GO:0006468
2	ENSRNA049458758	GO:0005634;GO:0005737;GO:0019005;GO:0030162;GO:0031625;GO:0042787;GO:0043161
2	Zm00001d015184	GO:0000079;GO:0004693;GO:0005737;GO:0010440;GO:0019901;GO:0051726
2	Zm00001d015186	GO:0003991;GO:0005737;GO:0006526;GO:0009534;GO:0034618;GO:0042450
2	Zm00001d015189	GO:0003735;GO:0005840;GO:0006412
2	Zm00001d015193	GO:0009570;GO:0009733;GO:0009926;GO:0010223;GO:0016121;GO:0016124;GO:0016702;GO:0045549;GO:0055114;GO:1901601
2	Zm00001d015195	GO:0003743;GO:0005852;GO:0006413;GO:0031369
2	Zm00001d015372	GO:0005215;GO:0005887;GO:0006810;GO:0006826;GO:0009651;GO:0009705;GO:0010106;GO:0010167;GO:0010413;GO:0015200;GO:0015250;GO:0015706;GO:0016020;GO:0034220;GO:0042807;GO:0045492
2	Zm00001d001590	GO:0000288;GO:0000932;GO:0005488;GO:0005634;GO:0007275;GO:0017148;GO:0030015
2	Zm00001d015375	GO:0005634;GO:0005737;GO:0008289
2	Zm00001d015376	GO:0005737;GO:0005975;GO:0006099;GO:0006107;GO:0006108;GO:0006734;GO:0030060;GO:0055114
2	Zm00001d015538	GO:0003677;GO:0003700;GO:0006355
2	Zm00001d015718	GO:0003676
2	Zm00001d016012	GO:0003747;GO:0006415
2	Zm00001d016013	GO:0003677;GO:0003700;GO:0006355
2	Zm00001d016049	GO:0003700;GO:0006355
2	Zm00001d016052	GO:0000981;GO:0001135;GO:0003677;GO:0003700;GO:0005634;GO:0006355;GO:0006357;GO:0043565;GO:0044212;GO:0044839;GO:0045893;GO:0048235;GO:0048555;GO:0055047
2	Zm00001d016054	GO:0003948;GO:0004067;GO:0005576;GO:0006516;GO:0016787;GO:0033345;GO:0051604
2	Zm00001d016152	GO:0008152;GO:0016758
2	Zm00001d016154	GO:0003700;GO:0005634;GO:0006355;GO:0008283;GO:0009641;GO:0009733;GO:0009735;GO:0009826;GO:0010016;GO:0010017;GO:0010218;GO:0042803;GO:0043565;GO:0045892;GO:0048364
2	Zm00001d016156	GO:0005737;GO:0008641
2	Zm00001d016157	GO:0004672;GO:0005524;GO:0005886;GO:0006468;GO:0016301
2	Zm00001d016158	GO:0005829;GO:0009611;GO:0016787
2	Zm00001d016159	GO:0003677;GO:0003700;GO:0006355
2	Zm00001d016271	GO:0003677;GO:0003700;GO:0006355
2	Zm00001d016273	GO:0003677;GO:0003700;GO:0006355
2	Zm00001d016274	GO:0005576;GO:0005739;GO:0006406;GO:0006606;GO:0009640;GO:0009793;GO:0009845;GO:0009909;GO:0009933;GO:0010162;GO:0010182;GO:0010228;GO:0010344;GO:0012511;GO:0016020;GO:0016021;GO:0016567;GO:0019915;GO:0019953;GO:0050826
2	Zm00001d016275	GO:0005506;GO:0016705;GO:0020037;GO:0055114
2	Zm00001d016501	GO:0005634;GO:0009570
2	Zm00001d016502	GO:0003723;GO:0004519;GO:0009451;GO:0043231
2	Zm00001d016505	GO:0009055;GO:0046658
2	Zm00001d016506	GO:0005507;GO:0005886;GO:0009055;GO:0031225;GO:0046658
2	Zm00001d016508	GO:0005576;GO:0016788
2	Zm00001d016511	GO:0004672;GO:0004675;GO:0005524;GO:0005886;GO:0006468;GO:0007166
2	Zm00001d017078	GO:0005956;GO:0019887
2	Zm00001d017084	GO:0000398;GO:0003676;GO:0003723
2	Zm00001d017085	GO:0004252;GO:0005576;GO:0005618;GO:0006508
2	Zm00001d017087	GO:0000786;GO:0003677;GO:0005634;GO:0006334
2	Zm00001d017088	GO:0042393
2	Zm00001d017089	GO:0000079;GO:0019901
2	Zm00001d017090	GO:0003729;GO:0004519;GO:0005739;GO:0006364;GO:0006399;GO:0009451;GO:0009507;GO:0009658;GO:0019288;GO:0045036
2	Zm00001d017091	GO:0003700;GO:0006355;GO:0008270;GO:0043565
2	Zm00001d017686	GO:0000009;GO:0000030;GO:0005783;GO:0006487;GO:0016757;GO:0030433
2	Zm00001d017689	GO:0003700;GO:0006355;GO:0043565
2	Zm00001d017691	GO:0005737;GO:0005886;GO:0006857;GO:0009624;GO:0010039;GO:0015198;GO:0048316;GO:0051980;GO:0055085
2	Zm00001d017692	GO:0003700;GO:0006355;GO:0043565
2	Zm00001d017696	GO:0004672;GO:0005524;GO:0006468
2	Zm00001d017697	GO:0010215;GO:0016049;GO:0031225
2	Zm00001d017698	GO:0006508;GO:0008234
2	Zm00001d017699	GO:0000723;GO:0003678;GO:0006281
2	Zm00001d017700	GO:0000989;GO:0005622;GO:0005634;GO:0006355;GO:0008270;GO:0009640
2	Zm00001d017702	GO:0004672;GO:0005524;GO:0006468
2	Zm00001d017703	GO:0005829;GO:0030276
2	Zm00001d017704	GO:0000977;GO:0001085;GO:0001228;GO:0003682;GO:0003700;GO:0005634;GO:0005667;GO:0006355;GO:0008270;GO:0030154;GO:0043565
2	Zm00001d017707	GO:0005634
2	Zm00001d017977	GO:0009535;GO:0010258;GO:0010598;GO:0016655;GO:0055114
2	Zm00001d017978	GO:0003777;GO:0005524;GO:0005737;GO:0005871;GO:0005886;GO:0007018;GO:0008017;GO:0016887
2	Zm00001d017979	GO:0006914;GO:1990316
2	Zm00001d017983	GO:0005381;GO:0005384;GO:0006880;GO:0016020;GO:0030026;GO:0071281;GO:0071421
2	Zm00001d017984	GO:0000023;GO:0003746;GO:0003924;GO:0005524;GO:0005525;GO:0005739;GO:0005829;GO:0006098;GO:0006354;GO:0006364;GO:0006414;GO:0006415;GO:0009507;GO:0009570;GO:0009658;GO:0009793;GO:0009845;GO:0009902;GO:0009941;GO:0010027;GO:0010207;GO:0010228;GO:0016150;GO:0016226;GO:0019252;GO:0035304;GO:0042793;GO:0043085;GO:0045893;GO:0048046;GO:0048481;GO:0070125
2	Zm00001d017985	GO:0005634;GO:0005829;GO:0005886;GO:0006986;GO:0009165;GO:0009611;GO:0009644;GO:0034605;GO:0042542;GO:0046686;GO:0051131;GO:0051879;GO:0070417;GO:0070678
2	Zm00001d017986	GO:0000326;GO:0004197;GO:0006508;GO:0006624;GO:0008233;GO:0051603;GO:1990019
2	Zm00001d017987	GO:0005886;GO:0009506
2	Zm00001d017988	GO:0009733
2	Zm00001d017989	GO:0004672;GO:0004674;GO:0005524;GO:0005622;GO:0006468;GO:0018105;GO:0018107;GO:0035556
2	Zm00001d017991	GO:0003677;GO:0003700;GO:0005634;GO:0006355;GO:0042546;GO:0043565;GO:0044036;GO:0048759;GO:1901348
2	Zm00001d017995	GO:0007275
2	Zm00001d018409	GO:0000325;GO:0004553;GO:0004575;GO:0005975;GO:0006598;GO:0006816;GO:0006826;GO:0007030;GO:0009611;GO:0009617;GO:0009651;GO:0009805;GO:0010106;GO:0010167;GO:0015706;GO:0016132;GO:0042398;GO:0071370
2	Zm00001d018410	GO:0004190;GO:0005576;GO:0006508;GO:0009505;GO:0030163
2	Zm00001d018411	GO:0005778;GO:0005779;GO:0006098;GO:0016559;GO:0042802;GO:0044375
2	Zm00001d018414	GO:0004672;GO:0005524;GO:0006468
2	Zm00001d018415	GO:0005576;GO:0005768;GO:0005802;GO:0006664;GO:0046527
2	Zm00001d018416	GO:0003885;GO:0016020;GO:0055114
2	Zm00001d018417	GO:0005773;GO:0005886;GO:0009506
2	Zm00001d018418	GO:0003677
2	Zm00001d018419	GO:0005829;GO:0005886;GO:0006952;GO:0008106;GO:0009744;GO:0009813;GO:0010224;GO:0047501;GO:0047504;GO:0055114;GO:0080167
2	Zm00001d018420	GO:0005737
2	Zm00001d018421	GO:0000271;GO:0005794;GO:0016757
2	Zm00001d018422	GO:0005985;GO:0016157
2	Zm00001d018423	GO:0004553;GO:0005576;GO:0005774;GO:0005975;GO:0009044
2	Zm00001d001760	GO:0004675;GO:0005886;GO:0006468;GO:0007166
2	Zm00001d018431	GO:0004791;GO:0005737;GO:0006662;GO:0015035;GO:0016671;GO:0034599;GO:0045454;GO:0047134
2	Zm00001d018433	GO:0036513;GO:0042787;GO:0044390;GO:0046872;GO:0071712;GO:1904264
2	Zm00001d018434	GO:0005634;GO:0008284;GO:0009560
2	Zm00001d018436	GO:0009827;GO:0009860;GO:0016021;GO:0030148;GO:0042284;GO:0046513
2	Zm00001d018439	GO:0005576;GO:0006949;GO:0009506;GO:0019953
2	Zm00001d018440	GO:0004672;GO:0005524;GO:0006468
2	Zm00001d018441	GO:0003676
2	Zm00001d018443	GO:0016021;GO:0022891;GO:0055085
2	Zm00001d018444	GO:0003676;GO:0008270
2	Zm00001d018445	GO:0003677;GO:0003700;GO:0006355
2	Zm00001d018447	GO:0009107;GO:0009249;GO:0015979;GO:0016992
2	Zm00001d018448	GO:0005524;GO:0009611;GO:0009651;GO:0009737;GO:0009897;GO:0010222;GO:0010588;GO:0015245;GO:0015908;GO:0016020;GO:0016021;GO:0016887;GO:0042626;GO:0042803;GO:0080051
2	Zm00001d018449	GO:0010287
2	Zm00001d018450	GO:0046872
2	Zm00001d018451	GO:0005634
2	Zm00001d018452	GO:0000287;GO:0003862;GO:0005737;GO:0005829;GO:0006744;GO:0009098;GO:0009570;GO:0009941;GO:0051287;GO:0055114
2	Zm00001d018454	GO:0003723;GO:0004519;GO:0005739;GO:0008270;GO:0009451;GO:0043231
2	Zm00001d018455	GO:0004842;GO:0031146
2	Zm00001d035108	GO:0004553;GO:0005975;GO:0009507
2	Zm00001d001296	GO:0005737;GO:0005886;GO:0006813;GO:0009555;GO:0015079;GO:0016020;GO:0071805
2	Zm00001d035316	GO:0005506;GO:0016020;GO:0016705;GO:0016709;GO:0020037;GO:0044550;GO:0055114
2	Zm00001d035408	GO:0003677;GO:0006338;GO:0009560;GO:0016514;GO:0040029
2	Zm00001d035411	GO:0010167;GO:0015706
2	Zm00001d035412	GO:0003743
2	Zm00001d035413	GO:0003723
2	Zm00001d035416	GO:0003830;GO:0005794;GO:0006487;GO:0008375;GO:0016020
2	Zm00001d035420	GO:0003677;GO:0006355
2	Zm00001d035421	GO:0003723;GO:0004519;GO:0005739;GO:0009451
2	Zm00001d001319	GO:0003937;GO:0004643;GO:0006164;GO:0009220;GO:0009409;GO:0009570;GO:0010319
2	Zm00001d001324	GO:0000178;GO:0006396
2	Zm00001d035454	GO:0005886
2	Zm00001d035845	GO:0008270
2	Zm00001d035846	GO:0005783
2	Zm00001d035848	GO:0006355;GO:0008270
2	Zm00001d037566	GO:0004867;GO:0005576
2	Zm00001d037573	GO:0004867;GO:0005576
2	Zm00001d037574	GO:0005634
2	Zm00001d037576	GO:0005507;GO:0005777;GO:0008131;GO:0009308;GO:0009507;GO:0048038;GO:0055114
2	Zm00001d037577	GO:0009852;GO:0016491;GO:0055114
2	Zm00001d037967	GO:0003824;GO:0008152
2	Zm00001d037970	GO:0003723;GO:0004519;GO:0009451;GO:0043231
2	Zm00001d037971	GO:0005739
2	Zm00001d037972	GO:0008422;GO:1901657
2	Zm00001d037973	GO:0004553;GO:0005975
2	Zm00001d037975	GO:0008422;GO:1901657
2	Zm00001d037978	GO:0004096;GO:0006979;GO:0020037;GO:0055114
2	Zm00001d037979	GO:0005634;GO:0009561;GO:0009960;GO:0010091;GO:0010224;GO:0042023;GO:0051783;GO:1900426;GO:1904667
2	Zm00001d037980	GO:0003676;GO:0005634;GO:0005737;GO:0006397;GO:0008143;GO:0043488;GO:1900364
2	Zm00001d037981	GO:0003700;GO:0006355;GO:0043565
2	Zm00001d038136	GO:0003676
2	Zm00001d038139	GO:0003676
2	Zm00001d038142	GO:0003676;GO:0005634
2	Zm00001d038147	GO:0005887;GO:0006612;GO:0006833;GO:0009651;GO:0009750;GO:0009963;GO:0010363;GO:0015171;GO:0015800;GO:0015804;GO:0030003;GO:0070838
2	Zm00001d038149	GO:0000387
2	Zm00001d038150	GO:0003924;GO:0005525
2	Zm00001d038235	GO:0004497;GO:0005506;GO:0005783;GO:0009647;GO:0010268;GO:0016125;GO:0016132;GO:0016705;GO:0020037;GO:0055114
2	Zm00001d038239	GO:0005524;GO:0005886;GO:0006855;GO:0009506;GO:0016020;GO:0016021;GO:0016887;GO:0042626
2	Zm00001d038244	GO:0005634;GO:0005737;GO:0030001;GO:0046872;GO:0046914;GO:0046916
2	Zm00001d038249	GO:0005737;GO:0030001;GO:0046914;GO:0046916
2	Zm00001d038251	GO:0005737;GO:0030001;GO:0046914;GO:0046916
2	Zm00001d038257	GO:0003777;GO:0005737;GO:0005871;GO:0007018;GO:0016887;GO:0030001;GO:0046872;GO:0046914;GO:0046916
2	Zm00001d038258	GO:0005737;GO:0030001;GO:0046914;GO:0046916
2	Zm00001d038262	GO:0000139;GO:0003777;GO:0004571;GO:0005524;GO:0005739;GO:0005783;GO:0005871;GO:0006491;GO:0007018;GO:0008017;GO:0009060;GO:0009845;GO:0016887
2	Zm00001d038299	GO:0005886
2	Zm00001d038301	GO:0005488;GO:0005634;GO:0009506;GO:0071339;GO:0097344
2	Zm00001d038303	GO:0005634
2	Zm00001d038304	GO:0004672;GO:0005524;GO:0006468
2	Zm00001d038306	GO:0000398;GO:0003676;GO:0003968;GO:0005730;GO:0006306;GO:0006346;GO:0007267;GO:0009616;GO:0009751;GO:0009855;GO:0010014;GO:0010073;GO:0010267;GO:0010495;GO:0030422;GO:0035196;GO:0043687;GO:0045893;GO:0050832;GO:0070919
2	Zm00001d038308	GO:0006952;GO:0009507;GO:0009607;GO:0016020;GO:0016556
2	Zm00001d038310	GO:0005886;GO:0009651;GO:0009737;GO:0009739;GO:2000377
2	Zm00001d038311	GO:0004601;GO:0006979;GO:0020037;GO:0042744;GO:0055114
2	Zm00001d038316	GO:0008374
2	Zm00001d038348	GO:0003676;GO:0003824;GO:0050660;GO:0055114
2	Zm00001d038529	GO:0000045;GO:0005634;GO:0005829;GO:0007030;GO:0019888;GO:0031468;GO:0043130;GO:0043161;GO:0051117;GO:0061025
2	Zm00001d038531	GO:0005794;GO:0042991
2	Zm00001d038533	GO:0000162;GO:0004049;GO:0005737;GO:0005950;GO:0008152;GO:0009617;GO:0010600
2	Zm00001d038534	GO:0003723;GO:0004519;GO:0005739;GO:0009451
2	Zm00001d038535	GO:0004672;GO:0004674;GO:0005524;GO:0005774;GO:0005886;GO:0006468;GO:0007169;GO:0009506;GO:0010075
2	Zm00001d038536	GO:0005868;GO:0007017;GO:0008092;GO:0008574;GO:0010970;GO:0030286;GO:0045505;GO:0051959;GO:0060271;GO:2000582
2	Zm00001d038537	GO:0019904
2	Zm00001d038667	GO:0003333;GO:0005886;GO:0015171
2	Zm00001d038670	GO:0009507;GO:0019288
2	Zm00001d038671	GO:0003779;GO:0005576;GO:0048451;GO:0048453
2	Zm00001d038672	GO:0003700;GO:0005634;GO:0006355
2	Zm00001d038673	GO:0000977;GO:0045944;GO:0046983
2	Zm00001d038674	GO:0003735;GO:0005840;GO:0006412
2	Zm00001d038675	GO:0000981;GO:0001135;GO:0003677;GO:0005634;GO:0006357;GO:0030154;GO:0043565;GO:0044212
2	Zm00001d038676	GO:0003677;GO:0006355
2	Zm00001d038681	GO:0003824;GO:0005739;GO:0006777;GO:0009507
2	Zm00001d038682	GO:0005215;GO:0016021
2	Zm00001d038684	GO:0003954;GO:0005739;GO:0005886;GO:0007043;GO:0042545;GO:0042803;GO:0048226;GO:0051536
2	Zm00001d038685	GO:0003333;GO:0015171
2	Zm00001d038686	GO:0005524;GO:0016887
2	Zm00001d038687	GO:0000023;GO:0004252;GO:0006508;GO:0008233;GO:0008236;GO:0009543;GO:0010027;GO:0010206;GO:0019252;GO:0019761
2	Zm00001d038688	GO:0000965;GO:0003678;GO:0004004;GO:0005739;GO:0006401;GO:0009220;GO:0009651;GO:0009939;GO:0010929;GO:0016817;GO:0045025;GO:0080038;GO:1901002;GO:1902584
2	Zm00001d038689	GO:0005829;GO:0006006;GO:0006096;GO:0006364;GO:0009570;GO:0009657;GO:0009773;GO:0009941;GO:0010103;GO:0010207;GO:0016020;GO:0016620;GO:0019900;GO:0035304;GO:0042802;GO:0048046;GO:0050661;GO:0051287;GO:0051289;GO:0055114;GO:0099080
2	Zm00001d038691	GO:0003723;GO:0004812;GO:0004831;GO:0005524;GO:0005737;GO:0005739;GO:0005829;GO:0006418;GO:0006437;GO:0006655;GO:0009570;GO:0009658;GO:0009793;GO:0010027;GO:0010228;GO:0016226;GO:0043039;GO:0048481
2	Zm00001d038693	GO:0004857;GO:0005618;GO:0009505;GO:0030599;GO:0042545;GO:0046910;GO:0048358;GO:0048359;GO:0071944
2	Zm00001d038923	GO:0004034;GO:0006006;GO:0016853;GO:0019318;GO:0030246;GO:0033499
2	Zm00001d038926	GO:0005975;GO:0016853;GO:0030246
2	Zm00001d001475	GO:0003977;GO:0003983;GO:0005737;GO:0005829;GO:0006011;GO:0006047;GO:0006048;GO:0008152;GO:0009553;GO:0009555;GO:0009793;GO:0019276;GO:0052630;GO:0070569
2	Zm00001d038949	GO:0004034;GO:0006006;GO:0016853;GO:0019318;GO:0030246;GO:0033499
2	Zm00001d018823	GO:0005381;GO:0005384;GO:0006880;GO:0016020;GO:0030026;GO:0071281;GO:0071421
2	Zm00001d019084	GO:0000932;GO:0003676;GO:0004535;GO:0017148;GO:0030015;GO:0043928
2	Zm00001d019086	GO:0005886;GO:0006810;GO:0016021;GO:0022857
2	Zm00001d019087	GO:0000287;GO:0004427;GO:0005737;GO:0006796
2	Zm00001d019089	GO:0005739;GO:0005886
2	Zm00001d019090	GO:0005829
2	Zm00001d019091	GO:0005576;GO:0005886;GO:0006810;GO:0016020;GO:0016021;GO:0022857
2	Zm00001d019092	GO:0003700;GO:0005634;GO:0005829;GO:0005886;GO:0005929;GO:0006355;GO:0006888;GO:0008081;GO:0009536;GO:0009620;GO:0010359;GO:0035091;GO:0043090;GO:0061512
2	Zm00001d019093	GO:0004601;GO:0006979;GO:0009505;GO:0009506;GO:0009664;GO:0020037;GO:0042744;GO:0055114
2	Zm00001d019096	GO:0004601;GO:0006979;GO:0020037;GO:0042744;GO:0055114
2	Zm00001d020296	GO:0004601;GO:0006979;GO:0009505;GO:0009506;GO:0009664;GO:0020037;GO:0042744;GO:0055114
2	Zm00001d020297	GO:0004601;GO:0006979;GO:0009505;GO:0009506;GO:0009664;GO:0020037;GO:0042744;GO:0055114
2	Zm00001d020298	GO:0004601;GO:0006979;GO:0020037;GO:0055114
2	Zm00001d020303	GO:0006629;GO:0008081
2	Zm00001d020461	GO:0004672;GO:0005524;GO:0005886;GO:0006468;GO:0016301
2	Zm00001d020476	GO:0000166;GO:0001056;GO:0003899;GO:0005666;GO:0006351;GO:0006384
2	Zm00001d020697	GO:0000166;GO:0001056;GO:0003899;GO:0005666;GO:0005886;GO:0006351;GO:0006384
2	Zm00001d020706	GO:0003676
2	Zm00001d020708	GO:0008440
2	Zm00001d020788	GO:0005634;GO:0005802;GO:0005829;GO:0006623;GO:0006886;GO:0016192;GO:0030124;GO:0030125;GO:0030131
2	Zm00001d020790	GO:0005634
2	Zm00001d020791	GO:0003677;GO:0005634;GO:0006355;GO:0009725
2	Zm00001d020794	GO:0000166;GO:0005634;GO:0007062;GO:0009640;GO:0009793;GO:0009845;GO:0009880;GO:0009908;GO:0009909;GO:0010072;GO:0010162;GO:0010182;GO:0010228;GO:0010564;GO:0016567;GO:0019915;GO:0045595;GO:0048366;GO:0048825;GO:0050826;GO:0051301;GO:0080008
2	Zm00001d020804	GO:0003677;GO:0003700;GO:0005634;GO:0006355;GO:0007155;GO:0009735;GO:0009737;GO:0009741;GO:0010014;GO:0010089;GO:0010090;GO:0010413;GO:0042803;GO:0043565;GO:0044212;GO:0045010;GO:0045491;GO:0045492;GO:0045893;GO:0046982;GO:0048759;GO:0048765;GO:0050832;GO:0071365;GO:0071555;GO:0090059;GO:1901348
2	Zm00001d020807	GO:0000059;GO:0000060;GO:0005643;GO:0005829;GO:0006487;GO:0006607;GO:0006610;GO:0006886;GO:0008139;GO:0008536;GO:0008565;GO:0031965;GO:0034399;GO:0035280;GO:0052541;GO:0052546
2	Zm00001d020810	GO:0003777;GO:0004497;GO:0005506;GO:0005524;GO:0007018;GO:0008017;GO:0016705;GO:0020037;GO:0055114
2	Zm00001d020826	GO:0005634;GO:0008270;GO:0018024;GO:0034968
2	Zm00001d020827	GO:0000285;GO:0005524;GO:0006458;GO:0010008;GO:0016307;GO:0042147;GO:0044183;GO:0046488;GO:0046854;GO:0051082;GO:0061077
2	Zm00001d020828	GO:0005457;GO:0005459;GO:0005460;GO:0005794;GO:0005886;GO:0006863;GO:0015783;GO:0015786;GO:0072334
2	Zm00001d020834	GO:0005634;GO:0005829;GO:0007021;GO:0009524;GO:0009790;GO:0009793;GO:0051301
2	Zm00001d020835	GO:0005768;GO:0005802;GO:0008168;GO:0008757;GO:0032259
2	Zm00001d020837	GO:0004576;GO:0004579;GO:0005774;GO:0005783;GO:0005886;GO:0006486;GO:0008250;GO:0009505;GO:0016021;GO:0018279
2	Zm00001d020838	GO:0003677;GO:0006355
2	Zm00001d020840	GO:0005769;GO:0005886;GO:0015095;GO:0015693;GO:0016021
2	Zm00001d020845	GO:0004672;GO:0005524;GO:0006468
2	Zm00001d020887	GO:0003677;GO:0004386;GO:0005524;GO:0005634;GO:0006270;GO:0006275;GO:0008283;GO:0009855;GO:0009887;GO:0010051;GO:0045951;GO:0046686;GO:0048439;GO:0048519;GO:0051726
2	Zm00001d020898	GO:0005739;GO:0009658
2	Zm00001d020935	GO:0005215;GO:0005887;GO:0006810;GO:0009705;GO:0015250;GO:0016020;GO:0034220;GO:0042807
2	Zm00001d020936	GO:0009535;GO:0009941
2	Zm00001d020937	GO:0005739;GO:0005777;GO:0006625;GO:0006626;GO:0009507
2	Zm00001d020938	GO:0005634
2	Zm00001d020939	GO:0004866;GO:0004867;GO:0015066
2	Zm00001d020940	GO:0004482;GO:0005634;GO:0005845;GO:0006370;GO:0036265
2	Zm00001d020941	GO:0016021;GO:0055085
2	Zm00001d020943	GO:0003824;GO:0008152;GO:0008936;GO:0019674
2	Zm00001d021315	GO:0004185;GO:0006508;GO:0051603
2	Zm00001d021316	GO:0005516;GO:0005524;GO:0005739;GO:0009507;GO:0016036;GO:0016887;GO:0019243;GO:0019375;GO:0042631
2	Zm00001d021321	GO:0003723;GO:0004519;GO:0005739;GO:0080156
2	Zm00001d021324	GO:0004252;GO:0005739;GO:0005759;GO:0006508;GO:0008270;GO:0009535;GO:0009840;GO:0019243;GO:0050897
2	Zm00001d021330	GO:0008152;GO:0008194;GO:0016758;GO:0043231;GO:0080043;GO:0080044
2	Zm00001d021332	GO:0005634
2	Zm00001d021335	GO:0055085
2	Zm00001d021731	GO:0055085
2	Zm00001d021738	GO:0015078;GO:0015991;GO:0033179
2	Zm00001d021810	GO:0003676
2	Zm00001d021812	GO:0004672;GO:0004674;GO:0005524;GO:0005886;GO:0006468;GO:0007166;GO:0030247
2	Zm00001d021813	GO:0005739;GO:0009706
2	Zm00001d021815	GO:0000160;GO:0005634;GO:0005829
2	Zm00001d021816	GO:0008152;GO:0016758
2	Zm00001d001269	GO:0003682;GO:0003886;GO:0005634;GO:0006270;GO:0006275;GO:0006342;GO:0006346;GO:0008168;GO:0008283;GO:0009909;GO:0010069;GO:0010216;GO:0010425;GO:0016572;GO:0031048;GO:0051567;GO:0051726
2	Zm00001d021817	GO:0009690;GO:0016614;GO:0019139;GO:0050660;GO:0055114
2	Zm00001d021820	GO:0005509;GO:0009409;GO:0009544;GO:0009654;GO:0009767;GO:0015979;GO:0019898;GO:0045156
2	Zm00001d021821	GO:0005509;GO:0009654;GO:0015979;GO:0019898
2	Zm00001d021822	GO:0005794;GO:0008107;GO:0008417;GO:0009832;GO:0009969;GO:0016020;GO:0042546
2	Zm00001d021823	GO:0005737;GO:0009685;GO:0016491;GO:0052634;GO:0052635;GO:0055114
2	Zm00001d021826	GO:0006508;GO:0008152;GO:0008237;GO:0009850;GO:0010178;GO:0016787
2	Zm00001d021827	GO:0005215;GO:0005887;GO:0006810;GO:0015250;GO:0016020;GO:0034220
2	Zm00001d021866	GO:0003723;GO:0004519;GO:0009451;GO:0043231
2	Zm00001d021867	GO:0003677;GO:0005634;GO:0006355;GO:0009725
2	Zm00001d021868	GO:0005634;GO:0005829
2	Zm00001d021869	GO:0000387;GO:0001510;GO:0005682;GO:0005685;GO:0005686;GO:0005730;GO:0005732;GO:0005829;GO:0008380;GO:0030532;GO:0046540;GO:0071011;GO:0071013
2	Zm00001d021873	GO:0005737;GO:0006559;GO:0006598;GO:0006952;GO:0006979;GO:0009555;GO:0009611;GO:0009805;GO:0009819;GO:0009963;GO:0010224;GO:0016841;GO:0042398;GO:0043234;GO:0045548;GO:0046244;GO:0046274;GO:0080167
2	Zm00001d021875	GO:0005737;GO:0006559;GO:0016841
2	Zm00001d021876	GO:0004001;GO:0005507;GO:0005634;GO:0005829;GO:0005886;GO:0006166;GO:0006169;GO:0019200;GO:0046835
2	Zm00001d021877	GO:0009733
2	Zm00001d021878	GO:0004672;GO:0004674;GO:0005524;GO:0005886;GO:0006468;GO:0007166;GO:0030247
2	Zm00001d021879	GO:0004672;GO:0004674;GO:0005509;GO:0005524;GO:0005576;GO:0005886;GO:0006468;GO:0007166;GO:0030247
2	Zm00001d021880	GO:0004672;GO:0005509;GO:0005524;GO:0006468;GO:0030247
2	Zm00001d021882	GO:0001666;GO:0005634;GO:0005886;GO:0005887;GO:0006612;GO:0006862;GO:0006888;GO:0008519;GO:0009506;GO:0009737;GO:0009862;GO:0010310;GO:0010311;GO:0010363;GO:0015695;GO:0015696;GO:0015802;GO:0016020;GO:0043069;GO:0043090;GO:0043269;GO:0043621;GO:0051258;GO:0061025;GO:0072488;GO:0080167;GO:0080181
2	Zm00001d021883	GO:0003682
2	Zm00001d021887	GO:0004672;GO:0005524;GO:0006468
2	Zm00001d021891	GO:0003676;GO:0004004;GO:0005524;GO:0005634;GO:0005730;GO:0005737;GO:0005887;GO:0008026;GO:0008519;GO:0010501;GO:0015695;GO:0072488
2	Zm00001d022120	GO:0003676;GO:0003729;GO:0005622;GO:0005829;GO:0006810;GO:0030529
2	Zm00001d022124	GO:0003677
2	Zm00001d022125	GO:0005634
2	Zm00001d001276	GO:0005774;GO:0005777;GO:0005829;GO:0006635
2	Zm00001d022130	GO:0005200;GO:0005885;GO:0030041;GO:0034314;GO:0051015
2	Zm00001d022131	GO:0000278;GO:0000724;GO:0003677;GO:0003713;GO:0004842;GO:0005634;GO:0005886;GO:0006261;GO:0006275;GO:0006281;GO:0006306;GO:0008283;GO:0009555;GO:0009934;GO:0009965;GO:0010078;GO:0010492;GO:0016444;GO:0031047;GO:0031436;GO:0035066;GO:0035067;GO:0042127;GO:0045717;GO:0045892;GO:0045944;GO:0046872;GO:0048366;GO:0051567;GO:0051726;GO:0065004;GO:0070531;GO:0071158;GO:0080182
2	Zm00001d022133	GO:0048316
2	Zm00001d022134	GO:0003723
2	Zm00001d022139	GO:0004553;GO:0005975;GO:0008422;GO:1901657
2	Zm00001d022141	GO:0004553;GO:0005975
2	Zm00001d022142	GO:0004553;GO:0005576;GO:0005975;GO:0009809;GO:0047782;GO:1901657
2	Zm00001d022143	GO:0003723;GO:0004519;GO:0005739;GO:0009451;GO:0043231
2	Zm00001d022144	GO:0005886;GO:0006952;GO:0007165;GO:0043531
2	Zm00001d008176	GO:0016491;GO:0051537;GO:0055114
2	Zm00001d008177	GO:0004812;GO:0004827;GO:0005524;GO:0005737;GO:0005829;GO:0006418;GO:0006433;GO:0009506;GO:0016020;GO:0017101
2	Zm00001d008578	GO:0005506;GO:0008610;GO:0009507;GO:0010291;GO:0016119;GO:0016123;GO:0016491;GO:0055114
2	Zm00001d008579	GO:0001944;GO:0003824;GO:0005737;GO:0006979;GO:0009058;GO:0009611;GO:0009612;GO:0009693;GO:0009723;GO:0009733;GO:0009737;GO:0009753;GO:0010200;GO:0016847;GO:0030170;GO:0042802;GO:0051301;GO:0071281
2	Zm00001d008580	GO:0009507;GO:0016020
2	Zm00001d008581	GO:0004536;GO:0005634;GO:0016788
2	Zm00001d008582	GO:0007165
2	Zm00001d008584	GO:0005829;GO:0006511;GO:0009507
2	Zm00001d008585	GO:0000226;GO:0000911;GO:0002237;GO:0004672;GO:0004674;GO:0005524;GO:0005886;GO:0006260;GO:0006306;GO:0006468;GO:0007169;GO:0008283;GO:0009855;GO:0010014;GO:0010075;GO:0010103;GO:0030244;GO:0048443;GO:0051567;GO:0090696
2	Zm00001d008586	GO:0005737;GO:0006629;GO:0016021;GO:0016627
2	Zm00001d008588	GO:0000786;GO:0003677;GO:0005634;GO:0006334;GO:0009414;GO:0031492
2	Zm00001d008591	GO:0008840;GO:0009089;GO:0009507
2	Zm00001d008592	GO:0004843;GO:0005886;GO:0006820;GO:0006863;GO:0006873;GO:0008308;GO:0009270;GO:0009737;GO:0010037;GO:0010193;GO:0015698;GO:0015711;GO:0016021;GO:0019901;GO:0019903;GO:0030433;GO:0036266;GO:0050891;GO:0055085;GO:0071630;GO:0072671;GO:0090332;GO:1902456
2	Zm00001d008594	GO:0007389;GO:0008361;GO:0009505;GO:0009664;GO:0009832;GO:0009926;GO:0010015;GO:0040007;GO:0046658;GO:0048046
2	Zm00001d008792	GO:0005985;GO:0016157
2	Zm00001d008793	GO:0005794;GO:0006007;GO:0008378;GO:0009969;GO:0016020
2	Zm00001d008794	GO:0005506;GO:0016705;GO:0020037;GO:0055114
2	Zm00001d008795	GO:0004784;GO:0005615;GO:0006801;GO:0006878;GO:0008270;GO:0009570;GO:0015680;GO:0016532;GO:0019430;GO:0030001;GO:0046872;GO:0055114
2	Zm00001d008799	GO:0005576;GO:0007267;GO:0009553;GO:0010430;GO:0016614;GO:0016832;GO:0046593;GO:0050660;GO:0055114
2	Zm00001d008800	GO:0005794;GO:0007037;GO:0009705;GO:0016021;GO:0055085
2	Zm00001d008001	GO:0005794;GO:0016757
2	Zm00001d008900	GO:0005634;GO:0005643;GO:0006606;GO:0008536;GO:0046907
2	Zm00001d008902	GO:0000398;GO:0000993;GO:0005634;GO:0006306;GO:0006346;GO:0006355;GO:0007131;GO:0008284;GO:0009630;GO:0009640;GO:0009910;GO:0010090;GO:0010388;GO:0010638;GO:0016020;GO:0016567;GO:0016570;GO:0016571;GO:0016572;GO:0016579;GO:0016593;GO:0030422;GO:0031048;GO:0033044;GO:0035196;GO:0043687;GO:0045893;GO:0051276;GO:0051567;GO:0051569
2	Zm00001d008903	GO:0003677;GO:0003700;GO:0005634;GO:0006355;GO:0009631;GO:0043565
2	Zm00001d008904	GO:0003677;GO:0003700;GO:0005634;GO:0006355;GO:0019760;GO:0043565;GO:0044212;GO:0045893;GO:0050832
2	Zm00001d008905	GO:0043161;GO:0061630
2	Zm00001d008907	GO:0005215;GO:0005886;GO:0006855;GO:0015238;GO:0015297;GO:0016020
2	Zm00001d009230	GO:0043161;GO:0048437;GO:0061630
2	Zm00001d009231	GO:0005634;GO:0005768;GO:0005802;GO:0008168;GO:0008757;GO:0032259
2	Zm00001d009912	GO:0004497;GO:0005506;GO:0005739;GO:0006826;GO:0007275;GO:0010106;GO:0010167;GO:0010268;GO:0015706;GO:0016125;GO:0016132;GO:0016705;GO:0019825;GO:0020037;GO:0055114
2	Zm00001d009913	GO:0003735;GO:0005840;GO:0006412
2	Zm00001d009915	GO:0005506;GO:0016705;GO:0020037;GO:0055114
2	Zm00001d009919	GO:0005516;GO:0005634;GO:0009739
2	Zm00001d009921	GO:0005768;GO:0005802;GO:0008168;GO:0008757;GO:0016021;GO:0032259;GO:0052546
2	Zm00001d009923	GO:0004252;GO:0006508;GO:0016021
2	Zm00001d009926	GO:0006508;GO:0008234
2	Zm00001d008076	GO:0005739;GO:0005743;GO:0005886;GO:0008381;GO:0009941;GO:0009992;GO:0016020;GO:0016021;GO:0034599;GO:0055085
2	Zm00001d010416	GO:0000723;GO:0003678;GO:0006281
2	Zm00001d010420	GO:0043161;GO:0061630
2	Zm00001d010421	GO:0005634;GO:0006486;GO:0006888;GO:0043090
2	Zm00001d010620	GO:0004871;GO:0005737;GO:0005834;GO:0007165
2	Zm00001d010632	GO:0003677;GO:0003700;GO:0005634;GO:0006355
2	Zm00001d010654	GO:0000922;GO:0000923;GO:0005200;GO:0005813;GO:0005815;GO:0005816;GO:0007020;GO:0008274;GO:0031122;GO:0043015;GO:0051011;GO:0051298;GO:0051321;GO:0051415;GO:0090307
2	Zm00001d010655	GO:0004672;GO:0005524;GO:0006468
2	Zm00001d010656	GO:0003677
2	Zm00001d010658	GO:0003676;GO:0003729;GO:0003743;GO:0004521;GO:0005634;GO:0005829;GO:0005887;GO:0006306;GO:0006346;GO:0007062;GO:0007155;GO:0007267;GO:0009616;GO:0009733;GO:0009850;GO:0009855;GO:0009880;GO:0009887;GO:0009926;GO:0009955;GO:0009965;GO:0010050;GO:0010072;GO:0010073;GO:0010090;GO:0010218;GO:0010228;GO:0010267;GO:0010305;GO:0010431;GO:0010589;GO:0015116;GO:0019827;GO:0019898;GO:0035195;GO:0035196;GO:…
2	Zm00001d010667	GO:0005737;GO:0047617
2	Zm00001d010670	GO:0003676
2	Zm00001d011519	GO:0005985;GO:0016157
2	Zm00001d011520	GO:0003677;GO:0004386;GO:0005524;GO:0005634;GO:0006974;GO:0071494
2	Zm00001d011523	GO:0005096;GO:0005634;GO:0005737;GO:0005886;GO:0017137;GO:0017157;GO:0019905;GO:0048235;GO:0080008
2	Zm00001d011526	GO:0003700;GO:0005634;GO:0006355
2	Zm00001d011527	GO:0005634
2	Zm00001d011532	GO:0005215;GO:0005829;GO:0006810;GO:0006816;GO:0007030;GO:0009651;GO:0012501;GO:0016021
2	Zm00001d011534	GO:0000723;GO:0003678;GO:0006281
2	Zm00001d011536	GO:0005794;GO:0016757
2	Zm00001d012061	GO:0008033;GO:0016491;GO:0050660;GO:0055114
2	Zm00001d012063	GO:0003333;GO:0005886;GO:0006865;GO:0010075;GO:0015171
2	Zm00001d012067	GO:0016788
2	Zm00001d012069	GO:0001522;GO:0003723;GO:0005634;GO:0009909;GO:0009982;GO:0031119;GO:0034968;GO:0048449
2	Zm00001d012074	GO:0005737;GO:0006623;GO:0008284;GO:0009610;GO:0016192;GO:0016197;GO:0043161;GO:0043248;GO:0051788;GO:0061025
2	ENSRNA049475572	GO:0006281
2	Zm00001d044808	GO:0004601;GO:0006979;GO:0020037;GO:0042744;GO:0055114
2	Zm00001d044814	GO:0004857;GO:0005576;GO:0043086;GO:0046910;GO:0080167
2	Zm00001d044815	GO:0005634
2	Zm00001d027105	GO:0005634
2	Zm00001d046071	GO:0006950
2	Zm00001d046072	GO:0000145;GO:0001927;GO:0005829;GO:0005886;GO:0006893;GO:0007155;GO:0009506;GO:0009846;GO:0009860;GO:0010090;GO:0045010;GO:0048765;GO:0060321;GO:0070062;GO:0071555
2	Zm00001d046135	GO:0005198;GO:0009507;GO:0009570;GO:0010236
2	Zm00001d046136	GO:0005886;GO:0006810;GO:0016021;GO:0022857
2	Zm00001d046137	GO:0004124;GO:0005737;GO:0006535;GO:0030170
2	Zm00001d046449	GO:0003824
2	Zm00001d046450	GO:0004672;GO:0004674;GO:0005516;GO:0005524;GO:0005886;GO:0006468;GO:0048544
2	Zm00001d046455	GO:0000786;GO:0003677;GO:0005634;GO:0006334;GO:0008283;GO:0031492;GO:0046982
2	Zm00001d046456	GO:0005488
2	Zm00001d046457	GO:0004672;GO:0005524;GO:0006468
2	Zm00001d046672	GO:0006812;GO:0015299;GO:0016021;GO:0016888;GO:0055085
2	Zm00001d046673	GO:0005634
2	Zm00001d046675	GO:0000786;GO:0003677;GO:0046982
2	Zm00001d046677	GO:0004571;GO:0005509;GO:0016020
2	Zm00001d046680	GO:0000723;GO:0003678;GO:0006281;GO:0006508;GO:0008234
2	Zm00001d046681	GO:0005506;GO:0016705;GO:0020037;GO:0055114
2	Zm00001d046883	GO:0050829
2	Zm00001d046891	GO:0001676;GO:0003995;GO:0003997;GO:0004812;GO:0005524;GO:0005634;GO:0005777;GO:0006418;GO:0006635;GO:0009735;GO:0033539;GO:0043161;GO:0043248;GO:0048767;GO:0050660;GO:0051788;GO:0071949
2	Zm00001d046936	GO:0004842;GO:0005488;GO:0016567
2	Zm00001d046939	GO:0009705;GO:0015140;GO:0015743
2	Zm00001d046974	GO:0001666;GO:0005739;GO:0006636;GO:0006655;GO:0006869;GO:0009707;GO:0009809;GO:0009867;GO:0015995;GO:0016036;GO:0016117;GO:0019288;GO:0019375;GO:0031408;GO:0035250;GO:0042550;GO:0046480
2	Zm00001d046978	GO:0004871;GO:0006952;GO:0009506;GO:0046658
2	Zm00001d048302	GO:0019538
2	Zm00001d048307	GO:0003700;GO:0005667;GO:0006355;GO:0046983
2	Zm00001d048308	GO:0006661;GO:0009535;GO:0009965;GO:0030154;GO:0045893
2	Zm00001d048310	GO:0004672;GO:0005524;GO:0006468
2	Zm00001d048312	GO:0005375;GO:0016021;GO:0035434
2	Zm00001d048314	GO:0005634;GO:0080167
2	Zm00001d048315	GO:0003723;GO:0004519;GO:0005739;GO:0009451;GO:0043231
2	Zm00001d048316	GO:0005739;GO:0006098;GO:0006364;GO:0009507;GO:0009522;GO:0009657;GO:0009767;GO:0009768;GO:0010207;GO:0019344;GO:0030003;GO:0035304;GO:0070838
2	Zm00001d048317	GO:0031072;GO:0051082
2	Zm00001d048318	GO:0003676
2	Zm00001d048319	GO:0003676
2	Zm00001d048320	GO:0004843;GO:0005634;GO:0007346;GO:0008234;GO:0009630;GO:0016578;GO:0016579;GO:0031491;GO:0042393;GO:0045892
2	Zm00001d048321	GO:0004553;GO:0004575;GO:0005576;GO:0005618;GO:0005975;GO:0005982;GO:0005987;GO:0009827;GO:0009860;GO:0030048;GO:0042742;GO:0050832;GO:0052576;GO:0071836
2	Zm00001d048323	GO:0005215;GO:0005524;GO:0005886;GO:0009941;GO:0010315;GO:0010540;GO:0010541;GO:0016021;GO:0042626;GO:0055085
2	Zm00001d048325	GO:0005634;GO:0009055;GO:0009506;GO:0015035;GO:0045454;GO:0048653
2	Zm00001d048326	GO:0004089;GO:0006730;GO:0008270;GO:0009570
2	Zm00001d048329	GO:0004553;GO:0005975;GO:0030247;GO:0046658
2	Zm00001d048332	GO:0005524;GO:0006457;GO:0051082
2	Zm00001d048333	GO:0003723;GO:0004519;GO:0005739;GO:0005886;GO:0008270;GO:0009451;GO:0016021;GO:0042626;GO:0043231
3	Zm00001d003368	GO:0003774;GO:0003777;GO:0003824;GO:0004559;GO:0004571;GO:0005515;GO:0005524;GO:0006928;GO:0007017;GO:0007018;GO:0008017;GO:0008092;GO:0015631;GO:0015923;GO:0015924;GO:0016462;GO:0016787;GO:0016817;GO:0016818;GO:0016887;GO:0030554;GO:0032403;GO:0032553;GO:0032559;GO:0035639;GO:0043167;GO:0043168;GO:0043412;GO:0044877;GO:0097367
3	Zm00001d005966	GO:0003824;GO:0016772;GO:0043412;GO:0046777;GO:0046834;GO:0046854
3	Zm00001d005969	GO:0005515
3	Zm00001d006008	GO:0005515;GO:0005524;GO:0030554;GO:0032553;GO:0032559;GO:0035639;GO:0043167;GO:0043168;GO:0097367
3	Zm00001d006079	GO:0003824;GO:0004843;GO:0008233;GO:0008234;GO:0008270;GO:0016787;GO:0019783;GO:0036459;GO:0043167;GO:0043169;GO:0043412;GO:0046872;GO:0046914;GO:0070011;GO:0070646;GO:0101005
3	Zm00001d006084	GO:0000041;GO:0003824;GO:0005524;GO:0005982;GO:0006006;GO:0006094;GO:0006206;GO:0006207;GO:0006220;GO:0006221;GO:0006996;GO:0009218;GO:0009220;GO:0016763;GO:0016772;GO:0019205;GO:0019319;GO:0019856;GO:0030243;GO:0030244;GO:0030554;GO:0032553;GO:0032559;GO:0035639;GO:0043167;GO:0043168;GO:0046364;GO:0051273;GO:0051274;GO:0072527;GO:0072528;GO:0097367;GO:1901659
3	Zm00001d006085	GO:0003824;GO:0004298;GO:0008233;GO:0016787;GO:0070003;GO:0070011
3	Zm00001d011731	GO:0043167;GO:0043169;GO:0046872
3	Zm00001d011738	GO:0003824
3	Zm00001d011741	GO:0000462;GO:0006996;GO:0022607;GO:0022618;GO:0034470;GO:0034622;GO:0034660;GO:0042254;GO:0042255;GO:0042256;GO:0043933;GO:0065003;GO:0070925;GO:0071826
3	Zm00001d015765	GO:0000988;GO:0000989;GO:0003712;GO:0003714;GO:0006259;GO:0006281;GO:0006473;GO:0006475;GO:0006974;GO:0006996;GO:0016573;GO:0018393;GO:0018394;GO:0043412;GO:0043543;GO:0043933;GO:0045892;GO:0051276;GO:1902589
3	Zm00001d018337	GO:0006996;GO:0009451;GO:0022607;GO:0022618;GO:0034622;GO:0042254;GO:0042255;GO:0042273;GO:0043412;GO:0043933;GO:0065003;GO:0070925;GO:0071826
3	Zm00001d019520	GO:0003824;GO:0005515;GO:0006996;GO:0008170;GO:0008270;GO:0008276;GO:0016278;GO:0016279;GO:0018024;GO:0042054;GO:0042393;GO:0043167;GO:0043169;GO:0043412;GO:0043933;GO:0046872;GO:0046914;GO:0051276;GO:1902589
3	Zm00001d019525	GO:0003824;GO:0004518;GO:0004519;GO:0009451;GO:0016787;GO:0016788;GO:0043412
3	Zm00001d020506	GO:0006259;GO:0006261;GO:0007049;GO:0022402;GO:0022607;GO:0034622;GO:0043933;GO:0065003
3	Zm00001d020510	GO:0000041;GO:0043167;GO:0043169;GO:0046872;GO:0046914
3	Zm00001d020515	GO:0003774;GO:0003777;GO:0003824;GO:0006928;GO:0007017;GO:0007018;GO:0016462;GO:0016787;GO:0016817;GO:0016818;GO:0016887
3	Zm00001d020516	GO:0000280;GO:0003774;GO:0003777;GO:0003824;GO:0005515;GO:0005524;GO:0006928;GO:0006996;GO:0007017;GO:0007018;GO:0007049;GO:0007126;GO:0008017;GO:0008092;GO:0015631;GO:0016462;GO:0016787;GO:0016817;GO:0016818;GO:0016887;GO:0022402;GO:0030554;GO:0032403;GO:0032553;GO:0032559;GO:0035639;GO:0043167;GO:0043168;GO:0043933;GO:0044877;GO:0045892;GO:0048285;GO:0051276;GO:0051321;GO:0097367;GO:1902589;GO:…
3	Zm00001d021623	GO:0003824;GO:0005509;GO:0005524;GO:0016772;GO:0030554;GO:0032553;GO:0032559;GO:0035639;GO:0043167;GO:0043168;GO:0043169;GO:0043412;GO:0046872;GO:0097367
3	Zm00001d021624	GO:0000280;GO:0006259;GO:0006974;GO:0006996;GO:0007049;GO:0007126;GO:0009451;GO:0010212;GO:0022402;GO:0034470;GO:0034660;GO:0043412;GO:0048285;GO:0051276;GO:0051321;GO:1901659;GO:1902589;GO:1903046
3	Zm00001d021626	GO:0003824;GO:0004518;GO:0004519;GO:0004521;GO:0006006;GO:0006094;GO:0009082;GO:0016787;GO:0016788;GO:0019319;GO:0019761;GO:0046364;GO:1901659
3	Zm00001d021635	GO:0006259;GO:0006281;GO:0006282;GO:0006974;GO:0006996;GO:0048584;GO:0051276;GO:1902589;GO:2001020
3	Zm00001d021770	GO:0003824
3	Zm00001d021785	GO:0003774;GO:0003824;GO:0005524;GO:0016462;GO:0016787;GO:0016817;GO:0016818;GO:0030554;GO:0032553;GO:0032559;GO:0035639;GO:0043167;GO:0043168;GO:0097367
3	Zm00001d021787	GO:0003824;GO:0003951;GO:0016772
3	Zm00001d021789	GO:0003824;GO:0008233;GO:0016787;GO:0070011
3	Zm00001d021790	GO:0008270;GO:0043167;GO:0043169;GO:0046872;GO:0046914
3	Zm00001d021793	GO:0003824;GO:0004427;GO:0009678;GO:0016462;GO:0016787;GO:0016817;GO:0016818
3	Zm00001d021799	GO:0008270;GO:0043167;GO:0043169;GO:0046872;GO:0046914
3	Zm00001d021802	GO:0005096;GO:0008047;GO:0030695;GO:0043412;GO:0043543;GO:0051345;GO:0060589
3	Zm00001d022332	GO:0000280;GO:0003697;GO:0003824;GO:0004518;GO:0004519;GO:0004520;GO:0004536;GO:0005524;GO:0006259;GO:0006281;GO:0006312;GO:0006974;GO:0006996;GO:0007049;GO:0007126;GO:0008094;GO:0010212;GO:0016444;GO:0016462;GO:0016787;GO:0016788;GO:0016817;GO:0016818;GO:0016887;GO:0022402;GO:0022607;GO:0030554;GO:0032103;GO:0032553;GO:0032559;GO:0034622;GO:0035639;GO:0043167;GO:0043168;GO:0043566;GO:0043933;GO:…
3	Zm00001d022334	GO:0003824;GO:0008146;GO:0016782
3	Zm00001d022338	GO:0003824;GO:0006259;GO:0006281;GO:0006473;GO:0006475;GO:0006974;GO:0006996;GO:0007017;GO:0007049;GO:0009616;GO:0010050;GO:0016573;GO:0016772;GO:0018393;GO:0018394;GO:0022402;GO:0043412;GO:0043543;GO:0043933;GO:0045892;GO:0051276;GO:1902589
3	Zm00001d022341	GO:0003824;GO:0003954;GO:0010181;GO:0016655;GO:0032553;GO:0043167;GO:0043168;GO:0051287;GO:0051539;GO:0097367
3	Zm00001d022347	GO:0003824;GO:0016787;GO:0016788;GO:0043167;GO:0043169;GO:0043412
3	Zm00001d022351	GO:0003824;GO:0043167;GO:0043169;GO:0046872;GO:0046914
3	Zm00001d022356	GO:0003724;GO:0003824;GO:0004004;GO:0005524;GO:0006220;GO:0006221;GO:0008026;GO:0008186;GO:0009218;GO:0009220;GO:0010501;GO:0016462;GO:0016787;GO:0016817;GO:0016818;GO:0016887;GO:0030554;GO:0032553;GO:0032559;GO:0034470;GO:0034660;GO:0035639;GO:0042254;GO:0043167;GO:0043168;GO:0070035;GO:0072527;GO:0072528;GO:0097367
3	Zm00001d024000	GO:0003824;GO:0016787
3	Zm00001d028143	GO:0003824;GO:0007049;GO:0008233;GO:0008234;GO:0010099;GO:0010100;GO:0010388;GO:0016787;GO:0019783;GO:0022402;GO:0043412;GO:0070011;GO:0070646;GO:0090068;GO:2000030
3	Zm00001d028560	GO:0003824;GO:0005524;GO:0005982;GO:0007167;GO:0007169;GO:0016772;GO:0019761;GO:0030243;GO:0030244;GO:0030554;GO:0032553;GO:0032559;GO:0035639;GO:0043167;GO:0043168;GO:0043412;GO:0043473;GO:0043476;GO:0043478;GO:0043479;GO:0043480;GO:0043481;GO:0046777;GO:0051273;GO:0051274;GO:0097367;GO:1901659
3	Zm00001d028567	GO:0005515;GO:0032182;GO:0043130
3	Zm00001d028568	GO:0003824;GO:0016787
3	Zm00001d028572	GO:0003824;GO:0016772;GO:0016779
3	Zm00001d029598	GO:0000988;GO:0000989;GO:0003712;GO:0003713;GO:0005515
3	Zm00001d029604	GO:0003824
3	Zm00001d029605	GO:0003824;GO:0016787
3	Zm00001d029758	GO:0003824;GO:0005509;GO:0005524;GO:0016772;GO:0030554;GO:0032553;GO:0032559;GO:0035639;GO:0043167;GO:0043168;GO:0043169;GO:0043412;GO:0046872;GO:0097367
3	Zm00001d029763	GO:0003824
3	Zm00001d029764	GO:0003824;GO:0004518;GO:0004519;GO:0008270;GO:0009451;GO:0016787;GO:0016788;GO:0043167;GO:0043169;GO:0043412;GO:0046872;GO:0046914
3	Zm00001d031747	GO:0000460;GO:0003743;GO:0006996;GO:0022607;GO:0022618;GO:0034470;GO:0034622;GO:0034660;GO:0042254;GO:0042255;GO:0042256;GO:0042273;GO:0043021;GO:0043933;GO:0044877;GO:0065003;GO:0070925;GO:0071428;GO:0071826
3	Zm00001d031750	GO:0003824;GO:0003887;GO:0006259;GO:0006261;GO:0006281;GO:0006974;GO:0016772;GO:0016779;GO:0019985;GO:0034061
3	Zm00001d031751	GO:0003824;GO:0003887;GO:0005515;GO:0006259;GO:0006261;GO:0006281;GO:0006974;GO:0016772;GO:0016779;GO:0019985;GO:0034061
3	Zm00001d031760	GO:0005515;GO:0005543;GO:0005545;GO:0006901;GO:0006996;GO:0016050;GO:0022607;GO:0030276;GO:0034622;GO:0035091;GO:0043167;GO:0043168;GO:0043933;GO:0048268;GO:0065003
3	Zm00001d035567	GO:0003824;GO:0006996;GO:0007017;GO:0016462;GO:0016787;GO:0016817;GO:0016818;GO:0022607;GO:0034622;GO:0043933;GO:0065003;GO:1902589
3	Zm00001d035569	GO:0030030
3	Zm00001d040519	GO:0030145;GO:0043167;GO:0043169;GO:0045735;GO:0046872;GO:0046914;GO:2000280
3	Zm00001d050146	GO:0000149;GO:0005484;GO:0005515;GO:0006996;GO:0016050;GO:1902589
3	Zm00001d050148	GO:0003824;GO:0005524;GO:0007167;GO:0007169;GO:0016772;GO:0030554;GO:0032553;GO:0032559;GO:0035639;GO:0043167;GO:0043168;GO:0043412;GO:0097367
3	Zm00001d053798	GO:0003824;GO:0016620;GO:0016903
3	Zm00001d053800	GO:0009071
3	Zm00001d053802	GO:0003824;GO:0004518;GO:0004519;GO:0009451;GO:0016787;GO:0016788;GO:0043412
3	Zm00001d027419	GO:0005634;GO:0009555;GO:0046983;GO:0048658
3	Zm00001d027421	GO:0000221;GO:0000325;GO:0000902;GO:0005488;GO:0005634;GO:0005774;GO:0005794;GO:0005886;GO:0006486;GO:0006623;GO:0006816;GO:0007030;GO:0007033;GO:0007035;GO:0009507;GO:0009651;GO:0015991;GO:0016049;GO:0046961;GO:0048193
3	Zm00001d027425	GO:0003676
3	Zm00001d022658	GO:0006508;GO:0008234
3	Zm00001d027427	GO:0016020;GO:0016021
3	Zm00001d027428	GO:0002238;GO:0005634;GO:0005829;GO:0005886;GO:0006950;GO:0016925
3	Zm00001d027429	GO:0016020;GO:0016760;GO:0030244
3	Zm00001d027430	GO:0000226;GO:0000911;GO:0003723;GO:0003729;GO:0003743;GO:0005576;GO:0005737;GO:0009615;GO:0009630;GO:0009737
3	Zm00001d022659	GO:0000723;GO:0003678;GO:0006281
3	Zm00001d027434	GO:0001046;GO:0001228;GO:0003677;GO:0003700;GO:0005634;GO:0006355;GO:0006366;GO:0046685;GO:0046983;GO:0048573
3	Zm00001d027435	GO:0004612;GO:0005524;GO:0006094
3	Zm00001d027436	GO:0000785;GO:0000976;GO:0005634;GO:0006355;GO:0031490;GO:0032454;GO:0033169
3	Zm00001d027568	GO:0003677
3	Zm00001d027570	GO:0016853
3	Zm00001d027571	GO:0006364;GO:0009535;GO:0009637;GO:0009644;GO:0009735;GO:0009744;GO:0009765;GO:0009768;GO:0009941;GO:0010114;GO:0010155;GO:0010218;GO:0010287;GO:0016020;GO:0016168;GO:0019344;GO:0019684;GO:0031409;GO:0035304
3	Zm00001d027572	GO:0006364;GO:0006417;GO:0006655;GO:0007186;GO:0009527;GO:0009528;GO:0009535;GO:0009570;GO:0009773;GO:0009902;GO:0009941;GO:0010027;GO:0010182;GO:0010207;GO:0010319;GO:0015996;GO:0019288;GO:0035304;GO:0042742;GO:0042793;GO:0045037;GO:0045038;GO:0045893;GO:1902458;GO:1903426;GO:2000070
3	Zm00001d027576	GO:0005634;GO:0005737
3	Zm00001d027577	GO:0009765;GO:0016020
3	Zm00001d027578	GO:0003774;GO:0004553;GO:0005524;GO:0005737;GO:0005886;GO:0016459;GO:0030048;GO:0030247;GO:0046658
3	Zm00001d027580	GO:0003951;GO:0004143;GO:0005634;GO:0005794;GO:0006665;GO:0007205;GO:0008152;GO:0008481;GO:0009507;GO:0009705;GO:0009845;GO:0017050;GO:0071215
3	Zm00001d027582	GO:0003746;GO:0003924;GO:0005516;GO:0005525;GO:0005730;GO:0005737;GO:0005739;GO:0005774;GO:0005794;GO:0005829;GO:0005886;GO:0006414;GO:0009506;GO:0009507;GO:0046686
3	Zm00001d027583	GO:0003677;GO:0008270
3	Zm00001d027585	GO:0005096
3	Zm00001d027587	GO:0005634
3	Zm00001d027589	GO:0005769;GO:0005886;GO:0006898;GO:0015031;GO:0016021
3	Zm00001d027591	GO:0005634;GO:0005737
3	Zm00001d027593	GO:0005086;GO:0005488;GO:0005634;GO:0005769;GO:0005802;GO:0005829;GO:0009887;GO:0009888;GO:0010638;GO:0016192;GO:0032012;GO:0033044;GO:0040007;GO:0042742;GO:0045087;GO:0050790
3	Zm00001d027595	GO:0005634
3	Zm00001d027596	GO:0003723;GO:0004519;GO:0009451;GO:0043231
3	Zm00001d027599	GO:0000413;GO:0003755;GO:0006457;GO:0009535;GO:0009543;GO:0010103;GO:0016556;GO:0019288;GO:0031977
3	Zm00001d027665	GO:0005634;GO:0005783;GO:0005794;GO:0006629;GO:0016020;GO:0016787;GO:0047372
3	Zm00001d022670	GO:0003856;GO:0005737;GO:0005768;GO:0005802;GO:0006744;GO:0009073;GO:0009570;GO:0033587
3	Zm00001d027682	GO:0003743;GO:0003924;GO:0005525;GO:0005829;GO:0006412;GO:0009220
3	Zm00001d022672	GO:0004553;GO:0004565;GO:0005576;GO:0005618;GO:0005773;GO:0005975;GO:0009827;GO:0009860;GO:0030246
3	Zm00001d027768	GO:0004722;GO:0006470
3	Zm00001d027769	GO:0003677;GO:0006355
3	Zm00001d027851	GO:0007165;GO:0009506
3	Zm00001d027875	GO:0005634;GO:0043161;GO:0061630
3	Zm00001d027876	GO:0046872
3	Zm00001d027877	GO:0004672;GO:0005509;GO:0005524;GO:0006468
3	Zm00001d022680	GO:0001104;GO:0006357;GO:0016592;GO:0070847
3	Zm00001d027880	GO:0005506;GO:0016705;GO:0020037;GO:0055114
3	Zm00001d027893	GO:0004857;GO:0048833
3	Zm00001d027894	GO:0002229;GO:0004672;GO:0005524;GO:0005886;GO:0006468;GO:0010726;GO:0010942;GO:0016301;GO:0030246
3	Zm00001d027895	GO:0005634;GO:0005982;GO:0006979;GO:0009414;GO:0009639;GO:0009737;GO:0032502;GO:0042752;GO:0048574
3	Zm00001d027896	GO:0003690;GO:0003727;GO:0006355;GO:0008380;GO:0009507;GO:0009658;GO:0019843;GO:0032502;GO:0042255
3	Zm00001d027897	GO:0005504;GO:0005739;GO:0006631;GO:0009570;GO:0009813;GO:0009941;GO:0045430
3	Zm00001d027898	GO:0016021;GO:0022857;GO:0022891;GO:0055085
3	Zm00001d027899	GO:0003677;GO:0006355
3	Zm00001d027900	GO:0005681;GO:0008380
3	Zm00001d027901	GO:0005507;GO:0005618;GO:0008131;GO:0009308;GO:0009507;GO:0009867;GO:0043067;GO:0048038;GO:0055114;GO:0090059
3	Zm00001d027902	GO:0005634;GO:0046922
3	Zm00001d027903	GO:0000723;GO:0003678;GO:0006281
3	Zm00001d027904	GO:0004672;GO:0004674;GO:0005524;GO:0005634;GO:0005829;GO:0006468;GO:0007623;GO:0016020;GO:0035556
3	Zm00001d027907	GO:0000103;GO:0004020;GO:0005524;GO:0005829;GO:0009507;GO:0016301;GO:0048232
3	Zm00001d027908	GO:0005506;GO:0016020;GO:0016705;GO:0016709;GO:0020037;GO:0044550;GO:0055114
3	Zm00001d027911	GO:0003924;GO:0005200;GO:0005525;GO:0005618;GO:0005829;GO:0005874;GO:0005886;GO:0007017;GO:0009506;GO:0045298;GO:0048046;GO:0071258
3	Zm00001d027915	GO:0003677;GO:0003700;GO:0003723;GO:0004519;GO:0006355;GO:0009451;GO:0043231
3	Zm00001d028139	GO:0005488
3	Zm00001d028140	GO:0005739;GO:0009941;GO:0010236;GO:0010355;GO:0010356;GO:0010357;GO:0016021;GO:0016117;GO:0016765
3	Zm00001d028141	GO:0004553;GO:0005975;GO:0030247;GO:0046658
3	Zm00001d028142	GO:0009409;GO:0009535;GO:0009644;GO:0009645;GO:0009765;GO:0009768;GO:0009782;GO:0009941;GO:0010287;GO:0016020;GO:0016168;GO:0019904;GO:0030076;GO:0031409
3	Zm00001d028303	GO:0006457;GO:0031072;GO:0051082
3	Zm00001d028305	GO:0003824;GO:0004776;GO:0005759;GO:0008152;GO:0048037
3	Zm00001d028409	GO:0003677;GO:0046983
3	Zm00001d028414	GO:0004252;GO:0006508
3	Zm00001d028439	GO:0005794;GO:0005886
3	Zm00001d022712	GO:0004672;GO:0005524;GO:0006468
3	Zm00001d028440	GO:0000723;GO:0003678;GO:0006281
3	Zm00001d028443	GO:0005739;GO:0009396;GO:0030272;GO:0035999;GO:0046653
3	Zm00001d028445	GO:0003700;GO:0006351;GO:0009742
3	Zm00001d028447	GO:0004161;GO:0004311;GO:0005829;GO:0008299;GO:0009507;GO:0009513;GO:0009793;GO:0019761;GO:0043693
3	Zm00001d028450	GO:0090480
3	Zm00001d028451	GO:0000492;GO:0000812;GO:0003678;GO:0004003;GO:0005524;GO:0005730;GO:0006094;GO:0006338;GO:0006357;GO:0007010;GO:0009507;GO:0010498;GO:0016573;GO:0031011;GO:0035267;GO:0043141;GO:0097255
3	Zm00001d028452	GO:0005634;GO:0045892
3	Zm00001d028453	GO:0003676
3	Zm00001d028454	GO:0008152;GO:0009718;GO:0009744;GO:0010224;GO:0016758;GO:0043231;GO:0047213;GO:0080043;GO:0080044;GO:0080167
3	Zm00001d028473	GO:0008152;GO:0016758
3	Zm00001d028475	GO:0004672;GO:0005524;GO:0006468
3	Zm00001d028477	GO:0006355;GO:0043565
3	Zm00001d028478	GO:0005351;GO:0005354;GO:0005355;GO:0005365;GO:0005886;GO:0010311;GO:0015148;GO:0015168;GO:0015575;GO:0015576;GO:0015591;GO:0016021;GO:0022891;GO:0031348;GO:0035428;GO:0043090;GO:0046323;GO:0055085
3	Zm00001d028480	GO:0008168
3	Zm00001d028503	GO:0003677
3	Zm00001d028504	GO:0004672;GO:0005524;GO:0006468
3	Zm00001d028505	GO:0000723;GO:0003678;GO:0006281
3	Zm00001d028509	GO:0016021;GO:0022891;GO:0055085
3	Zm00001d028510	GO:0005783
3	Zm00001d028511	GO:0003690;GO:0003727;GO:0005739;GO:0006355;GO:0008380;GO:0009507;GO:0009651;GO:0009658;GO:0019843;GO:0042255;GO:0048364;GO:0048367
3	Zm00001d028512	GO:0003700;GO:0005634;GO:0005829;GO:0006355;GO:0043565
3	Zm00001d028546	GO:0003700;GO:0006355;GO:0043565
3	Zm00001d028547	GO:0003723;GO:0003729;GO:0005576
3	Zm00001d028548	GO:0005634;GO:0005737;GO:0006816;GO:0007030;GO:0009651
3	Zm00001d028549	GO:0005488;GO:0005737
3	Zm00001d028550	GO:0005747;GO:0006096;GO:0006511;GO:0006833;GO:0006970;GO:0006972;GO:0007030;GO:0008137;GO:0009631;GO:0009651;GO:0009853;GO:0016651;GO:0022900;GO:0046686;GO:0050897;GO:0051788;GO:0080129
3	Zm00001d028552	GO:0005634;GO:0005829;GO:0009506;GO:0009793;GO:0016925;GO:0019948
3	Zm00001d028554	GO:0003700;GO:0005634;GO:0006355;GO:0008356;GO:0009956;GO:0043565;GO:0045930;GO:0048366;GO:0055072
3	Zm00001d028556	GO:0005768;GO:0005802;GO:0009744;GO:0009749;GO:0009750;GO:0016757;GO:0042546;GO:0080147
3	Zm00001d028557	GO:0003747;GO:0005737;GO:0006415
3	Zm00001d028558	GO:0005634;GO:0005737
3	Zm00001d028561	GO:0005488;GO:0005634;GO:0005737;GO:0009651
3	Zm00001d028565	GO:0001046;GO:0001228;GO:0003677;GO:0003700;GO:0005634;GO:0006355;GO:0006366;GO:0009733;GO:0016049;GO:0046983;GO:0048766
3	Zm00001d028566	GO:0003676
3	Zm00001d028569	GO:0003676
3	Zm00001d028570	GO:0005338;GO:0005794;GO:0005886;GO:0006863;GO:0015297;GO:0015780;GO:0090480
3	Zm00001d028575	GO:0006400
3	Zm00001d028593	GO:0003700;GO:0005634;GO:0006355;GO:0043565
3	Zm00001d028594	GO:0005739;GO:0005886
3	Zm00001d028599	GO:0004190;GO:0005768;GO:0005802;GO:0006508;GO:0009507;GO:0030163
3	Zm00001d028748	GO:0005737;GO:0009416;GO:0009733;GO:0009741;GO:0010583
3	Zm00001d028749	GO:0003676
3	Zm00001d028750	GO:0005886;GO:0006952;GO:0007165;GO:0043531
3	Zm00001d022684	GO:0003729;GO:0004565;GO:0005618;GO:0005773;GO:0005844;GO:0009507;GO:0010150
3	Zm00001d028751	GO:0007020;GO:0009664;GO:0009832;GO:0010075
3	Zm00001d028752	GO:0004672;GO:0005524;GO:0006468
3	Zm00001d028753	GO:0003743;GO:0003746;GO:0005737;GO:0006413;GO:0006452;GO:0010089;GO:0043022;GO:0045901;GO:0045905
3	Zm00001d028755	GO:0005739
3	Zm00001d028862	GO:0005634;GO:0005737
3	Zm00001d028863	GO:0003735;GO:0005840;GO:0006412
3	Zm00001d028866	GO:0003676;GO:0005634
3	Zm00001d028870	GO:0003723;GO:0004519;GO:0005739;GO:0009220;GO:0009451
3	Zm00001d028872	GO:0003676
3	Zm00001d028873	GO:0046872
3	Zm00001d028874	GO:0009791
3	Zm00001d028994	GO:0004553;GO:0030247;GO:0046658
3	Zm00001d028995	GO:0003824;GO:0005737;GO:0016787
3	Zm00001d028996	GO:0003824
3	Zm00001d028998	GO:0004407;GO:0005634;GO:0005737;GO:0006487;GO:0006635;GO:0016558;GO:0016575
3	Zm00001d029012	GO:0008152;GO:0016758
3	Zm00001d029217	GO:0000727;GO:0000811;GO:0006261;GO:0006270;GO:0006275;GO:0031298;GO:0043138;GO:0051726
3	Zm00001d022747	GO:0005622;GO:0006888
3	Zm00001d029223	GO:0004707;GO:0005524;GO:0005634;GO:0005773;GO:0005886;GO:0006468;GO:0007165;GO:0010075;GO:0010468
3	Zm00001d029328	GO:0003677
3	Zm00001d029329	GO:0004672;GO:0004674;GO:0005524;GO:0005886;GO:0006468;GO:0006995;GO:0016301;GO:0042742
3	Zm00001d029331	GO:0003723;GO:0005737;GO:0006396;GO:0006635;GO:0008173;GO:0016558
3	Zm00001d029534	GO:0016747
3	Zm00001d029537	GO:0008106;GO:0009507;GO:0016491;GO:0055114
3	Zm00001d029539	GO:0005739;GO:0006891;GO:0016020;GO:0016746;GO:0061025
3	Zm00001d029540	GO:0000278;GO:0000956;GO:0003677;GO:0005524;GO:0005634;GO:0006396;GO:0009408;GO:0009414;GO:0009651;GO:0010078;GO:0010231;GO:0010492;GO:0042393
3	Zm00001d029599	GO:0000723;GO:0003678;GO:0006281
3	Zm00001d029601	GO:0017119
3	Zm00001d029603	GO:0003924;GO:0005200;GO:0005525;GO:0005874;GO:0007017
3	Zm00001d029606	GO:0005634;GO:0005794
3	Zm00001d029762	GO:0005634;GO:0006355;GO:0043565;GO:0046982
3	Zm00001d029771	GO:0005794;GO:0005829;GO:0009506;GO:0009832;GO:0016020;GO:0016866;GO:0030244;GO:0033356;GO:0052691
3	Zm00001d029773	GO:0005744;GO:0015266;GO:0030150;GO:0031305
3	Zm00001d029775	GO:0003723;GO:0003729;GO:0004519;GO:0005634;GO:0005739;GO:0005844;GO:0009220;GO:0009451;GO:0009640;GO:0010388
3	Zm00001d029777	GO:0005215;GO:0006810;GO:0016020
3	Zm00001d029801	GO:0016787
3	Zm00001d029803	GO:0051513
3	Zm00001d029804	GO:0006729;GO:0008124
3	Zm00001d029806	GO:0003677;GO:0003700;GO:0006355;GO:0016602
3	Zm00001d029844	GO:0005634;GO:0005773;GO:0005783;GO:0005886;GO:0006508;GO:0008236;GO:0009415;GO:0009638;GO:0009958;GO:0019866;GO:0048046;GO:0048364;GO:0048573
3	Zm00001d029846	GO:0003723;GO:0003735;GO:0005840;GO:0006412
3	Zm00001d029847	GO:0004842;GO:0005634;GO:0005777;GO:0005778;GO:0005779;GO:0005783;GO:0005829;GO:0006513;GO:0006635;GO:0008270;GO:0009793;GO:0009853;GO:0010381;GO:0016558
3	Zm00001d029848	GO:0003824
3	Zm00001d029849	GO:0000049;GO:0005487;GO:0005488;GO:0005643;GO:0005829;GO:0006406;GO:0006409;GO:0006499;GO:0006606;GO:0008536;GO:0009640;GO:0009793;GO:0009845;GO:0009908;GO:0009909;GO:0010014;GO:0010162;GO:0010182;GO:0010228;GO:0015932;GO:0016363;GO:0016567;GO:0019915;GO:0050826;GO:0071528
3	Zm00001d029850	GO:0003677;GO:0004298;GO:0005839;GO:0051603
3	Zm00001d029899	GO:0000723;GO:0003678;GO:0006281
3	Zm00001d029901	GO:0005783;GO:0009058;GO:0009507;GO:0009611;GO:0009753;GO:0009821;GO:0009902;GO:0009965;GO:0010155;GO:0016020;GO:0016788;GO:0016844;GO:0030154;GO:0045893;GO:0046777
3	Zm00001d029903	GO:0006520;GO:0016597;GO:0016743
3	Zm00001d029978	GO:0005576;GO:0005886;GO:0009690
3	Zm00001d029980	GO:0003723;GO:0004519;GO:0009451;GO:0043231
3	Zm00001d029981	GO:0004722;GO:0006470
3	Zm00001d029983	GO:0003714;GO:0005634;GO:0009611;GO:0031347;GO:1903507;GO:2000022
3	Zm00001d030102	GO:0006508;GO:0008234;GO:0016620;GO:0055114
3	Zm00001d030103	GO:0000723;GO:0003678;GO:0006281
3	Zm00001d030106	GO:0000038;GO:0000096;GO:0003824;GO:0004315;GO:0006546;GO:0006636;GO:0006733;GO:0006766;GO:0008152;GO:0008652;GO:0009072;GO:0009106;GO:0009108;GO:0009117;GO:0009416;GO:0009570;GO:0009631;GO:0009695;GO:0009793;GO:0009832;GO:0015995;GO:0016049;GO:0016117;GO:0019216;GO:0019288;GO:0019684;GO:0019748;GO:0030243;GO:0031408;GO:0042335;GO:0044272
3	Zm00001d030312	GO:0005782;GO:0008891;GO:0009853;GO:0010109;GO:0010181;GO:0016491;GO:0019048;GO:0034641;GO:0055114
3	Zm00001d030314	GO:0000028;GO:0000447;GO:0000461;GO:0003735;GO:0006407;GO:0006412;GO:0015935;GO:0022627;GO:0030686
3	Zm00001d030316	GO:0016853
3	Zm00001d030317	GO:0001666;GO:0003824;GO:0004021;GO:0005507;GO:0005524;GO:0005739;GO:0009058;GO:0030170
3	Zm00001d030612	GO:0003714;GO:0005634;GO:0005829;GO:0016616;GO:0016618;GO:0030267;GO:0042803;GO:0051287;GO:0055114
3	Zm00001d030620	GO:0005432;GO:0005509;GO:0055074
3	Zm00001d030892	GO:0003677;GO:0005634
3	Zm00001d030893	GO:0004672;GO:0004683;GO:0004723;GO:0005509;GO:0005516;GO:0005524;GO:0005634;GO:0005737;GO:0005886;GO:0006468;GO:0009738;GO:0009931;GO:0010228;GO:0016301;GO:0016926;GO:0018105;GO:0035556;GO:0046777;GO:0050665
3	Zm00001d030894	GO:0004040;GO:0005829;GO:0009684;GO:0009965;GO:0019761;GO:0030154;GO:0043864;GO:0045893
3	Zm00001d030895	GO:0000226;GO:0000910;GO:0008017
3	Zm00001d030897	GO:0005634;GO:0006084;GO:0009793;GO:0016020;GO:0016126;GO:0016132;GO:0019745;GO:0030176;GO:0050613;GO:0050661
3	Zm00001d030962	GO:0003723;GO:0004519;GO:0005739;GO:0009451;GO:0043231;GO:0048451;GO:0048453
3	Zm00001d022864	GO:0003676;GO:0003729;GO:0005576;GO:0005829
3	Zm00001d031152	GO:0004722;GO:0006470
3	Zm00001d031159	GO:0003735;GO:0005840;GO:0006364;GO:0006412;GO:0022627;GO:0042274
3	Zm00001d022865	GO:0005773;GO:0005829
3	Zm00001d031163	GO:0003849;GO:0009073;GO:0009423;GO:0009534
3	Zm00001d031164	GO:0005524;GO:0006457;GO:0006950;GO:0051082
3	Zm00001d031167	GO:0005739;GO:0005787;GO:0005789;GO:0006465;GO:0008233;GO:0009555;GO:0016021;GO:0048658
3	Zm00001d031171	GO:0018364;GO:0030488;GO:0070476
3	Zm00001d031480	GO:0003924;GO:0005525;GO:0005794;GO:0006890;GO:0006891;GO:0042147
3	Zm00001d031481	GO:0003676
3	Zm00001d031482	GO:0000394;GO:0000993;GO:0003700;GO:0003727;GO:0005634;GO:0006325;GO:0006366;GO:0006397;GO:0008270;GO:0032044;GO:0032786;GO:0034243
3	Zm00001d031483	GO:0005634
3	Zm00001d031485	GO:0003824;GO:0005992
3	Zm00001d031486	GO:0006511
3	Zm00001d031487	GO:0006869;GO:0008289
3	Zm00001d031489	GO:0010508
3	Zm00001d031490	GO:0004672;GO:0004674;GO:0005524;GO:0005829;GO:0005886;GO:0006468;GO:0007020;GO:0007169;GO:0009664;GO:0042545
3	Zm00001d031492	GO:0003676;GO:0004402;GO:0005634;GO:0006281;GO:0006355;GO:0008270;GO:0008284;GO:0010224;GO:0016747;GO:0043995;GO:2000028
3	Zm00001d031556	GO:0000170;GO:0005506;GO:0005789;GO:0008610;GO:0016491;GO:0030148;GO:0042284;GO:0055114
3	Zm00001d031559	GO:0000981;GO:0001135;GO:0003677;GO:0003700;GO:0005634;GO:0006355;GO:0006357;GO:0009554;GO:0009629;GO:0009733;GO:0009737;GO:0009926;GO:0010052;GO:0010235;GO:0010376;GO:0010444;GO:0032875;GO:0043565;GO:0044212;GO:0050891;GO:0061087;GO:0080022;GO:0090436;GO:1901002;GO:1901333;GO:1902584;GO:1902806;GO:2000037
3	Zm00001d031560	GO:0003735;GO:0006412;GO:0015935;GO:0019843
3	Zm00001d031562	GO:0003735;GO:0005794;GO:0006412;GO:0009506;GO:0015935;GO:0016020;GO:0019843;GO:0022627;GO:0045903
3	Zm00001d031584	GO:0004017;GO:0005524;GO:0006139
3	Zm00001d031651	GO:0004798;GO:0005524;GO:0005654;GO:0005739;GO:0005829;GO:0006227;GO:0006233;GO:0006235;GO:0009041;GO:0009507
3	Zm00001d031659	GO:0004856;GO:0005829;GO:0005975;GO:0005997;GO:0016773
3	Zm00001d031741	GO:0003676;GO:0008270
3	Zm00001d031745	GO:0005739;GO:0005768;GO:0005802;GO:0016757
3	Zm00001d031753	GO:0004601;GO:0006979;GO:0009505;GO:0009506;GO:0009664;GO:0020037;GO:0042744;GO:0055114
3	Zm00001d031754	GO:0016021
3	Zm00001d031759	GO:0004601;GO:0006979;GO:0020037;GO:0042744;GO:0055114
3	Zm00001d031764	GO:0004601;GO:0006979;GO:0009505;GO:0009506;GO:0009664;GO:0020037;GO:0042744;GO:0055114
3	Zm00001d031800	GO:0004672;GO:0005524;GO:0005634;GO:0005737;GO:0006270;GO:0006275;GO:0006306;GO:0006468;GO:0007067;GO:0008283;GO:0009909;GO:0010389;GO:0031047;GO:0035402;GO:0035407;GO:0035556;GO:0048451;GO:0048453;GO:0051225;GO:0051567;GO:0072354;GO:0072355
3	Zm00001d031804	GO:0000149;GO:0005484;GO:0005789;GO:0005794;GO:0006623;GO:0006888;GO:0006891;GO:0006896;GO:0012507;GO:0031201;GO:0031902;GO:0042147;GO:0048280
3	Zm00001d031806	GO:0005777;GO:0010468
3	Zm00001d032029	GO:0005777;GO:0010468
3	Zm00001d032030	GO:0005737;GO:0006457;GO:0048573
3	Zm00001d032031	GO:0003723;GO:0004519;GO:0008270;GO:0009451;GO:0043231
3	Zm00001d032032	GO:0004672;GO:0004674;GO:0005524;GO:0005634;GO:0005737;GO:0005886;GO:0006468;GO:0007165;GO:0009651;GO:0009737;GO:0010118;GO:0016301;GO:0018105;GO:0018107;GO:0019722;GO:0035556
3	Zm00001d032035	GO:0006355
3	Zm00001d032322	GO:0004497;GO:0005506;GO:0009507;GO:0016705;GO:0019825;GO:0020037;GO:0055114
3	Zm00001d032326	GO:0004497;GO:0005506;GO:0016705;GO:0020037;GO:0055114
3	Zm00001d032328	GO:0006810;GO:0016021
3	Zm00001d032602	GO:0005783;GO:0006457;GO:0009507;GO:0048573
3	Zm00001d032603	GO:0005750;GO:0005753;GO:0005794;GO:0009853
3	Zm00001d032604	GO:0003676
3	Zm00001d032606	GO:0005509
3	Zm00001d032615	GO:0005886;GO:0006952;GO:0007165;GO:0043531
3	Zm00001d032867	GO:0003700;GO:0006355
3	Zm00001d033166	GO:0000723;GO:0003678;GO:0006281
3	Zm00001d033167	GO:0003676
3	Zm00001d033279	GO:0000209;GO:0042787;GO:0043161;GO:0061630
3	Zm00001d033284	GO:0004672;GO:0005509;GO:0005524;GO:0006468
3	Zm00001d033379	GO:0005737;GO:0005759;GO:0006457;GO:0006986;GO:0046872;GO:0051082;GO:0051085;GO:0051087
3	Zm00001d033419	GO:0005634;GO:0005829
3	Zm00001d033424	GO:0003677;GO:0003700;GO:0006355
3	Zm00001d033426	GO:0008289
3	Zm00001d033429	GO:0005634;GO:0006368;GO:0070449
3	Zm00001d033671	GO:0004298;GO:0006511;GO:0019773
3	Zm00001d033674	GO:0000956;GO:0005634;GO:0006281;GO:0008284;GO:0009909;GO:0010224;GO:0010468;GO:0048364;GO:2000024
3	Zm00001d033686	GO:0003677;GO:0003700;GO:0005634;GO:0006355;GO:0009410;GO:0030968;GO:0034976
3	Zm00001d033690	GO:0000349;GO:0000974;GO:0005634;GO:0006396;GO:0071010;GO:0071012;GO:0071013;GO:0071014
3	Zm00001d033775	GO:0004497;GO:0005506;GO:0007275;GO:0010268;GO:0016125;GO:0016132;GO:0016705;GO:0020037;GO:0055114
3	Zm00001d033776	GO:0005886;GO:0010075;GO:0031225
3	Zm00001d033777	GO:0004672;GO:0005524;GO:0006397;GO:0006468
3	Zm00001d033780	GO:0005783;GO:0009705;GO:0010256
3	Zm00001d033781	GO:0000902;GO:0005747;GO:0006120;GO:0006499;GO:0006511;GO:0008137;GO:0009853;GO:0010181;GO:0016049;GO:0048193;GO:0051287;GO:0051539;GO:0051788;GO:0055114;GO:0080129
3	Zm00001d033782	GO:0004197;GO:0005615;GO:0005764;GO:0006508;GO:0008234;GO:0051603
3	Zm00001d033783	GO:0004722;GO:0006470;GO:0043169
3	Zm00001d022980	GO:0006508;GO:0008237;GO:0008270
3	Zm00001d033786	GO:0005768;GO:0005802;GO:0006891;GO:0016020;GO:0016021;GO:0016192;GO:0061025
3	Zm00001d033883	GO:0005886;GO:0006952;GO:0007165;GO:0043531
3	Zm00001d033886	GO:0005488;GO:0005737
3	Zm00001d033887	GO:0004842;GO:0005739;GO:0006996;GO:0008270;GO:0009658;GO:0009707;GO:0009941;GO:0016567;GO:0045037;GO:1904215
3	Zm00001d033889	GO:0004722;GO:0006470
3	Zm00001d033890	GO:0016021
3	Zm00001d033891	GO:0000973;GO:0003723;GO:0005215;GO:0005487;GO:0005635;GO:0005643;GO:0005737;GO:0006406;GO:0006606;GO:0006810;GO:0008139;GO:0017056;GO:0031965;GO:0034398;GO:0044614;GO:1902446
3	Zm00001d033892	GO:0004252;GO:0005794;GO:0006816;GO:0006890;GO:0007030;GO:0009651;GO:0016021
3	Zm00001d033894	GO:0000956;GO:0005634;GO:0042631;GO:0071472
3	Zm00001d033895	GO:0005886;GO:0019344
3	Zm00001d033936	GO:0004185;GO:0006508;GO:0051603
3	Zm00001d033937	GO:0005829;GO:0006007;GO:0006499;GO:0009506;GO:0016020;GO:0080008
3	Zm00001d033938	GO:0016757
3	Zm00001d033939	GO:0005351;GO:0005355;GO:0016021;GO:0022891;GO:0035428;GO:0046323;GO:0055085
3	Zm00001d033941	GO:0004623;GO:0006644;GO:0050482
3	Zm00001d033942	GO:0005096;GO:0005886;GO:0007165;GO:0009535;GO:0009920;GO:0035091;GO:0043087
3	Zm00001d033943	GO:0005524;GO:0016308;GO:0046488
3	Zm00001d033945	GO:0000786;GO:0003677;GO:0046982
3	Zm00001d033948	GO:0008152;GO:0016787
3	Zm00001d033951	GO:0003676;GO:0003677;GO:0003682;GO:0004386;GO:0005524;GO:0005634;GO:0006333;GO:0006338;GO:0009506;GO:0016818
3	Zm00001d033953	GO:0001522;GO:0003723;GO:0008655;GO:0009451;GO:0009507;GO:0009982;GO:0019239;GO:0019858;GO:0046087
3	Zm00001d033954	GO:0008152;GO:0016758
3	Zm00001d033955	GO:0003729;GO:0003746;GO:0005622;GO:0005759;GO:0006414;GO:0009570;GO:0009902;GO:0009941;GO:0010027;GO:0016117;GO:0019288;GO:0034660;GO:0042744;GO:0046686;GO:0070125
3	Zm00001d034047	GO:0000226;GO:0000911;GO:0005739;GO:0006346;GO:0008289;GO:0009909;GO:0031048;GO:0051567
3	Zm00001d034048	GO:0004000;GO:0005737;GO:0005829;GO:0006154;GO:0009168;GO:0019239;GO:0043103;GO:0046103
3	Zm00001d034049	GO:0003975;GO:0005789;GO:0006487;GO:0006488;GO:0006489;GO:0008963;GO:0016021
3	Zm00001d034050	GO:0006511;GO:0016579;GO:0036459
3	Zm00001d034054	GO:0003723;GO:0004519;GO:0009451;GO:0043231
3	Zm00001d034055	GO:0004672;GO:0005524;GO:0006468;GO:0007165
3	Zm00001d034057	GO:0000447;GO:0000472;GO:0000480;GO:0003676;GO:0003723;GO:0005634;GO:0005730;GO:0017025;GO:0034462
3	Zm00001d034058	GO:0003779;GO:0005774;GO:0005884;GO:0031965
3	Zm00001d034059	GO:0005622;GO:0008270
3	Zm00001d034204	GO:0016021;GO:0055085
3	Zm00001d034205	GO:0004672;GO:0004693;GO:0005524;GO:0005634;GO:0006468
3	Zm00001d034206	GO:0005506;GO:0016020;GO:0016705;GO:0016709;GO:0020037;GO:0044550;GO:0055114
3	Zm00001d034209	GO:0005774;GO:0005783;GO:0005794;GO:0005975;GO:0009045
3	Zm00001d034745	GO:0004252;GO:0005215;GO:0006508;GO:0016020;GO:0055085
3	Zm00001d034749	GO:0000287;GO:0003924;GO:0005525;GO:0006364;GO:0009416;GO:0009570;GO:0009658;GO:0009706;GO:0009793;GO:0010027;GO:0016556
3	Zm00001d034750	GO:0005634;GO:0005774;GO:0005794;GO:0005886;GO:0015991;GO:0033180;GO:0042625;GO:0046961
3	Zm00001d034751	GO:0003677;GO:0003700;GO:0006355;GO:0010229
3	Zm00001d034752	GO:0008270
3	Zm00001d034754	GO:0016020;GO:0016192
3	Zm00001d034755	GO:0003723;GO:0004519;GO:0009451;GO:0043231
3	Zm00001d034756	GO:0003723;GO:0004519;GO:0005739;GO:0009451;GO:0043231
3	Zm00001d034757	GO:0005737;GO:0030001;GO:0046872;GO:0046914;GO:0046916
3	Zm00001d034758	GO:0004672;GO:0005524;GO:0006468
3	Zm00001d034759	GO:0004427;GO:0009678;GO:0015992;GO:0016020
3	Zm00001d034760	GO:0005634;GO:0005737;GO:0005829;GO:0006479;GO:0008168;GO:0008469;GO:0009220;GO:0009651;GO:0009909;GO:0010228;GO:0016035;GO:0016277;GO:0016458;GO:0019919;GO:0034968;GO:0034970;GO:0034971;GO:0034972;GO:0035241;GO:0035242;GO:0042276;GO:0042803;GO:0045893;GO:0046686;GO:0046982;GO:1902884
3	Zm00001d034761	GO:0005524;GO:0005634;GO:0009630;GO:0016887
3	Zm00001d023325	GO:0006508;GO:0008237;GO:0008270
3	Zm00001d023326	GO:0000159;GO:0005488;GO:0007165;GO:0019888
3	Zm00001d023327	GO:0003723;GO:0004519;GO:0005739;GO:0009451
3	Zm00001d023332	GO:0005634;GO:0005886;GO:0010200;GO:0050832
3	Zm00001d023338	GO:0004630;GO:0005509;GO:0016020;GO:0046470
3	Zm00001d023339	GO:0016747
3	ENSRNA049473160	GO:0000278;GO:0005634;GO:0006396;GO:0009410;GO:0010413;GO:0045492;GO:0048522
3	ENSRNA049473254	GO:0000910;GO:0005773;GO:0005829;GO:0005886;GO:0006623;GO:0006904;GO:0008565;GO:0009306;GO:0010200;GO:0019898;GO:0030968;GO:0048193;GO:0061025
3	ENSRNA049473166	GO:0003676;GO:0003684;GO:0005634;GO:0006289;GO:0031461;GO:0043161
3	ENSRNA049473210	GO:0003676;GO:0003729;GO:0005634;GO:0005829;GO:0006378;GO:0006379;GO:0009909;GO:0016570;GO:0048449
3	Zm00001d023841	GO:0016747
3	Zm00001d023843	GO:0003824
3	Zm00001d023846	GO:0016747
3	Zm00001d023859	GO:0004672;GO:0004674;GO:0004712;GO:0004871;GO:0005524;GO:0005829;GO:0006468;GO:0007015;GO:0009658;GO:0035556
3	Zm00001d023863	GO:0005089
3	Zm00001d023865	GO:0004586;GO:0005777;GO:0007031;GO:0009407;GO:0010260;GO:0016491;GO:0033387;GO:0033542;GO:0043161;GO:0051788;GO:0080023;GO:0080129
3	Zm00001d023867	GO:0004652;GO:0005634;GO:0043631
3	Zm00001d023868	GO:0009733;GO:0009926;GO:0046620
3	Zm00001d023931	GO:0009733;GO:0009926;GO:0046620
3	Zm00001d023932	GO:0009733;GO:0009926;GO:0046620
3	Zm00001d023998	GO:0009733;GO:0009926;GO:0046620
3	Zm00001d024043	GO:0009733
3	Zm00001d024103	GO:0009733
3	Zm00001d024203	GO:0009733;GO:0009926;GO:0046620
3	Zm00001d024320	GO:0005730;GO:0005739;GO:0009733;GO:0009926;GO:0046620
3	Zm00001d024321	GO:0009733
3	Zm00001d024322	GO:0005634;GO:0005886
3	Zm00001d024323	GO:0001510;GO:0003729;GO:0003735;GO:0005730;GO:0005774;GO:0005783;GO:0005794;GO:0005840;GO:0006412;GO:0009506;GO:0009507;GO:0022625;GO:0042254;GO:0042256;GO:0042273;GO:0042788
3	Zm00001d024324	GO:0005634
3	Zm00001d024325	GO:0003700;GO:0005634;GO:0009877
3	Zm00001d024328	GO:0003676;GO:0008270
3	Zm00001d024587	GO:0002161;GO:0004812;GO:0004832;GO:0005524;GO:0005737;GO:0005739;GO:0005829;GO:0006418;GO:0006438;GO:0009507;GO:0009793
3	Zm00001d024588	GO:0002679;GO:0004672;GO:0004674;GO:0005516;GO:0005524;GO:0005886;GO:0006468;GO:0006612;GO:0006979;GO:0009611;GO:0009863;GO:0010200;GO:0010363;GO:0030246;GO:0031625;GO:0043069;GO:0048544;GO:0050832;GO:0061025
3	Zm00001d024591	GO:0000795;GO:0003697;GO:0005524;GO:0005712;GO:0006298;GO:0007131;GO:0016887;GO:0032300
3	Zm00001d024593	GO:0006298;GO:0007131;GO:0032300
3	Zm00001d024819	GO:0000785;GO:0000790;GO:0003677;GO:0003682;GO:0003700;GO:0005634;GO:0005829;GO:0006007;GO:0006333;GO:0030527
3	Zm00001d024821	GO:0000795;GO:0003697;GO:0005524;GO:0005712;GO:0006298;GO:0007131;GO:0016887;GO:0030983;GO:0032300
3	Zm00001d024823	GO:0000245;GO:0004672;GO:0004674;GO:0005524;GO:0005634;GO:0005737;GO:0006468;GO:0016301;GO:0035556;GO:0050684
3	Zm00001d024824	GO:0003983;GO:0005829;GO:0005886;GO:0005977;GO:0006011;GO:0009555;GO:0009651;GO:0010264;GO:0010942;GO:0046686;GO:0052543
3	Zm00001d024825	GO:0016787
3	Zm00001d024826	GO:0016763
3	Zm00001d024904	GO:0005743;GO:0006839;GO:0015367;GO:0016021
3	Zm00001d024905	GO:0004842;GO:0005634;GO:0005737;GO:0009966
3	Zm00001d024906	GO:0003676
3	Zm00001d024907	GO:0005576;GO:0005618;GO:0005787;GO:0006465;GO:0008233;GO:0016021;GO:0045047
3	Zm00001d024958	GO:0004817;GO:0005524;GO:0005737;GO:0005739;GO:0005829;GO:0006423;GO:0009570;GO:0009658;GO:0010197;GO:0042407;GO:0043067;GO:0048481
3	Zm00001d024959	GO:0005215;GO:0005345;GO:0006863;GO:0015931;GO:0016020;GO:0016021
3	Zm00001d024960	GO:0016021
3	Zm00001d024961	GO:0016021;GO:0050832
3	Zm00001d024962	GO:0003677;GO:0004190;GO:0005576;GO:0006508;GO:0010200;GO:0030163;GO:0050832
3	Zm00001d024963	GO:0003700;GO:0005634;GO:0006355;GO:0043565
3	Zm00001d024964	GO:0005351;GO:0005886;GO:0006612;GO:0006865;GO:0009693;GO:0009827;GO:0009860;GO:0009863;GO:0009867;GO:0010363;GO:0015706;GO:0016021;GO:0022857;GO:0022891;GO:0030968;GO:0055085;GO:0090416;GO:0090417;GO:2001142;GO:2001143
3	Zm00001d024965	GO:0004672;GO:0004674;GO:0004675;GO:0005524;GO:0005576;GO:0005886;GO:0006468;GO:0007166;GO:0007169
3	Zm00001d025095	GO:0005747;GO:0006511;GO:0009853;GO:0051788;GO:0080129
3	Zm00001d025098	GO:0009507
3	Zm00001d025100	GO:0005634;GO:0006351;GO:0032502
3	Zm00001d025310	GO:0003824;GO:0005739;GO:0008265;GO:0030151;GO:0030170
3	Zm00001d025425	GO:0003824;GO:0030151;GO:0030170
3	Zm00001d025430	GO:0003824;GO:0030151;GO:0030170
3	Zm00001d025431	GO:0004553;GO:0005634;GO:0030247;GO:0046658
3	Zm00001d025433	GO:0003677;GO:0003700;GO:0005634;GO:0006355;GO:0009910;GO:0042803;GO:0046982;GO:0051568
3	Zm00001d025437	GO:0005576
3	Zm00001d025541	GO:0005886;GO:0016021
3	Zm00001d025542	GO:0005524;GO:0005634;GO:0006351;GO:0006355;GO:0032502
3	Zm00001d025547	GO:0004521;GO:0004540;GO:0004672;GO:0005524;GO:0006397;GO:0006468;GO:0006487;GO:0006987;GO:0008380;GO:0009507;GO:0009751;GO:0009816;GO:0016301;GO:0042406;GO:0046777
3	Zm00001d025548	GO:0003676
3	Zm00001d025550	GO:0046983
3	Zm00001d025551	GO:0004672;GO:0005524;GO:0006468
3	Zm00001d025576	GO:0000278;GO:0000795;GO:0005802;GO:0006396;GO:0007131;GO:0009630;GO:0030244;GO:0048193
3	Zm00001d025579	GO:0005576
3	Zm00001d025580	GO:0005730;GO:0006364;GO:0030687;GO:0034399;GO:0042273
3	Zm00001d025581	GO:0004197;GO:0005576;GO:0005615;GO:0005764;GO:0006508;GO:0008234;GO:0051603
3	Zm00001d025584	GO:0005829;GO:0006094;GO:0006096;GO:0009611;GO:0009651;GO:0009805;GO:0009963;GO:0046686
3	Zm00001d025599	GO:0003747;GO:0006415
3	Zm00001d025957	GO:0003676
3	Zm00001d025958	GO:0043161;GO:0061630
3	Zm00001d025960	GO:0005634;GO:0008270;GO:0018024;GO:0034968
3	Zm00001d025963	GO:0000209;GO:0042787;GO:0043161;GO:0061630
3	Zm00001d025966	GO:0003993;GO:0046872
3	Zm00001d025973	GO:0003824;GO:0005992
3	Zm00001d025974	GO:0003676;GO:0004816;GO:0005524;GO:0005737;GO:0005739;GO:0006421;GO:0009570;GO:0048481
3	Zm00001d025979	GO:0000400;GO:0000403;GO:0000404;GO:0000406;GO:0000710;GO:0000795;GO:0000911;GO:0003684;GO:0005524;GO:0006298;GO:0006301;GO:0006302;GO:0006311;GO:0006312;GO:0007062;GO:0007067;GO:0008094;GO:0009506;GO:0010332;GO:0010564;GO:0010777;GO:0030983;GO:0032137;GO:0032138;GO:0032204;GO:0032300;GO:0032301;GO:0032302;GO:0032504;GO:0042138;GO:0043073;GO:0043247;GO:0043570;GO:0045128;GO:0051026
3	Zm00001d026180	GO:0000280;GO:0005319;GO:0005789;GO:0006869;GO:0016020;GO:0016021;GO:0034203
3	Zm00001d026182	GO:0006886;GO:0016192;GO:0030131
3	Zm00001d026184	GO:0016021;GO:0016765
3	Zm00001d026185	GO:0002181;GO:0003723;GO:0003735;GO:0005840;GO:0006412;GO:0022625
3	Zm00001d026186	GO:0005737;GO:0007165;GO:0043087
3	Zm00001d026187	GO:0008152;GO:0016758;GO:0043231;GO:0080043;GO:0080044
3	Zm00001d026189	GO:0009055;GO:0051536
3	Zm00001d026190	GO:0005576;GO:0009664
3	Zm00001d026191	GO:0005634
3	Zm00001d026192	GO:0005506;GO:0009055;GO:0009507;GO:0015979;GO:0020037;GO:0031361
3	Zm00001d026193	GO:0000287;GO:0005739;GO:0015977;GO:0016984;GO:0034551;GO:0070131
3	Zm00001d026194	GO:0005524;GO:0015986;GO:0045261;GO:0046933
3	Zm00001d026195	GO:0005215;GO:0005886;GO:0008420;GO:0016020;GO:0016591;GO:0022857;GO:0055085;GO:0070940
3	Zm00001d026197	GO:0000338;GO:0004708;GO:0005829;GO:0008180;GO:0009640;GO:0010387;GO:0010388;GO:0016567;GO:0016571;GO:0016579;GO:0045893
3	ENSRNA049474894	GO:0002184;GO:0003747;GO:0003924;GO:0005525;GO:0005773;GO:0005829;GO:0008135;GO:0018444
3	ENSRNA049474668	GO:0005506;GO:0016705;GO:0020037;GO:0055114
3	Zm00001d026199	GO:0005634;GO:0005783;GO:0009723;GO:0009751;GO:0042742;GO:0043069
3	Zm00001d026200	GO:0005794;GO:0009507;GO:0016413;GO:0071554
3	ENSRNA049474860	GO:0004802;GO:0005829;GO:0008152;GO:0009570;GO:0046686
3	Zm00001d026202	GO:0005524
3	Zm00001d026203	GO:0000224;GO:0005634;GO:0005829;GO:0006499;GO:0006515;GO:0006516;GO:0006517;GO:0009751;GO:0010188;GO:0010193
3	Zm00001d026204	GO:0005506;GO:0016705;GO:0020037;GO:0055114
3	Zm00001d026205	GO:0000783;GO:0003677;GO:0003682;GO:0003691;GO:0004386;GO:0005524;GO:0005634;GO:0006333;GO:0009506;GO:0031627
3	Zm00001d026231	GO:0005634
3	Zm00001d026235	GO:0000139;GO:0003924;GO:0005525;GO:0005768;GO:0005774;GO:0005802;GO:0005829;GO:0005886;GO:0006890;GO:0006891;GO:0009506;GO:0032940;GO:0042147;GO:0061025
3	Zm00001d026236	GO:0003676
3	Zm00001d026237	GO:0009055;GO:0015035;GO:0045454
3	Zm00001d026238	GO:0000184;GO:0000932;GO:0003677;GO:0003724;GO:0003729;GO:0004386;GO:0005524;GO:0005737;GO:0005829;GO:0005886;GO:0008270;GO:0009506;GO:0009611;GO:0009744;GO:0009755;GO:0009863;GO:0009867;GO:0010182;GO:0016246;GO:0042742;GO:0048571;GO:0048825
3	Zm00001d026239	GO:0000275;GO:0006096;GO:0006098;GO:0006511;GO:0006833;GO:0006972;GO:0007030;GO:0008270;GO:0009060;GO:0009266;GO:0009651;GO:0009853;GO:0015986;GO:0045261;GO:0046686;GO:0046933;GO:0051788;GO:0080129
3	Zm00001d026240	GO:0005956;GO:0019887
3	Zm00001d026243	GO:0003677;GO:0003678;GO:0004003;GO:0005524;GO:0005737;GO:0006310;GO:0007062;GO:0007131;GO:0010228;GO:0010332;GO:0032204;GO:0036292;GO:0042138;GO:0043138;GO:0043247;GO:0045132
3	Zm00001d026244	GO:0003824;GO:0008152
3	Zm00001d026245	GO:0008152;GO:0016758;GO:0043231;GO:0080043;GO:0080044
3	Zm00001d026246	GO:0005829;GO:0008152;GO:0016758;GO:0043231;GO:0080043;GO:0080044
3	Zm00001d026248	GO:0008152;GO:0016758;GO:0043231;GO:0080043;GO:0080044
3	Zm00001d026250	GO:0003677;GO:0003700;GO:0005634;GO:0005886;GO:0006355;GO:0007165;GO:0010321
3	Zm00001d026251	GO:0030674;GO:0031410;GO:0060178
3	Zm00001d026401	GO:0000166;GO:0005730;GO:0005737;GO:0030687;GO:0042273;GO:0080008
3	Zm00001d026402	GO:0000280;GO:0000911;GO:0005634;GO:0005654;GO:0005819;GO:0005874;GO:0006270;GO:0006275;GO:0006306;GO:0006342;GO:0008017;GO:0008283;GO:0009524;GO:0009909;GO:0009941;GO:0010389;GO:0016572;GO:0031047;GO:0032147;GO:0042023;GO:0042127;GO:0045010;GO:0051225;GO:0051258;GO:0051567;GO:0060236;GO:0090307
3	Zm00001d026403	GO:0005634;GO:0010082
3	Zm00001d026412	GO:0000398;GO:0003676;GO:0003723;GO:0003724;GO:0004004;GO:0004386;GO:0005524;GO:0005634;GO:0005681;GO:0005737;GO:0009793;GO:0009817;GO:0010051;GO:0016246;GO:0031053;GO:0033120;GO:0048767
3	Zm00001d026413	GO:0000023;GO:0006084;GO:0007020;GO:0016126;GO:0016132;GO:0019252;GO:0030276;GO:0043085
3	Zm00001d026415	GO:0019904
3	Zm00001d026421	GO:0003677;GO:0006355
3	ENSRNA049474652	GO:0003676;GO:0005634
3	Zm00001d026425	GO:0000154;GO:0000179;GO:0005739;GO:0046085
3	Zm00001d026426	GO:0000165;GO:0000209;GO:0004176;GO:0006355;GO:0006612;GO:0009507;GO:0009617;GO:0009862;GO:0009867;GO:0010207;GO:0010310;GO:0010363;GO:0031348;GO:0031624;GO:0032436;GO:0035304;GO:0061630
3	Zm00001d026427	GO:0000103;GO:0004604;GO:0009507;GO:0009973;GO:0019344;GO:0019419;GO:0045454
3	Zm00001d026429	GO:0004177;GO:0005739;GO:0006508;GO:0008235;GO:0009507;GO:0019243;GO:0031365
3	Zm00001d026431	GO:0004674;GO:0005524;GO:0005886;GO:0006468;GO:0048544
3	Zm00001d026435	GO:0006995
3	Zm00001d026438	GO:0015986;GO:0045261;GO:0046933
3	Zm00001d026440	GO:0008152
3	Zm00001d026441	GO:0003723;GO:0004519;GO:0005739;GO:0005783;GO:0005794;GO:0009451;GO:0016757;GO:0032543
3	Zm00001d026444	GO:0004672;GO:0004683;GO:0005509;GO:0005516;GO:0005524;GO:0005634;GO:0005737;GO:0006468;GO:0009738;GO:0009931;GO:0018105;GO:0035556;GO:0046777
3	Zm00001d026446	GO:0003676
3	Zm00001d026447	GO:0015079;GO:0016020;GO:0071805
3	Zm00001d026449	GO:0004722;GO:0006470
3	Zm00001d026451	GO:0005774;GO:0005886;GO:0006855;GO:0009610;GO:0015238;GO:0015297;GO:0015824;GO:0016020
3	Zm00001d026452	GO:0006855;GO:0015238;GO:0015297;GO:0016020
3	Zm00001d026453	GO:0003676
3	Zm00001d026456	GO:0003676;GO:0004004;GO:0005524;GO:0005730;GO:0005737;GO:0006606;GO:0008026;GO:0010501
3	Zm00001d026651	GO:0030261
3	Zm00001d026653	GO:0016020
3	Zm00001d026655	GO:0004497;GO:0005506;GO:0007275;GO:0010268;GO:0016125;GO:0016132;GO:0016705;GO:0020037;GO:0055114
3	Zm00001d026657	GO:0000226;GO:0000278;GO:0005874;GO:0006396;GO:0007275;GO:0008017;GO:0009507;GO:0009826;GO:0010005;GO:0010031
3	Zm00001d026659	GO:0004620;GO:0005634;GO:0006629;GO:0009507;GO:0009620;GO:0009695;GO:0010228;GO:0016926;GO:0047372;GO:0047714;GO:0050665;GO:0050832
3	Zm00001d026661	GO:0004970;GO:0016020
3	Zm00001d026662	GO:0003924;GO:0005525;GO:0005634;GO:0005816;GO:0007049;GO:0016192
3	Zm00001d026663	GO:0003735;GO:0005840;GO:0006412;GO:0022625;GO:0042256
3	Zm00001d026664	GO:0005215;GO:0006810;GO:0016021
3	Zm00001d026665	GO:0003756;GO:0030244;GO:0045454;GO:0048193
3	Zm00001d026668	GO:0005096;GO:0005622;GO:0005737;GO:0006886;GO:0012505;GO:0017137;GO:0031338;GO:0090630
3	Zm00001d026669	GO:0004674;GO:0005524;GO:0009507;GO:0016776
3	Zm00001d026671	GO:0004871;GO:0006952;GO:0009506;GO:0046658
3	Zm00001d026672	GO:0004190;GO:0006508;GO:0030163
3	Zm00001d026673	GO:0004190;GO:0006508
3	Zm00001d026675	GO:0004672;GO:0005524;GO:0006468
3	Zm00001d026676	GO:0009690;GO:0019139;GO:0050660;GO:0055114
3	Zm00001d026678	GO:0051015;GO:0051017
3	Zm00001d026680	GO:0004672;GO:0004674;GO:0005524;GO:0005886;GO:0006468
3	Zm00001d026681	GO:0004672;GO:0005524;GO:0006468
3	Zm00001d026683	GO:0004553;GO:0005975;GO:0030247;GO:0046658
3	Zm00001d026684	GO:0000272;GO:0005829;GO:0005983;GO:0009507;GO:0016161;GO:0080027
3	Zm00001d026685	GO:0005509;GO:0009654;GO:0015979;GO:0019898
3	Zm00001d001858	GO:0005524;GO:0005886;GO:0016021;GO:0016887;GO:0042626
3	Zm00001d001859	GO:0003723
3	Zm00001d001861	GO:0003333;GO:0005774;GO:0005886;GO:0015171
3	Zm00001d001862	GO:0000723;GO:0003678;GO:0006281;GO:0009055;GO:0015035;GO:0045454
3	Zm00001d001864	GO:0003735;GO:0005840;GO:0006412
3	Zm00001d001866	GO:0004197;GO:0005615;GO:0005764;GO:0006508;GO:0008234;GO:0009723;GO:0009737;GO:0009739;GO:0010150;GO:0010282;GO:0010623;GO:0051603
3	Zm00001d001869	GO:0008442;GO:0051287;GO:0055114
3	Zm00001d001870	GO:0004722;GO:0006470;GO:0043169
3	Zm00001d001871	GO:0003677;GO:0003700;GO:0005634;GO:0006355;GO:0009793
3	Zm00001d001877	GO:0000723;GO:0003678;GO:0006281;GO:0006508;GO:0008234
3	Zm00001d001879	GO:0005524;GO:0016021;GO:0042626;GO:0055085
3	Zm00001d001880	GO:0005506;GO:0016020;GO:0016705;GO:0016709;GO:0020037;GO:0044550;GO:0055114
3	Zm00001d001881	GO:0006508;GO:0008234
3	Zm00001d001882	GO:0004553;GO:0005975
3	Zm00001d001883	GO:0008152;GO:0016758;GO:0043231;GO:0080043;GO:0080044
3	Zm00001d001884	GO:0006508;GO:0008234
3	Zm00001d001885	GO:0000155;GO:0000160;GO:0004673;GO:0004674;GO:0004872;GO:0005783;GO:0005789;GO:0006355;GO:0009723;GO:0009738;GO:0010105;GO:0030968;GO:0035556;GO:0038199;GO:0051740;GO:2000904
3	Zm00001d000734	GO:0003333;GO:0015171;GO:0016020
3	Zm00001d001894	GO:0005215;GO:0006810;GO:0016020
3	Zm00001d002012	GO:0016410;GO:0016747
3	Zm00001d002019	GO:0000118;GO:0000956;GO:0003714;GO:0005634;GO:0005834;GO:0006342;GO:0006357;GO:0009409;GO:0009640;GO:0010388;GO:0016567;GO:0016572;GO:0016575;GO:0016579;GO:0045893;GO:0051567;GO:0080008
3	Zm00001d002021	GO:0009733
3	Zm00001d002028	GO:0003824;GO:0005634;GO:0005829;GO:0008152;GO:0016791
3	Zm00001d002052	GO:0004497;GO:0004499;GO:0050660;GO:0050661;GO:0055114
3	Zm00001d000744	GO:0000209;GO:0005634;GO:0005737;GO:0008270;GO:0042787;GO:0043161;GO:0061630
3	Zm00001d002054	GO:0004499;GO:0050660;GO:0050661;GO:0055114
3	Zm00001d002055	GO:0004499;GO:0050660;GO:0050661;GO:0055114
3	Zm00001d002062	GO:0000156;GO:0000160;GO:0009507
3	Zm00001d002063	GO:0006098;GO:0006364;GO:0009507;GO:0009543;GO:0009793;GO:0010027;GO:0010228;GO:0015995;GO:0016226;GO:0019288;GO:0031977;GO:0048481
3	Zm00001d000745	GO:0005634
3	Zm00001d002113	GO:0005215;GO:0006810;GO:0016020
3	Zm00001d002115	GO:0000139;GO:0000938;GO:0005794;GO:0005829;GO:0006896;GO:0009507;GO:0019905;GO:0042147
3	Zm00001d002119	GO:0009706
3	Zm00001d002121	GO:0005618;GO:0030145;GO:0045735
3	Zm00001d002122	GO:0003676;GO:0006351;GO:0006379;GO:0008270
3	ENSRNA049472522	GO:0004842;GO:0005488;GO:0005634;GO:0005737;GO:0005886;GO:0010091;GO:0010228;GO:0016926;GO:0042023;GO:0042787;GO:0050665;GO:0061630
3	Zm00001d002126	GO:0003735;GO:0005840;GO:0006354;GO:0006412;GO:0008097;GO:0009507;GO:0042254
3	Zm00001d000749	GO:0000226;GO:0000910;GO:0008017
3	Zm00001d000750	GO:0000166;GO:0006487;GO:0006914;GO:0043231
3	Zm00001d002132	GO:0004124;GO:0005507;GO:0005739;GO:0006096;GO:0006535;GO:0006833;GO:0006955;GO:0006972;GO:0007030;GO:0009266;GO:0009507;GO:0009651;GO:0009684;GO:0009750;GO:0019288;GO:0019344;GO:0019499;GO:0019500;GO:0019761;GO:0030170;GO:0032880;GO:0042744;GO:0046686;GO:0050017;GO:0051410;GO:0080147
3	Zm00001d002134	GO:0006465;GO:0006508;GO:0006627;GO:0008236;GO:0016020;GO:0033108;GO:0042720
3	Zm00001d002135	GO:0003968
3	Zm00001d002137	GO:0003968;GO:0016441
3	Zm00001d002138	GO:0006508;GO:0008236;GO:0016020
3	Zm00001d002140	GO:0003968
3	Zm00001d002141	GO:0003676
3	Zm00001d002143	GO:0009507
3	Zm00001d002144	GO:0003676;GO:0004553;GO:0005975
3	Zm00001d002145	GO:0000023;GO:0004556;GO:0005886;GO:0005975;GO:0005983;GO:0006098;GO:0009570;GO:0009664;GO:0010303;GO:0015996;GO:0016556;GO:0019252;GO:0019288;GO:0019761;GO:0051060
3	Zm00001d002147	GO:0003676;GO:0005634
3	Zm00001d002148	GO:0000271;GO:0004871;GO:0005634;GO:0005886;GO:0009638;GO:0009664;GO:0009785;GO:0009825;GO:0009832;GO:0009932;GO:0010155;GO:0010817;GO:0016567;GO:0043481;GO:0046777;GO:0048767
3	Zm00001d002149	GO:0005524;GO:0016021;GO:0042626;GO:0055085
3	Zm00001d002153	GO:0008270;GO:0016491;GO:0055114
3	Zm00001d002154	GO:0005576;GO:0016020;GO:0030570
3	Zm00001d002155	GO:0005829;GO:0016616;GO:0016618;GO:0030267;GO:0051287;GO:0055114
3	Zm00001d002156	GO:0003824;GO:0005634;GO:0006793;GO:0008270;GO:0009451;GO:0016462;GO:0016787;GO:0019239
3	ENSRNA049472415	GO:0005739;GO:0006626;GO:0009407;GO:0010583
3	ENSRNA049472421	GO:0005737;GO:0005886;GO:0030001;GO:0046872;GO:0046914;GO:0046916
3	Zm00001d002157	GO:0004601;GO:0005576;GO:0006979;GO:0009505;GO:0009506;GO:0009664;GO:0020037;GO:0042744;GO:0055114
3	Zm00001d002158	GO:0000244;GO:0000278;GO:0006396;GO:0006457;GO:0009408;GO:0009507;GO:0009644;GO:0042542
3	Zm00001d002159	GO:0004672;GO:0005524;GO:0006468
3	Zm00001d002160	GO:0046373;GO:0046556
3	Zm00001d002161	GO:0005886;GO:0005975;GO:0016125;GO:0016758;GO:0030259;GO:0043231;GO:0048316;GO:0051507;GO:0080043;GO:0080044
3	Zm00001d002199	GO:0009507
3	Zm00001d002333	GO:0005215;GO:0005737;GO:0005829;GO:0006487;GO:0006810;GO:0006886;GO:0006888;GO:0007029;GO:0007030;GO:0008270;GO:0008284;GO:0008361;GO:0016049;GO:0030127;GO:0032876;GO:0048232;GO:0080119
3	Zm00001d002470	GO:0004497;GO:0004499;GO:0009735;GO:0009742;GO:0009851;GO:0010600;GO:0050660;GO:0050661;GO:0055114;GO:0103075
3	Zm00001d002476	GO:0003676;GO:0005634;GO:0005737;GO:0006139;GO:0008408
3	Zm00001d002489	GO:0003676
3	Zm00001d002496	GO:0005739;GO:0005773;GO:0008289
3	Zm00001d002497	GO:0004739;GO:0005739;GO:0005829;GO:0006086;GO:0008152;GO:0009570;GO:0009941;GO:0043231
3	Zm00001d000763	GO:0005096;GO:0009507
3	Zm00001d002501	GO:0000398;GO:0003676;GO:0005681
3	Zm00001d002567	GO:0000023;GO:0005524;GO:0006098;GO:0006364;GO:0009570;GO:0009902;GO:0010027;GO:0015979;GO:0015995;GO:0016117;GO:0016226;GO:0019252;GO:0019288;GO:0043085;GO:0051536
3	Zm00001d002690	GO:0003872;GO:0006096
3	Zm00001d002738	GO:0005509;GO:0005886
[truncated: 5,636 more rows]

## Sheet: Table S9b V2-IST
Module	Gene.ID	GO.ID
1	Zm00001d005062	GO:0005048;GO:0005509;GO:0006464;GO:0006486;GO:0006487;GO:0006623;GO:0006892;GO:0007034;GO:0009100;GO:0009101;GO:0033218;GO:0036211;GO:0042277;GO:0043412;GO:0043413;GO:0044267;GO:0070085;GO:0072665;GO:0072666
1	Zm00001d005063	GO:0001558;GO:0006464;GO:0006486;GO:0006487;GO:0006914;GO:0007062;GO:0007389;GO:0008361;GO:0009100;GO:0009101;GO:0009880;GO:0009888;GO:0009894;GO:0010431;GO:0021700;GO:0032535;GO:0035556;GO:0036211;GO:0043412;GO:0043413;GO:0044267;GO:0048508;GO:0051246;GO:0070085;GO:0071417;GO:0090066;GO:0090421;GO:1901699
1	Zm00001d005064	GO:0035556
1	Zm00001d005065	GO:0003723;GO:0003725;GO:0003824;GO:0004518;GO:0004519;GO:0004521;GO:0004540;GO:0006412;GO:0006417;GO:0006518;GO:0007389;GO:0009735;GO:0010305;GO:0016787;GO:0016788;GO:0016891;GO:0016893;GO:0017148;GO:0031047;GO:0032269;GO:0034248;GO:0034249;GO:0035194;GO:0035195;GO:0043043;GO:0043603;GO:0043604;GO:0044267;GO:0051246;GO:0051248;GO:1901566;GO:1901699;GO:2000113
1	Zm00001d007849	GO:0003824;GO:0006464;GO:0016740;GO:0016772;GO:0016773;GO:0018193;GO:0035556;GO:0036211;GO:0043412;GO:0044267
1	Zm00001d007851	GO:0043531
1	Zm00001d008477	GO:0003824;GO:0006464;GO:0016740;GO:0016772;GO:0016773;GO:0036211;GO:0043412;GO:0044267
1	Zm00001d008481	GO:0003824
1	Zm00001d015260	GO:0001558;GO:0006464;GO:0007062;GO:0007155;GO:0007389;GO:0008064;GO:0008154;GO:0008283;GO:0009410;GO:0009888;GO:0010053;GO:0010090;GO:0021700;GO:0022610;GO:0030041;GO:0030832;GO:0030833;GO:0030838;GO:0031334;GO:0032271;GO:0032273;GO:0032535;GO:0032956;GO:0032970;GO:0036211;GO:0042127;GO:0043412;GO:0044089;GO:0044267;GO:0045010;GO:0048646;GO:0051258;GO:0051493;GO:0051495;GO:0090066;GO:0090627
1	Zm00001d015473	GO:0008320;GO:0008565;GO:0015450;GO:0022884
1	Zm00001d015474	GO:0006464;GO:0008283;GO:0009640;GO:0016579;GO:0018193;GO:0031047;GO:0032446;GO:0036211;GO:0043412;GO:0044267;GO:0070647;GO:2000113
1	Zm00001d020337	GO:0003824;GO:0016740
1	Zm00001d021232	GO:0008283;GO:0010102;GO:0042127
1	Zm00001d021248	GO:0009888;GO:0010087;GO:0010089
1	Zm00001d024534	GO:0003723;GO:0003729;GO:0006412;GO:0006417;GO:0006518;GO:0017148;GO:0032269;GO:0034248;GO:0034249;GO:0043043;GO:0043603;GO:0043604;GO:0044267;GO:0044822;GO:0051246;GO:0051248;GO:1901566;GO:2000113
1	Zm00001d025323	GO:0003824;GO:0004721;GO:0004722;GO:0006464;GO:0006470;GO:0016311;GO:0016787;GO:0016788;GO:0016791;GO:0036211;GO:0042578;GO:0043412;GO:0044267
1	Zm00001d026254	GO:0000470;GO:0003723;GO:0003735;GO:0005198;GO:0006412;GO:0006518;GO:0043043;GO:0043603;GO:0043604;GO:0044267;GO:1901566
1	Zm00001d026257	GO:0003824;GO:0004559;GO:0004571;GO:0005509;GO:0015923;GO:0015924;GO:0016787;GO:0016798
1	Zm00001d026265	GO:0009894;GO:0051246
1	Zm00001d026267	GO:0003824;GO:0006464;GO:0016740;GO:0016772;GO:0016773;GO:0036211;GO:0043412;GO:0044267
1	Zm00001d027259	GO:0003723;GO:0003824;GO:0008168;GO:0008171;GO:0008175;GO:0008649;GO:0008757;GO:0016740;GO:0016741;GO:0031167;GO:0043412
1	Zm00001d028408	GO:0043621
1	Zm00001d028410	GO:0001871;GO:0003824;GO:0008422;GO:0015926;GO:0016787;GO:0016798;GO:0030247
1	Zm00001d028412	GO:0009888;GO:0010090;GO:0051258
1	Zm00001d028413	GO:0007155;GO:0008064;GO:0008154;GO:0009888;GO:0010053;GO:0010087;GO:0010089;GO:0010090;GO:0010102;GO:0021700;GO:0022610;GO:0030041;GO:0030832;GO:0030833;GO:0030838;GO:0031334;GO:0032271;GO:0032273;GO:0032535;GO:0032956;GO:0032970;GO:0044089;GO:0045010;GO:0048646;GO:0051258;GO:0051493;GO:0051495;GO:0090066;GO:0090627
1	Zm00001d028417	GO:0006635;GO:0006914;GO:0009062;GO:0019395;GO:0034440;GO:0044267
1	Zm00001d029418	GO:0003735;GO:0005198;GO:0006412;GO:0006518;GO:0043043;GO:0043603;GO:0043604;GO:0044267;GO:1901566
1	Zm00001d029419	GO:0003824;GO:0004721;GO:0004722;GO:0006464;GO:0006470;GO:0016311;GO:0016787;GO:0016788;GO:0016791;GO:0036211;GO:0042578;GO:0043412;GO:0044267
1	Zm00001d029422	GO:0003723;GO:0003729;GO:0044822
1	Zm00001d029428	GO:0003723;GO:0003824;GO:0004518;GO:0004519;GO:0016787;GO:0016788;GO:0043412
1	Zm00001d036044	GO:0003684;GO:0031570
1	Zm00001d039020	GO:0003735;GO:0005198;GO:0006412;GO:0006518;GO:0043043;GO:0043603;GO:0043604;GO:0044267;GO:1901566
1	Zm00001d039038	GO:0003723;GO:0003743;GO:0006412;GO:0006518;GO:0008135;GO:0043043;GO:0043603;GO:0043604;GO:0044267;GO:1901566
1	Zm00001d039043	GO:0003824;GO:0004175;GO:0008233;GO:0016787;GO:0070011
1	Zm00001d039045	GO:0003824;GO:0004843;GO:0008233;GO:0008234;GO:0016787;GO:0019783;GO:0036459;GO:0044267;GO:0070011;GO:0101005
1	Zm00001d039046	GO:0009888
1	Zm00001d039047	GO:0000466;GO:0000470;GO:0003824;GO:0008168;GO:0008171;GO:0008649;GO:0008757;GO:0016740;GO:0016741;GO:0031167;GO:0043412
1	Zm00001d039050	GO:0003684;GO:0003824;GO:0016787;GO:0016798;GO:0016799;GO:0019104;GO:0035510;GO:0043412
1	Zm00001d041173	GO:0003824;GO:0016787;GO:0016798
1	Zm00001d042335	GO:0003824;GO:0009888;GO:0010053;GO:0015926;GO:0016787;GO:0016798;GO:0090627
1	Zm00001d042869	GO:0003824
1	Zm00001d042870	GO:0003723;GO:0003824;GO:0008374;GO:0016740;GO:0016746;GO:0016747
1	Zm00001d042876	GO:0003824;GO:0016740;GO:0016746
1	Zm00001d042879	GO:0001085;GO:0003824;GO:0004402;GO:0006464;GO:0008080;GO:0008134;GO:0009735;GO:0016407;GO:0016410;GO:0016740;GO:0016746;GO:0016747;GO:0017025;GO:0018193;GO:0034212;GO:0035556;GO:0036211;GO:0043412;GO:0044267;GO:0046982;GO:0051123;GO:0061733
1	Zm00001d042883	GO:0003824;GO:0008168;GO:0016740;GO:0016741
1	Zm00001d042884	GO:0003824;GO:0006635;GO:0009062;GO:0016627;GO:0019395;GO:0034440;GO:0050660;GO:0050662;GO:0071949
1	Zm00001d042885	GO:0003824;GO:0006412;GO:0006417;GO:0006518;GO:0016740;GO:0016772;GO:0016779;GO:0017148;GO:0031047;GO:0032269;GO:0034248;GO:0034249;GO:0035194;GO:0035195;GO:0043043;GO:0043603;GO:0043604;GO:0044267;GO:0051246;GO:0051248;GO:0070569;GO:1901566;GO:2000113
1	Zm00001d043509	GO:0003824;GO:0016787;GO:0016788;GO:0030599
1	Zm00001d043526	GO:0003824;GO:0004175;GO:0004222;GO:0004518;GO:0004519;GO:0004521;GO:0004540;GO:0008233;GO:0008237;GO:0016311;GO:0016740;GO:0016772;GO:0016779;GO:0016787;GO:0016788;GO:0016791;GO:0042578;GO:0070011;GO:0070567
1	Zm00001d043527	GO:0003824;GO:0004721;GO:0006464;GO:0006470;GO:0016311;GO:0016787;GO:0016788;GO:0016791;GO:0036211;GO:0042578;GO:0043412;GO:0044267
1	Zm00001d045215	GO:0003824;GO:0006464;GO:0016740;GO:0016925;GO:0018193;GO:0032446;GO:0036211;GO:0042762;GO:0043412;GO:0044267;GO:0070647
1	Zm00001d045216	GO:0003824;GO:0008233;GO:0016787;GO:1901566
1	Zm00001d045217	GO:0003824;GO:0004175;GO:0004252;GO:0006464;GO:0006486;GO:0008233;GO:0009100;GO:0009101;GO:0016787;GO:0036211;GO:0043412;GO:0043413;GO:0044267;GO:0070011;GO:0070085
1	Zm00001d045218	GO:0003756;GO:0003824;GO:0016860;GO:0016864
1	Zm00001d045230	GO:0003824;GO:0006464;GO:0016740;GO:0016772;GO:0016773;GO:0032446;GO:0036211;GO:0043412;GO:0044267;GO:0070647
1	Zm00001d050567	GO:0000287;GO:0003824;GO:0009082;GO:0016740;GO:0019842;GO:0030976;GO:0050660;GO:0050662;GO:1901566;GO:1901681
1	Zm00001d050805	GO:0003824;GO:0006464;GO:0016740;GO:0016772;GO:0016773;GO:0036211;GO:0043412;GO:0044267
1	Zm00001d052258	GO:0003824;GO:1901566
1	Zm00001d053450	GO:0003824;GO:0006464;GO:0008233;GO:0008234;GO:0016579;GO:0016787;GO:0019783;GO:0036211;GO:0036459;GO:0043412;GO:0044267;GO:0070011;GO:0070647;GO:0101005
1	Zm00001d053453	GO:0003824;GO:0004611;GO:0016830;GO:0016831
1	Zm00001d053986	GO:0003723;GO:0003824;GO:0004518;GO:0004519;GO:0016787;GO:0016788;GO:0043412
1	Zm00001d053997	GO:0003824;GO:0004702;GO:0004707;GO:0005057;GO:0006464;GO:0016740;GO:0016772;GO:0016773;GO:0036211;GO:0043412;GO:0044267
1	Zm00001d054000	GO:0003824;GO:0016740
1	Zm00001d054001	GO:0003824;GO:0006464;GO:0008168;GO:0008170;GO:0008276;GO:0008757;GO:0009640;GO:0009888;GO:0010431;GO:0016740;GO:0016741;GO:0018193;GO:0021700;GO:0032446;GO:0036211;GO:0042054;GO:0043412;GO:0044267;GO:0048646;GO:0070647;GO:1901566
1	Zm00001d054005	GO:0006623;GO:0007034;GO:0072665;GO:0072666
1	Zm00001d054008	GO:0003824;GO:0007000;GO:0016740;GO:0016772;GO:0016773
1	Zm00001d027248	GO:0009507
1	Zm00001d027249	GO:0004190;GO:0005576;GO:0006508;GO:0030163
1	Zm00001d027254	GO:0005634;GO:0044030
1	Zm00001d027257	GO:0003677;GO:0003700;GO:0005634;GO:0006355;GO:0009414;GO:0009651;GO:0009739;GO:0009751;GO:0009787;GO:0010116;GO:0045893;GO:1901001;GO:1901371;GO:1905615
1	Zm00001d022649	GO:0000145;GO:0000919;GO:0005634;GO:0005829;GO:0005886;GO:0006096;GO:0006623;GO:0006833;GO:0006887;GO:0006904;GO:0006972;GO:0007030;GO:0009266;GO:0009504;GO:0009506;GO:0009507;GO:0009651;GO:0010102;GO:0042814;GO:0046686;GO:0048193;GO:0048354;GO:0048767;GO:0070062;GO:0090404;GO:1901703
1	Zm00001d027258	GO:0003677
1	Zm00001d027794	GO:0003735;GO:0005739
1	Zm00001d027799	GO:0003723;GO:0004519;GO:0009451;GO:0043231
1	Zm00001d027800	GO:0004791;GO:0006662;GO:0006833;GO:0008047;GO:0009534;GO:0009570;GO:0009651;GO:0009750;GO:0015035;GO:0016671;GO:0034599;GO:0043085;GO:0045454;GO:0047134
1	Zm00001d027801	GO:0009507;GO:0009528;GO:0010020;GO:0043621
1	Zm00001d027803	GO:0003723;GO:0004519;GO:0009451;GO:0043231
1	Zm00001d027804	GO:0004576;GO:0004579;GO:0005783;GO:0005886;GO:0006486;GO:0008250;GO:0016020;GO:0018279;GO:0043687
1	Zm00001d027805	GO:0003677;GO:0005886
1	Zm00001d027807	GO:0005737;GO:0008270;GO:0009506
1	Zm00001d027987	GO:0003824;GO:0005777;GO:0008152
1	Zm00001d027988	GO:0005739;GO:0009058;GO:0010007;GO:0016851;GO:0019684
1	Zm00001d027991	GO:0005737;GO:0008168;GO:0016226;GO:0051536
1	Zm00001d027996	GO:0006816;GO:0007030;GO:0009535;GO:0009651;GO:0009765;GO:0009768;GO:0009941;GO:0010196;GO:0010287;GO:0016020;GO:0016168;GO:0019344;GO:0019684;GO:0019904;GO:0031409;GO:0035304
1	Zm00001d027997	GO:0004871;GO:0005886;GO:0009637;GO:0010155;GO:0046777
1	Zm00001d028263	GO:0000166;GO:0005634;GO:0005770;GO:0006623;GO:0006886;GO:0009630;GO:0016192;GO:0030897;GO:0033263;GO:0035542;GO:0042144;GO:0051020
1	Zm00001d028264	GO:0006114;GO:0008152;GO:0009570;GO:0009941;GO:0016787;GO:0019761;GO:0043136
1	Zm00001d028265	GO:0005634
1	Zm00001d028266	GO:0004844;GO:0005634;GO:0005739;GO:0006261;GO:0006281;GO:0006284;GO:0009507;GO:0097510
1	Zm00001d028267	GO:0000160
1	Zm00001d028269	GO:0071782;GO:0071786
1	Zm00001d028270	GO:0004420;GO:0015936;GO:0050662;GO:0055114
1	Zm00001d028274	GO:0003723;GO:0006364;GO:0008033;GO:0008168
1	Zm00001d028275	GO:0001653;GO:0004383;GO:0004672;GO:0004674;GO:0005524;GO:0005886;GO:0006468;GO:0007169;GO:0009611;GO:0031347;GO:0045087
1	Zm00001d028405	GO:0003677;GO:0003700;GO:0005634;GO:0006355;GO:0009725;GO:0009733;GO:0009855;GO:0009886;GO:0009887;GO:0009908;GO:0009909;GO:0010051;GO:0010154;GO:0043565;GO:0048439;GO:0048481;GO:0048507;GO:0048519
1	Zm00001d028415	GO:0005737;GO:0019172;GO:0019243
1	Zm00001d028416	GO:0005786;GO:0006605;GO:0006614;GO:0006616;GO:0006617;GO:0008312;GO:0048500
1	Zm00001d029420	GO:0005634;GO:0005777;GO:0006598;GO:0008131;GO:0009611;GO:0009805;GO:0016491;GO:0042398;GO:0046592;GO:0055114
1	Zm00001d029424	GO:0009507
1	Zm00001d029425	GO:0005524;GO:0006139;GO:0019205
1	Zm00001d029426	GO:0005524;GO:0006139;GO:0019205
1	Zm00001d029427	GO:0005634;GO:0005737;GO:0030674;GO:0048573
1	Zm00001d032722	GO:0004605;GO:0008654;GO:0009507;GO:0010189;GO:0010276;GO:0016020
1	Zm00001d032723	GO:0005634;GO:0005737;GO:0008234
1	Zm00001d032728	GO:0000139;GO:0005634;GO:0017112;GO:0017137;GO:0034066;GO:0042147;GO:0042546;GO:0044036
1	Zm00001d032733	GO:0002181;GO:0003735;GO:0005840;GO:0006414;GO:0022625
1	Zm00001d034316	GO:0004197;GO:0005576;GO:0005615;GO:0005764;GO:0005773;GO:0005783;GO:0005829;GO:0006508;GO:0008234;GO:0009651;GO:0051603;GO:0052541;GO:0052546
1	Zm00001d034317	GO:0002084;GO:0005737;GO:0008474;GO:0016787;GO:0052689
1	Zm00001d034319	GO:0002084;GO:0005737;GO:0005886;GO:0008474;GO:0009814;GO:0010363;GO:0016787;GO:0052689
1	Zm00001d034320	GO:0005509;GO:0005525;GO:0005768;GO:0005886;GO:0006623;GO:0006897;GO:0009506;GO:0016020;GO:0032456;GO:0042538;GO:0043231;GO:0048193;GO:0051260;GO:0061025
1	Zm00001d034324	GO:0003677;GO:0003700;GO:0006355
1	Zm00001d023468	GO:0003735;GO:0005840;GO:0006412
1	Zm00001d024533	GO:0000271;GO:0004190;GO:0005576;GO:0005829;GO:0006508;GO:0006546;GO:0009505;GO:0016020;GO:0030163
1	Zm00001d024535	GO:0003723;GO:0004519;GO:0005739;GO:0009451;GO:0043231
1	Zm00001d025308	GO:0000932;GO:0003676;GO:0004535;GO:0017148;GO:0030015;GO:0043928
1	Zm00001d025314	GO:0005634;GO:0006355;GO:0043565;GO:0046982
1	Zm00001d025317	GO:0003954;GO:0051536
1	Zm00001d025319	GO:0004672;GO:0004675;GO:0005524;GO:0005886;GO:0006468;GO:0007166;GO:0009506;GO:0009742;GO:1900459
1	Zm00001d025720	GO:0004175;GO:0004672;GO:0005524;GO:0005634;GO:0006468;GO:0016926;GO:0016929
1	Zm00001d025721	GO:0005618;GO:0005783;GO:0009506
1	Zm00001d025722	GO:0000394;GO:0004672;GO:0004674;GO:0005524;GO:0005886;GO:0006468;GO:0007169;GO:0009086
1	Zm00001d025724	GO:0003729;GO:0005634;GO:0005849;GO:0006378;GO:0016787
1	Zm00001d025726	GO:0006813;GO:0009507;GO:0009941;GO:0015299;GO:0015386;GO:0015992;GO:0016020;GO:0016021;GO:0055085
1	Zm00001d025737	GO:0004615;GO:0005737;GO:0005829;GO:0006013;GO:0006094;GO:0006096;GO:0006487;GO:0006833;GO:0006972;GO:0007010;GO:0007030;GO:0009266;GO:0009298;GO:0009651;GO:0010498;GO:0019307;GO:0019853;GO:0019932;GO:0045047;GO:0046686
1	Zm00001d025738	GO:0000045;GO:0000422;GO:0004197;GO:0005829;GO:0006501;GO:0006612;GO:0044804;GO:0051697
1	Zm00001d026255	GO:0004553;GO:0005576;GO:0005975;GO:0030247;GO:0046658
1	Zm00001d026258	GO:0000070;GO:0000278;GO:0000775;GO:0000818;GO:0005634;GO:0034501;GO:0051382
1	Zm00001d026262	GO:0000062;GO:0001666;GO:0005783;GO:0005886;GO:0006869;GO:0006888;GO:0006891;GO:0009514;GO:0010260;GO:0010288;GO:0010351;GO:0016558;GO:0032791
1	Zm00001d026269	GO:0000811;GO:0006260;GO:0006270;GO:0009507;GO:0043138;GO:1902983
1	Zm00001d026270	GO:0016788
1	Zm00001d026278	GO:0005634;GO:0005886;GO:0009506;GO:0009524;GO:0009551;GO:0009663;GO:0010051;GO:0010067;GO:0010088;GO:0015220;GO:0015871;GO:0031901;GO:0032588;GO:0048364;GO:0090603;GO:0097218
1	Zm00001d026279	GO:0005516;GO:0005739;GO:0005886;GO:0006952;GO:0008219;GO:0016021
1	Zm00001d026280	GO:0003684;GO:0004519;GO:0005524;GO:0005634;GO:0006298;GO:0008094;GO:0016887;GO:0030983;GO:0032300;GO:0045910
1	Zm00001d026283	GO:0005634
1	Zm00001d026284	GO:0005634;GO:0006364;GO:0009220;GO:0009553;GO:0009555
1	Zm00001d026286	GO:0000394;GO:0000439;GO:0003690;GO:0003700;GO:0004003;GO:0005634;GO:0005675;GO:0006289;GO:0006366;GO:0008353;GO:0070816
1	Zm00001d026343	GO:0005737
1	Zm00001d026344	GO:0009570;GO:0080158
1	Zm00001d026345	GO:0004672;GO:0004674;GO:0005524;GO:0005886;GO:0006468
1	Zm00001d026346	GO:0005198;GO:0006886;GO:0016192;GO:0030130;GO:0030132
1	Zm00001d026347	GO:0005351;GO:0005355;GO:0005886;GO:0016021;GO:0022891;GO:0035428;GO:0046323;GO:0055085
1	Zm00001d026350	GO:0016021;GO:0022891;GO:0055085
1	Zm00001d023190	GO:0004842;GO:0005488;GO:0016567
1	Zm00001d026352	GO:0005576
1	Zm00001d026353	GO:0009534;GO:0009640;GO:0009647;GO:0009723;GO:0009941;GO:0015995;GO:0016630;GO:0055114
1	Zm00001d026357	GO:0003677;GO:0006355
1	Zm00001d026358	GO:0004871;GO:0005737;GO:0005834;GO:0007165
1	Zm00001d026359	GO:0003746;GO:0003924;GO:0005525;GO:0005622;GO:0005737
1	Zm00001d026361	GO:0000166;GO:0005737;GO:0008017;GO:0008352;GO:0051013;GO:0080008
1	Zm00001d026362	GO:0016592
1	Zm00001d002235	GO:0003677;GO:0003700;GO:0006355
1	Zm00001d002238	GO:0003824
1	Zm00001d002239	GO:0005351;GO:0005355;GO:0005634;GO:0005773;GO:0005886;GO:0009506;GO:0009627;GO:0015145;GO:0015749;GO:0016021;GO:0022891;GO:0031347;GO:0035428;GO:0046323;GO:0055085
1	Zm00001d002569	GO:0000122;GO:0000976;GO:0003677;GO:0003700;GO:0005634;GO:0006355;GO:0009646;GO:0009651;GO:0009723;GO:0009733;GO:0009737;GO:0009739;GO:0009744;GO:0009751;GO:0009753;GO:0010150;GO:0010252;GO:0030307;GO:0046686;GO:0048527;GO:0090697;GO:2000469
1	Zm00001d002570	GO:0004672;GO:0004674;GO:0005524;GO:0005886;GO:0006468;GO:0007166
1	Zm00001d002572	GO:0004672;GO:0005524;GO:0005634;GO:0005886;GO:0006468;GO:0006857;GO:0006995;GO:0009506;GO:0009627;GO:0016301;GO:0031347;GO:0090406
1	Zm00001d002573	GO:0000151;GO:0004842;GO:0005634;GO:0005737;GO:0042787;GO:0061630
1	Zm00001d002980	GO:0009507
1	Zm00001d002990	GO:0006855;GO:0015238;GO:0015297;GO:0016020
1	Zm00001d002999	GO:0006855;GO:0015238;GO:0015297;GO:0016020
1	Zm00001d003001	GO:0005743;GO:0006839;GO:0016021;GO:0022857;GO:0031969;GO:0035352;GO:0043132;GO:0051724;GO:0055085
1	Zm00001d003399	GO:0000226;GO:0000815;GO:0000911;GO:0005634;GO:0006260;GO:0006306;GO:0007034;GO:0008283;GO:0016192;GO:0016572;GO:0051567
1	Zm00001d003400	GO:0006629
1	Zm00001d005059	GO:0005887;GO:0008271;GO:0009506;GO:0015116;GO:0016021;GO:1902358
1	Zm00001d005060	GO:0004181;GO:0004185;GO:0005576;GO:0005615;GO:0006508;GO:0006518;GO:0008270;GO:0010008;GO:0010082;GO:0016485
1	Zm00001d005061	GO:0005874;GO:0008017
1	Zm00001d005791	GO:0003746;GO:0003924;GO:0005525;GO:0005886;GO:0009507;GO:0019904
1	Zm00001d005794	GO:0005576;GO:0009664;GO:0009827;GO:0030570
1	Zm00001d005795	GO:0003723;GO:0004519;GO:0005739;GO:0009507;GO:0016554;GO:1900865
1	Zm00001d005798	GO:0005783;GO:0005789;GO:0005887;GO:0008643;GO:0016021;GO:0051119;GO:0051260
1	Zm00001d005802	GO:0000784;GO:0003684;GO:0006303;GO:0031848;GO:0035312;GO:0036297
1	Zm00001d005803	GO:0005634;GO:0006511;GO:0016579;GO:0036459
1	Zm00001d006719	GO:0004739;GO:0006084;GO:0006086;GO:0006598;GO:0006633;GO:0009570;GO:0009611;GO:0009805;GO:0009941;GO:0010240;GO:0016126;GO:0016132;GO:0042398
1	Zm00001d006720	GO:0004252;GO:0006508;GO:0008236;GO:0009543;GO:0010206;GO:0016556
1	Zm00001d001016	GO:0004672;GO:0004674;GO:0005524;GO:0005634;GO:0005737;GO:0006468;GO:0010468;GO:0035556
1	Zm00001d006721	GO:0000723;GO:0003678;GO:0004252;GO:0006281;GO:0016021
1	Zm00001d006722	GO:0000723;GO:0003678;GO:0006281
1	Zm00001d006725	GO:0005770;GO:0006812;GO:0006885;GO:0009507;GO:0015299;GO:0015385;GO:0015672;GO:0016021;GO:0035725;GO:0055085
1	Zm00001d006727	GO:0003677;GO:0003700;GO:0005634;GO:0009957;GO:0046983;GO:0048629
1	Zm00001d006731	GO:0008152;GO:0016758;GO:0043231;GO:0080043;GO:0080044
1	Zm00001d006733	GO:0005524;GO:0005634;GO:0006351;GO:0006355;GO:0032502
1	Zm00001d006736	GO:0000394;GO:0000991;GO:0003824;GO:0005674;GO:0005739;GO:0005829;GO:0006367;GO:0032968;GO:0060261
1	Zm00001d006737	GO:0003697;GO:0005739;GO:0019243
1	Zm00001d007844	GO:0003677;GO:0003700;GO:0005634;GO:0005886;GO:0006355;GO:0006473;GO:0007165;GO:0008289;GO:0009845;GO:0009913;GO:0010027;GO:0010228;GO:0016226;GO:0048481;GO:0048497;GO:0048825
1	Zm00001d007846	GO:0004683;GO:0005509;GO:0005516;GO:0005634;GO:0005737;GO:0009931;GO:0018105;GO:0035556;GO:0046777
1	Zm00001d007850	GO:0005783;GO:0016020;GO:0016021
1	Zm00001d007853	GO:0006354;GO:0009523;GO:0009535;GO:0009769;GO:0009772;GO:0010207;GO:0010287;GO:0030096;GO:0045156;GO:0045157
1	Zm00001d007854	GO:0000428;GO:0003677;GO:0003899;GO:0005524;GO:0006091;GO:0006351;GO:0006354;GO:0009295;GO:0009507;GO:0015979;GO:0015986;GO:0015991;GO:0045261;GO:0045263;GO:0046933
1	Zm00001d007856	GO:0006354;GO:0009522;GO:0009535;GO:0009538;GO:0009941;GO:0010287;GO:0015979;GO:0016021;GO:0016168;GO:0019684;GO:0046872
1	Zm00001d007862	GO:0005524;GO:0005618;GO:0005754;GO:0006091;GO:0006354;GO:0008137;GO:0008270;GO:0009409;GO:0009544;GO:0009817;GO:0010287;GO:0010319;GO:0015078;GO:0015979;GO:0015986;GO:0031977;GO:0045261;GO:0046933;GO:0048038;GO:0051539;GO:0055114
1	Zm00001d040541	GO:0004722;GO:0006470;GO:0043169
1	Zm00001d040542	GO:0048731
1	Zm00001d041175	GO:0004672;GO:0004674;GO:0005524;GO:0005886;GO:0006468
1	Zm00001d041826	GO:0005634;GO:0006364;GO:0030687;GO:0030688
1	Zm00001d041827	GO:0004161;GO:0004337;GO:0005524;GO:0009535;GO:0010027;GO:0016117;GO:0016887;GO:0045337
1	Zm00001d041829	GO:0000124;GO:0003713;GO:0004402;GO:0005634;GO:0006357;GO:0043966;GO:0070461
1	Zm00001d041830	GO:0005975;GO:0016853;GO:0030246
1	Zm00001d041831	GO:0002213;GO:0009507;GO:0009611;GO:0009695;GO:0010311;GO:0016165;GO:0016702;GO:0034440;GO:0046872;GO:0051707;GO:0055114;GO:1900366;GO:1990136
1	Zm00001d041833	GO:0004642;GO:0005524;GO:0005739;GO:0006189;GO:0009570;GO:0055046
1	Zm00001d042505	GO:0004601;GO:0006979;GO:0020037;GO:0042744;GO:0055114
1	Zm00001d042506	GO:0003677;GO:0005634
1	Zm00001d042507	GO:0000166;GO:0003700;GO:0005388;GO:0005634;GO:0005886;GO:0005887;GO:0006355;GO:0006754;GO:0016021;GO:0016887
1	Zm00001d042508	GO:0003676;GO:0003824;GO:0005524;GO:0046872
1	Zm00001d042509	GO:0003723
1	Zm00001d042510	GO:0003677;GO:0003700;GO:0006355
1	Zm00001d042511	GO:0004672;GO:0005524;GO:0006468
1	Zm00001d042637	GO:0004672;GO:0005524;GO:0006468
1	Zm00001d000650	GO:0000165;GO:0004849;GO:0005524;GO:0005829;GO:0005975;GO:0006098;GO:0006206;GO:0006364;GO:0006612;GO:0008974;GO:0009409;GO:0009535;GO:0009570;GO:0009595;GO:0009637;GO:0009697;GO:0009735;GO:0009773;GO:0009862;GO:0009867;GO:0009902;GO:0009941;GO:0010103;GO:0010114;GO:0010200;GO:0010207;GO:0010218;GO:0010310;GO:0010319;GO:0010363;GO:0018119;GO:0019344;GO:0031348;GO:0035304;GO:0042742;GO:0042803;GO:…
1	Zm00001d042872	GO:0004672;GO:0005524;GO:0006468
1	Zm00001d042875	GO:0006612;GO:0006816;GO:0006828;GO:0006862;GO:0006882;GO:0006888;GO:0009624;GO:0009705;GO:0010363;GO:0012505;GO:0015369;GO:0015691;GO:0015696;GO:0015802;GO:0016021;GO:0043069;GO:0043090;GO:0043269;GO:0055085;GO:0061025
1	Zm00001d000663	GO:0004871;GO:0005834;GO:0007165;GO:0010997;GO:0019900;GO:0033597;GO:0097027;GO:1904668
1	Zm00001d043506	GO:0003958;GO:0005783;GO:0009507;GO:0009698;GO:0010181;GO:0055114
1	Zm00001d043510	GO:0003677;GO:0003700;GO:0006355;GO:0007275
1	Zm00001d043511	GO:0004672;GO:0004675;GO:0005524;GO:0005634;GO:0005886;GO:0006468;GO:0007166;GO:0016301
1	Zm00001d043515	GO:0000338;GO:0008180;GO:0009640;GO:0009733;GO:0010100;GO:0010387;GO:0010388;GO:0010971;GO:0016567;GO:0016571;GO:0016579;GO:0045732;GO:0045893;GO:2000082
1	Zm00001d043516	GO:0009941;GO:0016020
1	Zm00001d043517	GO:0003714;GO:0005634;GO:0009611;GO:0010582;GO:0031347;GO:0048449;GO:1903507;GO:2000022
1	Zm00001d043520	GO:0003676;GO:0008270
1	Zm00001d043523	GO:0000906;GO:0006007;GO:0009231;GO:0009349;GO:0009570;GO:0009867
1	Zm00001d043524	GO:0003676;GO:0004519;GO:0006308
1	Zm00001d048695	GO:0000151;GO:0004842;GO:0008270;GO:0010029;GO:0016567
1	Zm00001d048696	GO:0002237;GO:0004370;GO:0005739;GO:0005829;GO:0005975;GO:0006072;GO:0006635;GO:0006641;GO:0010188;GO:0019200;GO:0019563;GO:0042742;GO:0046167;GO:0080167
1	Zm00001d048698	GO:0004843;GO:0005634;GO:0006511;GO:0008270;GO:0016579;GO:0036459
1	Zm00001d048701	GO:0006810;GO:0016021
1	Zm00001d048702	GO:0005634;GO:0006655;GO:0009737;GO:0010103;GO:0016556;GO:0019288
1	Zm00001d048704	GO:0005783;GO:0005886;GO:0008289;GO:0009506;GO:0016126;GO:0019745
1	Zm00001d026720	GO:0000023;GO:0000287;GO:0004743;GO:0005829;GO:0006096;GO:0019252;GO:0019761;GO:0030955;GO:0043085
1	Zm00001d026721	GO:0004871;GO:0006952;GO:0009506;GO:0046658
1	Zm00001d048712	GO:0005247;GO:0005622;GO:0006821;GO:0016020;GO:0055085;GO:1902476
1	Zm00001d050544	GO:0009506;GO:0009535;GO:0048046
1	Zm00001d050565	GO:0005634
1	Zm00001d050568	GO:0003723;GO:0004519;GO:0005739;GO:0009451;GO:0043231
1	Zm00001d050807	GO:0005216;GO:0005249;GO:0005516;GO:0005886;GO:0005887;GO:0006811;GO:0009294;GO:0016020;GO:0030551;GO:0042391;GO:0055085
1	Zm00001d051306	GO:0016491;GO:0055114
1	Zm00001d051308	GO:0004315;GO:0006633
1	Zm00001d052124	GO:0004040;GO:0006412;GO:0006655;GO:0009570;GO:0030956;GO:0050567
1	Zm00001d052125	GO:0000325;GO:0005774;GO:0005794;GO:0005886;GO:0006007;GO:0006623;GO:0006816;GO:0007030;GO:0007033;GO:0009651;GO:0042626
1	Zm00001d052126	GO:0005737;GO:0006886;GO:0008565;GO:0016020
1	Zm00001d052130	GO:0005669;GO:0006367
1	Zm00001d052133	GO:0005815;GO:0005876;GO:0008017;GO:0009524;GO:0009574;GO:0009652;GO:0010005
1	Zm00001d052137	GO:0000271;GO:0004674;GO:0005524;GO:0005737;GO:0005886;GO:0007346;GO:0008361;GO:0009637;GO:0009640;GO:0009733;GO:0009825;GO:0009932;GO:0009958;GO:0010048;GO:0010160;GO:0010218;GO:0010329;GO:0010540;GO:0010541;GO:0016021;GO:0023014;GO:0031098;GO:0032147;GO:0042626;GO:0042981;GO:0043481;GO:0048440;GO:0048443;GO:0048527;GO:0048767;GO:0055085;GO:0071555;GO:0090691
1	Zm00001d052244	GO:0009741;GO:0009826;GO:0046983
1	Zm00001d052245	GO:0003676
1	Zm00001d052253	GO:0005634;GO:0005886;GO:0009055;GO:0015035;GO:0045454;GO:0048653
1	Zm00001d052816	GO:0004857;GO:0005618;GO:0030599;GO:0042545
1	Zm00001d052820	GO:0000418;GO:0000419;GO:0001054;GO:0003677;GO:0003899;GO:0005720;GO:0005736;GO:0006306;GO:0006351;GO:0030422;GO:0032549;GO:0050776;GO:0050832
1	Zm00001d052822	GO:0005634
1	Zm00001d052828	GO:0000287;GO:0004765;GO:0006744;GO:0009073;GO:0009507;GO:0019632
1	Zm00001d052831	GO:0004672;GO:0005524;GO:0005886;GO:0006468;GO:0010287
1	Zm00001d052835	GO:0006098;GO:0009534
1	Zm00001d053438	GO:0009535;GO:0009611;GO:0009765;GO:0016168;GO:0071486;GO:0071492
1	Zm00001d027012	GO:0004190;GO:0006508;GO:0030163
1	Zm00001d053442	GO:0005739;GO:0005975;GO:0009507;GO:0016773;GO:0019200
1	Zm00001d053445	GO:0016747
1	Zm00001d053447	GO:0005634;GO:0007062;GO:0007129;GO:0007131;GO:0010332;GO:0031048;GO:0032204;GO:0032504;GO:0042138;GO:0043247
1	Zm00001d053448	GO:0003676
1	Zm00001d053979	GO:0006351;GO:0043565
1	Zm00001d053982	GO:0003727;GO:0005576;GO:0008380;GO:0009507;GO:0009658;GO:0010052;GO:0019843;GO:0019901;GO:0042255;GO:0048730;GO:2000122
1	Zm00001d053983	GO:0004871;GO:0005886;GO:0009416
1	Zm00001d053984	GO:0003824;GO:0003962;GO:0004123;GO:0030170
1	Zm00001d053985	GO:0000149;GO:0005484;GO:0006886;GO:0006906;GO:0012505;GO:0016021;GO:0031201;GO:0048278
1	Zm00001d053987	GO:0005768;GO:0005802;GO:0016051;GO:0047262
1	Zm00001d053989	GO:0000791;GO:0000795;GO:0004519;GO:0004722;GO:0006302;GO:0008408;GO:0030145;GO:0030870
1	Zm00001d053994	GO:0000398;GO:0000956;GO:0003723;GO:0005634;GO:0005688;GO:0005689;GO:0005732;GO:0006396;GO:0071004;GO:0071013;GO:0097526;GO:1990726
1	ENSRNA049466617	GO:0000160
1	ENSRNA049466632	GO:0003723;GO:0004519;GO:0005739;GO:0006979;GO:0009451;GO:0009651;GO:0009737;GO:0042775
1	ENSRNA049466657	GO:0005886
1	ENSRNA049466664	GO:0002229;GO:0004672;GO:0004693;GO:0005524;GO:0005634;GO:0005886;GO:0006468;GO:0016301;GO:0042742;GO:1900426;GO:1902290;GO:2000031
1	ENSRNA049466676	GO:0003723;GO:0004519;GO:0005739;GO:0080156
1	ENSRNA049466642	GO:0004652;GO:0005634;GO:0043631
1	Zm00001d053995	GO:0005737;GO:0006475;GO:0008080;GO:0009414;GO:0009793;GO:0010228;GO:0017198;GO:0018002;GO:0022626;GO:0031415;GO:0051604;GO:1990189;GO:1990190
1	Zm00001d053996	GO:0003723;GO:0004519;GO:0005739;GO:0009451;GO:0043231
1	Zm00001d053998	GO:0005634;GO:0009611
1	Zm00001d054002	GO:0005634;GO:0009611
1	Zm00001d054003	GO:0003951;GO:0004143;GO:0004674;GO:0005886;GO:0006468;GO:0007205;GO:0008152;GO:0009507;GO:0009723
1	Zm00001d014608	GO:0000145;GO:0005829;GO:0006887;GO:0006904
1	Zm00001d015258	GO:0004722;GO:0005886;GO:0006470;GO:0042742;GO:0043169;GO:0044419
1	Zm00001d015259	GO:0003700;GO:0006355;GO:0043565
1	Zm00001d015265	GO:0005516
1	Zm00001d015269	GO:0003955;GO:0005794;GO:0009055;GO:0009407;GO:0010200;GO:0010583;GO:0016491;GO:0019646;GO:0042744;GO:0046482;GO:0055114
1	Zm00001d015464	GO:0042752
1	Zm00001d015469	GO:0003677;GO:0003729;GO:0006357;GO:0006368;GO:0006397;GO:0009507;GO:0009707;GO:0015267;GO:0019867;GO:0032044
1	Zm00001d016755	GO:0016579;GO:0036459
1	Zm00001d016756	GO:0016579;GO:0036459
1	Zm00001d016758	GO:0005634;GO:0009506;GO:0009736;GO:0009914;GO:0010286
1	Zm00001d016764	GO:0004471;GO:0004473;GO:0006090;GO:0006094;GO:0006108;GO:0006633;GO:0007010;GO:0008270;GO:0009507;GO:0009793;GO:0009845;GO:0010498;GO:0016652;GO:0042803;GO:0050897;GO:0051287;GO:0051289;GO:0055114
1	Zm00001d016765	GO:0004857;GO:0030599;GO:0046910;GO:0071944
1	Zm00001d016766	GO:0006457;GO:0015031
1	Zm00001d016767	GO:0046658
1	Zm00001d016768	GO:0006952;GO:0016021
1	Zm00001d016770	GO:0000723;GO:0003678;GO:0006281
1	Zm00001d017832	GO:0004175;GO:0005634;GO:0006508;GO:0008234;GO:0016926;GO:0016929
1	Zm00001d017833	GO:0006508;GO:0008234
1	Zm00001d017834	GO:0005488;GO:0005634;GO:0005768;GO:0010496;GO:0034472;GO:0090057
1	Zm00001d017836	GO:0000710;GO:0000712;GO:0000795;GO:0003684;GO:0005524;GO:0006298;GO:0006302;GO:0006312;GO:0007062;GO:0008094;GO:0009691;GO:0010332;GO:0010777;GO:0030983;GO:0032204;GO:0032300;GO:0032504;GO:0042138;GO:0043073;GO:0043247;GO:0051026
1	Zm00001d017837	GO:0003677;GO:0006355
1	Zm00001d017841	GO:0003676
1	Zm00001d017845	GO:0003677;GO:0006355
1	Zm00001d017846	GO:0008152;GO:0010333
1	Zm00001d017847	GO:0003677;GO:0003700;GO:0006355
1	Zm00001d017848	GO:0003700;GO:0005667;GO:0006355;GO:0016787
1	Zm00001d017849	GO:0004672;GO:0004712;GO:0004871;GO:0005524;GO:0005634;GO:0005737;GO:0006468;GO:0035556
1	Zm00001d017850	GO:0015031;GO:0016020
1	Zm00001d001730	GO:0000045;GO:0000153;GO:0000422;GO:0000902;GO:0005829;GO:0006623;GO:0006914;GO:0016049;GO:0019776;GO:0044804;GO:0048193
1	Zm00001d017852	GO:0006354;GO:0009306;GO:0009507;GO:0010027;GO:0015031;GO:0015450;GO:0016020
1	Zm00001d017857	GO:0004650;GO:0005975
1	Zm00001d017951	GO:0005504;GO:0006631;GO:0009570;GO:0009813;GO:0045430
1	Zm00001d017952	GO:0003677;GO:0003700;GO:0005634;GO:0006355;GO:0007389;GO:0009725;GO:0009733;GO:0035198;GO:0048829;GO:0051301
1	Zm00001d017954	GO:0003677
1	Zm00001d017955	GO:0003677;GO:0003899;GO:0006351
1	Zm00001d017956	GO:0005198;GO:0005737;GO:0005885;GO:0007015;GO:0009407;GO:0034314
1	Zm00001d017957	GO:0005885;GO:0034314
1	Zm00001d017959	GO:0005524;GO:0006139;GO:0019205
1	Zm00001d017960	GO:0004017;GO:0005524;GO:0006139
1	Zm00001d017961	GO:0004017;GO:0005524;GO:0006139
1	Zm00001d017962	GO:0005525;GO:0005622;GO:0007131;GO:0007264;GO:0009691;GO:0051607
1	Zm00001d017964	GO:0004842;GO:0005634;GO:0005737;GO:0016567;GO:0031648;GO:0043621;GO:0051865;GO:2000022
1	Zm00001d017965	GO:0006508;GO:0008234
1	Zm00001d017966	GO:0000723;GO:0003678;GO:0006281
1	Zm00001d017967	GO:0003824
1	Zm00001d017968	GO:0043161;GO:0061630
1	Zm00001d017969	GO:0004722;GO:0006470;GO:0043169
1	Zm00001d017970	GO:0006952
1	Zm00001d017974	GO:0004672;GO:0004871;GO:0005524;GO:0005737;GO:0006468;GO:0035556
1	Zm00001d035352	GO:0009916;GO:0055114
1	Zm00001d035355	GO:0005739;GO:0009266;GO:0009579;GO:0009644;GO:0009657;GO:0009916;GO:0016117;GO:0045892;GO:0055114
1	Zm00001d035356	GO:0004185;GO:0006508
1	Zm00001d035361	GO:0004842;GO:0005737;GO:0006511;GO:0016567;GO:0031625
1	Zm00001d035363	GO:0005200;GO:0005634;GO:0005737;GO:0030029
1	Zm00001d036045	GO:0003964
1	Zm00001d036560	GO:0006508;GO:0008234
1	Zm00001d036563	GO:0000723;GO:0003678;GO:0006281
1	ENSRNA049479370	GO:0016702;GO:0055114
1	ENSRNA049479467	GO:0004612;GO:0005524;GO:0006094
1	ENSRNA049479518	GO:0009693;GO:0016491;GO:0055114
1	ENSRNA049479449	GO:0003333;GO:0005886;GO:0015171
1	ENSRNA049479424	GO:0005886;GO:0006952;GO:0007165
1	Zm00001d036564	GO:0016491;GO:0055114
1	Zm00001d001394	GO:0005634;GO:0005737;GO:0007623;GO:0009585;GO:0042752
1	Zm00001d036565	GO:0005737;GO:0009813;GO:0016491;GO:0016706;GO:0055114;GO:0080167
1	Zm00001d037010	GO:0001578;GO:0003777;GO:0005509;GO:0005516;GO:0005524;GO:0005856;GO:0005871;GO:0005886;GO:0007018;GO:0008017;GO:0008569;GO:0009524;GO:0009846;GO:0010091;GO:0016491;GO:0016887;GO:0019901;GO:0042803;GO:0043531;GO:0043622;GO:0048629;GO:0051015;GO:0055028;GO:0055114;GO:0072686
1	Zm00001d037017	GO:0030008;GO:0048193
1	Zm00001d037018	GO:0005634
1	Zm00001d001413	GO:0008152;GO:0016758
1	Zm00001d037024	GO:0009534;GO:0010027;GO:0010287;GO:0019288
1	Zm00001d037025	GO:0003676;GO:0003700;GO:0003723;GO:0005737;GO:0006355;GO:0046872
1	Zm00001d037058	GO:0002161;GO:0004812;GO:0004823;GO:0004832;GO:0005524;GO:0005737;GO:0005829;GO:0006418;GO:0006429;GO:0006438;GO:0008295;GO:0009506;GO:0009507
1	Zm00001d037062	GO:0003677
1	Zm00001d037140	GO:0003924;GO:0005198;GO:0005525;GO:0005737;GO:0005874;GO:0007017;GO:0009220;GO:0009535;GO:0009570;GO:0009637;GO:0009902;GO:0010020;GO:0032153;GO:0042802;GO:0043621;GO:0051301
1	Zm00001d037142	GO:0005739;GO:0006301
1	Zm00001d037148	GO:0004553;GO:0005975
1	Zm00001d037569	GO:0004553;GO:0005975
1	Zm00001d037806	GO:0004553;GO:0005576;GO:0005773;GO:0005975;GO:0031219
1	Zm00001d037807	GO:0003677;GO:0003700;GO:0005634;GO:0006346;GO:0006355;GO:0007155;GO:0009725;GO:0009733;GO:0009741;GO:0009855;GO:0009886;GO:0009887;GO:0009908;GO:0009909;GO:0009942;GO:0009944;GO:0009965;GO:0010014;GO:0010073;GO:0010090;GO:0010305;GO:0016020;GO:0016246;GO:0031048;GO:0042802;GO:0044212;GO:0045010;GO:0048364;GO:0048439;GO:0048481;GO:0048507;GO:0048527;GO:0048765;GO:0051567;GO:0071555
1	Zm00001d037808	GO:0000902;GO:0005634;GO:0016049;GO:0048193
1	Zm00001d037811	GO:0003677;GO:0003700;GO:0005634;GO:0006355;GO:0009827;GO:0009860;GO:0010093;GO:0010492;GO:0019827;GO:0045471;GO:0048440;GO:0080166
1	Zm00001d037813	GO:0005634;GO:0006626
1	Zm00001d037815	GO:0003676;GO:0005634;GO:0046872
1	Zm00001d037816	GO:0000394;GO:0005516;GO:0005634;GO:0005829;GO:0005875;GO:0005886;GO:0009086;GO:0009737;GO:0009941;GO:0010048
1	Zm00001d037818	GO:0003934;GO:0005525;GO:0005634;GO:0005737;GO:0006729;GO:0008270;GO:0009058;GO:0035998;GO:0042803;GO:0046654
1	Zm00001d037968	GO:0005737;GO:0009718;GO:0009744;GO:0009813;GO:0010224;GO:0016491;GO:0045486;GO:0055114
1	Zm00001d037969	GO:0009733
1	Zm00001d038530	GO:0005634;GO:0005829
1	Zm00001d038570	GO:0009733
1	Zm00001d038571	GO:0009733
1	Zm00001d038572	GO:0003723
1	Zm00001d038574	GO:0000502;GO:0005829;GO:0005838;GO:0008541;GO:0009965;GO:0042023;GO:0043161;GO:0045087;GO:0051510;GO:0051788;GO:0080129
1	Zm00001d038578	GO:0001104;GO:0006357;GO:0016592
1	Zm00001d038581	GO:0032324
1	Zm00001d038583	GO:0004364;GO:0005737;GO:0006749
1	Zm00001d039017	GO:0000176;GO:0000177;GO:0000178;GO:0000467;GO:0003723;GO:0004527;GO:0005654;GO:0005730;GO:0009561;GO:0034427;GO:0034475;GO:0043928;GO:0060149;GO:0071034;GO:0071035;GO:0071038;GO:0071049;GO:0071051
1	Zm00001d039019	GO:0005524;GO:0005634;GO:0032958;GO:0035299;GO:0052746
1	Zm00001d039021	GO:0005215;GO:0006810;GO:0016020
1	Zm00001d039022	GO:0005794;GO:0016413;GO:0071554
1	Zm00001d039026	GO:0004672;GO:0004674;GO:0005524;GO:0005730;GO:0005829;GO:0005886;GO:0006468;GO:0007009;GO:0007346;GO:0009555;GO:0016301;GO:0023014;GO:0031098;GO:0032147;GO:0042981;GO:0045995;GO:0046777;GO:0051302;GO:0051510;GO:0061387
1	Zm00001d039031	GO:0005794;GO:0005829;GO:0006007;GO:0009506;GO:0009651;GO:0009744;GO:0009749;GO:0009750;GO:0009832;GO:0016866;GO:0030244;GO:0033356;GO:0052691
1	Zm00001d039037	GO:0005886
1	Zm00001d039039	GO:0009741;GO:0009826;GO:0046983
1	Zm00001d039041	GO:0003747;GO:0005634;GO:0005737;GO:0006412;GO:0006415;GO:0007126;GO:0032790;GO:0043022;GO:0070481;GO:0070651;GO:0070966;GO:0071025
1	Zm00001d039042	GO:0003333;GO:0005886;GO:0015171
1	Zm00001d039044	GO:0003723;GO:0004000;GO:0005634;GO:0006396
1	Zm00001d001482	GO:0005634;GO:0007165;GO:0035091
1	Zm00001d019123	GO:0005634
1	Zm00001d019125	GO:0005524;GO:0005737;GO:0005739;GO:0006457;GO:0006458;GO:0007005;GO:0009570;GO:0009579;GO:0009658;GO:0009793;GO:0009941;GO:0016020;GO:0016226;GO:0022626;GO:0042026;GO:0044183;GO:0048046;GO:0048481;GO:0051082;GO:0061077
1	Zm00001d019129	GO:0046983
1	Zm00001d019576	GO:0005737;GO:0009507;GO:0016491;GO:0055114
1	Zm00001d019577	GO:0000145;GO:0005829;GO:0005886;GO:0006887;GO:0006904;GO:0009644;GO:0042542
1	Zm00001d021221	GO:0004568;GO:0005975;GO:0006032;GO:0008061;GO:0016998
1	Zm00001d021227	GO:0004672;GO:0005524;GO:0006468;GO:0007165
1	Zm00001d021231	GO:0009654;GO:0015979
1	Zm00001d021240	GO:0000209;GO:0042787;GO:0043161;GO:0061630
1	Zm00001d021243	GO:0003677
1	Zm00001d021250	GO:0008152;GO:0009507;GO:0016757;GO:0016758;GO:0043231;GO:0080043;GO:0080044
1	Zm00001d021251	GO:0043531
1	Zm00001d021718	GO:0006354;GO:0009523;GO:0009535;GO:0009772;GO:0010207;GO:0010287;GO:0016168;GO:0045156
1	Zm00001d021719	GO:0000149;GO:0005484;GO:0005886;GO:0006810;GO:0006887;GO:0006906;GO:0031201
1	Zm00001d021720	GO:0005739;GO:0005768;GO:0005774;GO:0005802;GO:0006499;GO:0009505;GO:0016021
1	Zm00001d021721	GO:0005773;GO:0005886;GO:0015095;GO:0030001
1	Zm00001d021724	GO:0003676;GO:0004004;GO:0005524;GO:0005730;GO:0005737;GO:0010501
1	Zm00001d021725	GO:0000463;GO:0003713;GO:0003723;GO:0005634;GO:0005730;GO:0006606;GO:0042254;GO:0051604;GO:0070545;GO:2000232
1	Zm00001d021728	GO:0005215;GO:0005345;GO:0015853;GO:0015854;GO:0015931;GO:0016020;GO:0055085
1	Zm00001d021846	GO:0003723;GO:0004519;GO:0005739;GO:0009451;GO:0043231
1	Zm00001d021849	GO:0005777;GO:0009507
1	Zm00001d021853	GO:0009058;GO:0009813;GO:0016747;GO:0042802
1	Zm00001d021855	GO:0006661
1	Zm00001d021858	GO:0004612;GO:0005524;GO:0006094
1	Zm00001d021859	GO:0000795;GO:0007131
1	Zm00001d021861	GO:0004812;GO:0005092;GO:0005524;GO:0006418;GO:0007264
1	Zm00001d021862	GO:0004497;GO:0016491;GO:0022603;GO:0042744;GO:0055114
1	Zm00001d021863	GO:0005634;GO:0005768;GO:0005802;GO:0009827;GO:0009834;GO:0016413;GO:0030244;GO:0045489
1	Zm00001d021864	GO:0009507;GO:0045492
1	Zm00001d008480	GO:0000287;GO:0000312;GO:0005618;GO:0006091;GO:0006354;GO:0009535;GO:0009737;GO:0009941;GO:0010287;GO:0015977;GO:0015979;GO:0016984;GO:0018119;GO:0022626;GO:0046686;GO:0048046
1	Zm00001d011743	GO:0006354;GO:0009523;GO:0009535;GO:0009539;GO:0009772;GO:0010207;GO:0010287;GO:0016168;GO:0045156
1	Zm00001d011745	GO:0005634;GO:0006355;GO:0009733
1	Zm00001d011748	GO:0001046;GO:0001228;GO:0005634;GO:0006366;GO:0046983
1	Zm00001d011750	GO:0003676;GO:0003723;GO:0008270
1	Zm00001d011751	GO:0003824;GO:0003962;GO:0004123;GO:0005829;GO:0006730;GO:0009970;GO:0018826;GO:0019343;GO:0019346;GO:0019458;GO:0030170;GO:0042631;GO:0051289;GO:0071266
1	Zm00001d011753	GO:0005524;GO:0005618;GO:0005739;GO:0005759;GO:0005774;GO:0005788;GO:0005794;GO:0006457;GO:0009408;GO:0009507;GO:0009615;GO:0009644;GO:0009651;GO:0009705;GO:0019243;GO:0034975;GO:0034976;GO:0042542;GO:0046686;GO:0051082
1	Zm00001d011754	GO:0004392;GO:0006788;GO:0008168
1	Zm00001d011757	GO:0005773
1	Zm00001d011762	GO:0003743;GO:0005829;GO:0006413;GO:0006446
1	ENSRNA049477899	GO:0005829;GO:0008836;GO:0009089;GO:0009570
1	Zm00001d045220	GO:0000139;GO:0000301;GO:0005794;GO:0007030;GO:0009630;GO:0031985
1	Zm00001d045231	GO:0008271;GO:0008272;GO:0016021;GO:0055085
1	Zm00001d045832	GO:0004672;GO:0004674;GO:0005509;GO:0005524;GO:0005886;GO:0006468;GO:0007166;GO:0030247
1	Zm00001d045833	GO:0004601;GO:0006979;GO:0020037;GO:0042744;GO:0055114
1	Zm00001d045834	GO:0005488
1	Zm00001d046060	GO:0004561;GO:0005773;GO:0009507;GO:0009793;GO:0048316;GO:0051781
1	Zm00001d046569	GO:0004722;GO:0006470
1	Zm00001d046574	GO:0003723
1	Zm00001d047253	GO:0003941;GO:0004617;GO:0005524;GO:0005739;GO:0005829;GO:0006564;GO:0009555;GO:0009561;GO:0009570;GO:0009793;GO:0016020;GO:0051287;GO:0055114
1	Zm00001d047256	GO:0004067;GO:0005737;GO:0006516;GO:0016787;GO:0033345;GO:0051604
1	Zm00001d047259	GO:0003676;GO:0004527;GO:0016592
1	Zm00001d047260	GO:0009507;GO:0010190;GO:0010207
1	Zm00001d048282	GO:0000076;GO:0005634;GO:0005737;GO:0006260;GO:0051276
1	Zm00001d048285	GO:0003755
1	Zm00001d048289	GO:0004674;GO:0005886;GO:0007166;GO:0008152;GO:0016758;GO:0043231;GO:0080043;GO:0080044
1	Zm00001d048291	GO:0000139;GO:0009834;GO:0010417;GO:0015018;GO:0016020;GO:0042285
1	Zm00001d048292	GO:0004197;GO:0005615;GO:0005764;GO:0006508;GO:0008234;GO:0051603
1	Zm00001d048293	GO:0045492
1	Zm00001d048294	GO:0045492
1	Zm00001d048298	GO:0004672;GO:0004674;GO:0005524;GO:0005886;GO:0006342;GO:0006468;GO:0007169;GO:0009855;GO:0009887;GO:0009944;GO:0010014;GO:0010051;GO:0010073;GO:0048439;GO:0051567
1	Zm00001d048299	GO:0003677;GO:0003700;GO:0005634;GO:0006355;GO:0007275;GO:0010073;GO:0010093;GO:0019953;GO:0030154;GO:0048316;GO:0048481
1	Zm00001d048301	GO:0003677;GO:0003700;GO:0006355
1	Zm00001d048305	GO:0005634;GO:0008270;GO:0010228;GO:0043161;GO:0061630
1	Zm00001d048306	GO:0003677;GO:0004518;GO:0004519;GO:0005634;GO:0006281;GO:0006310;GO:0009411;GO:0009644;GO:0010332;GO:0048476
2	Zm00001d002562	GO:0003676;GO:0003677;GO:0005488
2	Zm00001d002853	GO:0004553;GO:0016798
2	Zm00001d002857	GO:0019953
2	Zm00001d002860	GO:0019953
2	Zm00001d002864	GO:0022857;GO:0022891;GO:0022892
2	Zm00001d002868	GO:0016782;GO:0016874;GO:0016879
2	Zm00001d006619	GO:0005488;GO:0043169;GO:0046872
2	Zm00001d006621	GO:0005488;GO:0005509;GO:0043169;GO:0046872
2	Zm00001d008906	GO:0003779;GO:0005488;GO:0005515;GO:0008092
2	Zm00001d010617	GO:0001071;GO:0003676;GO:0003677;GO:0003700;GO:0005488;GO:0009059;GO:0016070;GO:0034645;GO:0043565;GO:0051171;GO:0060255;GO:0080090
2	Zm00001d010619	GO:0000976;GO:0000977;GO:0001012;GO:0001071;GO:0003676;GO:0003677;GO:0003700;GO:0005488;GO:0009059;GO:0016070;GO:0034645;GO:0043565;GO:0051171;GO:0060255;GO:0080090;GO:1990837
2	Zm00001d010622	GO:0003676;GO:0003723;GO:0005488
2	Zm00001d010625	GO:0009059;GO:0034645
2	Zm00001d010631	GO:0000027;GO:0001510;GO:0003676;GO:0003723;GO:0003729;GO:0003735;GO:0005198;GO:0005488;GO:0009059;GO:0009734;GO:0016070;GO:0022613;GO:0022618;GO:0032259;GO:0034645;GO:0043414;GO:0044822;GO:0070925;GO:0071365;GO:0071826
2	Zm00001d014385	GO:0004842;GO:0005488;GO:0008270;GO:0019787;GO:0043169;GO:0046872;GO:0046914
2	Zm00001d014500	GO:0005488;GO:0006396;GO:0009059;GO:0010558;GO:0016070;GO:0016458;GO:0034645;GO:0040029;GO:0051171;GO:0060255;GO:0080090;GO:2000113
2	Zm00001d015180	GO:0004175;GO:0004298;GO:0008233;GO:0016054;GO:0044282;GO:0046395;GO:0046685;GO:0070003;GO:0070011
2	Zm00001d015194	GO:0001510;GO:0006396;GO:0016070;GO:0016556;GO:0032259;GO:0043414;GO:0043484;GO:0050684;GO:0051171;GO:0060255;GO:0080090;GO:1903311
2	Zm00001d015196	GO:0003676;GO:0003677;GO:0003887;GO:0005488;GO:0009059;GO:0016070;GO:0016779;GO:0034061;GO:0034645
2	Zm00001d016155	GO:0008194;GO:0009059;GO:0034645;GO:0035251;GO:0046527
2	Zm00001d020479	GO:0003676;GO:0003723;GO:0003743;GO:0005488;GO:0008135
2	Zm00001d020704	GO:0001071;GO:0003676;GO:0003677;GO:0003700;GO:0005488;GO:0009059;GO:0016070;GO:0034645;GO:0043565;GO:0051171;GO:0060255;GO:0080090
2	Zm00001d027848	GO:0004659;GO:0006783;GO:0015980;GO:0016765;GO:0042168;GO:0045333
2	Zm00001d027852	GO:0001071;GO:0003676;GO:0003677;GO:0003700;GO:0005488;GO:0009059;GO:0016070;GO:0034645;GO:0043565;GO:0048598;GO:0048826;GO:0051171;GO:0060255;GO:0080090
2	Zm00001d027853	GO:0009055;GO:0015035;GO:0015036;GO:0016667
2	Zm00001d027855	GO:0001071;GO:0003676;GO:0003677;GO:0003700;GO:0005488;GO:0005515;GO:0046983;GO:0080050
2	Zm00001d027856	GO:0005488;GO:0005515;GO:0019899;GO:0031625;GO:0044389;GO:0060255;GO:0080090
2	Zm00001d027859	GO:0005488;GO:0005515;GO:0046983
2	Zm00001d027861	GO:0005488;GO:0005515;GO:0006525;GO:0006536;GO:0008270;GO:0008483;GO:0009063;GO:0009065;GO:0010038;GO:0016054;GO:0016769;GO:0030170;GO:0042802;GO:0043169;GO:0044282;GO:0046395;GO:0046686;GO:0046872;GO:0046914;GO:0048037;GO:1901565;GO:1901606
2	Zm00001d029122	GO:0019722
2	Zm00001d029123	GO:0000075;GO:0004518;GO:0004527;GO:0006282;GO:0007093;GO:0008408;GO:0031570;GO:0045930;GO:0051171;GO:0060255;GO:0071214;GO:0080090;GO:0090305;GO:2001020
2	Zm00001d029124	GO:0000460;GO:0000462;GO:0000466;GO:0000469;GO:0000478;GO:0003735;GO:0005198;GO:0006396;GO:0009059;GO:0016070;GO:0022613;GO:0030490;GO:0031125;GO:0034645;GO:0042274;GO:0043628;GO:0090305;GO:0090502
2	Zm00001d032455	GO:0005488;GO:0006089;GO:0009055;GO:0009063;GO:0009081;GO:0009438;GO:0009646;GO:0015980;GO:0016054;GO:0016645;GO:0016722;GO:0019243;GO:0022904;GO:0042182;GO:0044282;GO:0045333;GO:0046395;GO:0048037;GO:0048038;GO:0051539;GO:0051596;GO:0061727;GO:1901565;GO:1901606
2	Zm00001d033965	GO:0001071;GO:0003676;GO:0003677;GO:0003700;GO:0005488;GO:0009059;GO:0016070;GO:0034645;GO:0043565;GO:0051171;GO:0060255;GO:0080090
2	Zm00001d033975	GO:0005488;GO:0008270;GO:0043169;GO:0046872;GO:0046914
2	Zm00001d033976	GO:0009059;GO:0016070;GO:0034645;GO:0051171;GO:0060255;GO:0080090
2	Zm00001d033977	GO:0003676;GO:0003723;GO:0004518;GO:0004519;GO:0005488;GO:0006396;GO:0016070;GO:0031425
2	Zm00001d033979	GO:0003676;GO:0003677;GO:0005488;GO:0005515;GO:0046982;GO:0046983
2	Zm00001d033981	GO:0016779;GO:0070566
2	Zm00001d033982	GO:0004674;GO:0005488;GO:0018105;GO:0018209
2	Zm00001d033984	GO:0007033;GO:0009825;GO:0022613;GO:0022618;GO:0033962;GO:0060341;GO:0070925;GO:0071214;GO:0071470;GO:0071472;GO:0071826
2	Zm00001d034244	GO:0005488;GO:0016651;GO:0051539
2	Zm00001d038300	GO:0005488;GO:0005506;GO:0043169;GO:0046872;GO:0046914
2	Zm00001d038302	GO:0004518;GO:0004519;GO:0004520;GO:0004536;GO:0005488;GO:0006284;GO:0006342;GO:0009059;GO:0010558;GO:0010639;GO:0016070;GO:0016458;GO:0016798;GO:0016799;GO:0016829;GO:0016835;GO:0019104;GO:0032259;GO:0034645;GO:0035510;GO:0040029;GO:0043414;GO:0045814;GO:0051171;GO:0051539;GO:0060255;GO:0070988;GO:0080090;GO:1903308;GO:1903309;GO:2000113;GO:2001251
2	Zm00001d039380	GO:0004386
2	Zm00001d039526	GO:0004674;GO:0005488
2	Zm00001d039528	GO:0000988;GO:0000989;GO:0003682;GO:0003712;GO:0003714;GO:0005488;GO:0005515;GO:0006334;GO:0006342;GO:0009059;GO:0010558;GO:0016070;GO:0016458;GO:0031497;GO:0032403;GO:0034645;GO:0034728;GO:0040029;GO:0045814;GO:0051171;GO:0060255;GO:0080090;GO:1903308;GO:2000113
2	Zm00001d042323	GO:0002181;GO:0003735;GO:0005198;GO:0006396;GO:0009059;GO:0016070;GO:0022613;GO:0034645;GO:0042274
2	Zm00001d042329	GO:1990542
2	Zm00001d044812	GO:0009926;GO:0010252;GO:0010329;GO:0015562;GO:0022857;GO:0022891;GO:0022892;GO:0080161
2	Zm00001d046890	GO:0004842;GO:0005488;GO:0005515;GO:0019787;GO:0019899;GO:0031625;GO:0044389;GO:0061630;GO:0061659
2	Zm00001d053649	GO:0005488
2	Zm00001d053658	GO:0004175;GO:0004190;GO:0004553;GO:0005488;GO:0005515;GO:0008233;GO:0009059;GO:0010038;GO:0016798;GO:0032182;GO:0034645;GO:0043130;GO:0046686;GO:0070001;GO:0070011
2	Zm00001d053665	GO:0005385;GO:0006829;GO:0022857;GO:0022891;GO:0022892;GO:0046873;GO:0046915;GO:0071577;GO:0072509
2	Zm00001d027849	GO:0006098;GO:0009507;GO:0009658
2	Zm00001d027858	GO:0005634;GO:0016020
2	Zm00001d027983	GO:0004471;GO:0055114
2	Zm00001d028337	GO:0000139;GO:0006486;GO:0008373;GO:0008378;GO:0009311;GO:0018279;GO:0097503
2	Zm00001d028339	GO:0004190;GO:0006508
2	Zm00001d028341	GO:0003676
2	Zm00001d028347	GO:0015194;GO:0016020
2	Zm00001d028348	GO:0002237;GO:0004672;GO:0004674;GO:0005524;GO:0005886;GO:0006468;GO:0007169;GO:0010103;GO:0048443
2	Zm00001d028349	GO:0008152;GO:0008194;GO:0016758;GO:0043231;GO:0080043;GO:0080044
2	Zm00001d028400	GO:0003723;GO:0003729;GO:0003743;GO:0005829;GO:0006164;GO:0046686
2	Zm00001d028401	GO:0005634
2	Zm00001d028404	GO:0003999;GO:0005737;GO:0006168;GO:0009116
2	Zm00001d028611	GO:0004583;GO:0005783;GO:0005789;GO:0006487;GO:0006488;GO:0009651;GO:0046527;GO:0048366
2	Zm00001d028612	GO:0004672;GO:0005524;GO:0006468
2	Zm00001d028613	GO:0005886
2	Zm00001d028963	GO:0005509
2	Zm00001d028964	GO:0015079;GO:0016020;GO:0071805
2	Zm00001d028966	GO:0005634;GO:0016021;GO:0055085;GO:0080167
2	Zm00001d028971	GO:0004252;GO:0006508
2	Zm00001d028972	GO:0003729;GO:0003735;GO:0005618;GO:0005840;GO:0006412;GO:0009506;GO:0016020;GO:0022627;GO:0042256
2	Zm00001d028974	GO:0000919;GO:0005769;GO:0005794;GO:0005802
2	Zm00001d028975	GO:0005737;GO:0030001;GO:0046872;GO:0046914;GO:0046916
2	Zm00001d028980	GO:0000785;GO:0005488;GO:0005634;GO:0006281;GO:0007064
2	Zm00001d028981	GO:0006284;GO:0008725
2	Zm00001d029127	GO:0000027;GO:0003723;GO:0003735;GO:0005840;GO:0006412;GO:0022625
2	Zm00001d030108	GO:0000977;GO:0003677;GO:0003700;GO:0005634;GO:0006357;GO:0046983
2	Zm00001d031289	GO:0016747
2	Zm00001d031291	GO:0005506;GO:0016020;GO:0016705;GO:0016709;GO:0020037;GO:0044550;GO:0055114
2	Zm00001d032450	GO:0003924
2	Zm00001d032453	GO:0005506;GO:0016705;GO:0020037;GO:0055114
2	Zm00001d032454	GO:0005506;GO:0016705;GO:0020037;GO:0055114
2	Zm00001d032868	GO:0005524;GO:0016887
2	Zm00001d032870	GO:0003723;GO:0003729;GO:0003743;GO:0005634;GO:0005829;GO:0006413
2	Zm00001d032873	GO:0006221;GO:0007049;GO:0045747
2	Zm00001d032874	GO:0006810;GO:0016021
2	Zm00001d032875	GO:0006508;GO:0008236
2	Zm00001d032876	GO:0000070;GO:0000724;GO:0005634;GO:0009553;GO:0009790;GO:0009793;GO:0016407;GO:0034089;GO:0048364;GO:0048609;GO:0048653;GO:0060772;GO:0080186
2	Zm00001d033412	GO:0004014;GO:0005829;GO:0006597;GO:0008295
2	Zm00001d033413	GO:0000276;GO:0015078;GO:0015986
2	Zm00001d033414	GO:0005634
2	Zm00001d033415	GO:0009507;GO:0009790;GO:0009793
2	Zm00001d033420	GO:0005622;GO:0008270
2	Zm00001d033421	GO:0004748;GO:0005737;GO:0006260;GO:0006261;GO:0006281;GO:0007275;GO:0009165;GO:0009186;GO:0009263;GO:0012501;GO:0051726;GO:0055114
2	Zm00001d033422	GO:0005509;GO:0005739;GO:0006875;GO:0043022
2	Zm00001d033423	GO:0009506
2	Zm00001d033427	GO:0000977;GO:0003700;GO:0005634;GO:0045944;GO:0046983
2	Zm00001d033428	GO:0042578
2	Zm00001d033514	GO:0009507
2	Zm00001d033516	GO:0005739
2	Zm00001d033521	GO:0003700;GO:0005634;GO:0006355;GO:0043687;GO:0045893
2	Zm00001d033522	GO:0005634;GO:0009507
2	Zm00001d033525	GO:0003700;GO:0005634;GO:0006355
2	Zm00001d033526	GO:0016020;GO:0016132
2	Zm00001d033966	GO:0006914
2	Zm00001d033967	GO:0004568;GO:0005975;GO:0006032;GO:0008061;GO:0016998
2	Zm00001d033968	GO:0004568;GO:0005975;GO:0006032;GO:0008061;GO:0016998
2	Zm00001d033969	GO:0004568;GO:0006032;GO:0016998
2	Zm00001d033972	GO:0000413;GO:0003755;GO:0006457
2	Zm00001d033978	GO:0001046;GO:0001228;GO:0003700;GO:0005634;GO:0006366;GO:0009723;GO:0046983
2	Zm00001d033983	GO:0003677
2	Zm00001d034108	GO:0005622;GO:0008270
2	Zm00001d034109	GO:0003723;GO:0009507;GO:0042761;GO:0050291
2	Zm00001d034110	GO:0005509
2	Zm00001d034111	GO:0000049;GO:0004672;GO:0004694;GO:0005524;GO:0005634;GO:0005739;GO:0006468;GO:0006521;GO:0018105;GO:0032543;GO:0034198;GO:0070301;GO:0072755;GO:1990451
2	Zm00001d034112	GO:0009414;GO:0009507;GO:0010200;GO:0042538
2	Zm00001d034115	GO:0000278;GO:0001055;GO:0001056;GO:0003677;GO:0003899;GO:0005634;GO:0005665;GO:0005666;GO:0006302;GO:0006312;GO:0006351;GO:0006354;GO:0006396;GO:0007062;GO:0007129;GO:0007131;GO:0009560;GO:0010332;GO:0010564;GO:0016567;GO:0032204;GO:0042138;GO:0043247
2	Zm00001d034116	GO:0000151;GO:0000209;GO:0004842;GO:0005737;GO:0016567;GO:0031624;GO:0032436;GO:0042787;GO:0061630
2	Zm00001d034117	GO:0005215;GO:0006810;GO:0016020
2	Zm00001d034118	GO:0001666;GO:0005524;GO:0005739;GO:0005783;GO:0005886;GO:0009409;GO:0009414;GO:0009651;GO:0009737;GO:0009862;GO:0010310;GO:0010431;GO:0016887
2	Zm00001d034120	GO:0004672;GO:0004675;GO:0005524;GO:0005886;GO:0006468;GO:0007166
2	Zm00001d034124	GO:0005737
2	Zm00001d034125	GO:0004729;GO:0005739;GO:0006779;GO:0009793;GO:0009851;GO:0009941;GO:0010229;GO:0048825;GO:0055114
2	Zm00001d034150	GO:0017112
2	Zm00001d034151	GO:0005730;GO:0005737;GO:0010286;GO:0010369;GO:0060969;GO:1900034;GO:1901651
2	Zm00001d034152	GO:0000956;GO:0004672;GO:0004693;GO:0005524;GO:0005634;GO:0005829;GO:0006468;GO:0007346;GO:0009887;GO:0009888;GO:0010468;GO:0010638;GO:0016301;GO:0033044;GO:0048586;GO:0071472
2	Zm00001d034157	GO:0003723;GO:0004519;GO:0009451;GO:0043231
2	Zm00001d034159	GO:0009507;GO:0010196
2	Zm00001d034160	GO:0003723;GO:0004519;GO:0005739;GO:0009451;GO:0043231
2	Zm00001d034161	GO:0004672;GO:0004674;GO:0005524;GO:0005634;GO:0005737;GO:0005886;GO:0006468;GO:0006979;GO:0009611;GO:0010200;GO:0019901;GO:0035556
2	Zm00001d034163	GO:0004842;GO:0005634;GO:0009507;GO:0016567
2	Zm00001d034207	GO:0005765;GO:0030660;GO:0043161;GO:0061630;GO:0071458;GO:0071556
2	Zm00001d034212	GO:0003676;GO:0008270;GO:0016818
2	Zm00001d034217	GO:0045492
2	Zm00001d034218	GO:0001054;GO:0001055;GO:0001056;GO:0003677;GO:0003899;GO:0005634;GO:0005665;GO:0005666;GO:0005736;GO:0006351
2	Zm00001d034219	GO:0004672;GO:0004674;GO:0005524;GO:0005886;GO:0006468;GO:0007169;GO:0009507;GO:0030968;GO:1900150;GO:1900425
2	Zm00001d034221	GO:0005768;GO:0005802;GO:0005886;GO:0006869;GO:0019005;GO:0030162;GO:0031625;GO:0042787;GO:0043161
2	Zm00001d034223	GO:0004474;GO:0005634;GO:0005737;GO:0006097
2	Zm00001d034225	GO:0007094
2	Zm00001d034231	GO:0003677;GO:0004518;GO:0005634;GO:0009507
2	Zm00001d034239	GO:0004345;GO:0005829;GO:0006006;GO:0009051;GO:0050661;GO:0055114
2	Zm00001d034240	GO:0000159;GO:0005488;GO:0005634;GO:0005737;GO:0006555;GO:0007165;GO:0008266;GO:0009759;GO:0010090;GO:0019888;GO:0031348;GO:0033353;GO:0090342;GO:2000377
2	Zm00001d023557	GO:0003677
2	Zm00001d023558	GO:0005634
2	Zm00001d023564	GO:0005200;GO:0005885;GO:0030041;GO:0034314;GO:0051015
2	Zm00001d023565	GO:0000278;GO:0000724;GO:0003677;GO:0003713;GO:0004842;GO:0005634;GO:0005886;GO:0006261;GO:0006275;GO:0006281;GO:0006306;GO:0008283;GO:0009555;GO:0009934;GO:0009965;GO:0010078;GO:0010492;GO:0016444;GO:0031047;GO:0031436;GO:0035066;GO:0035067;GO:0042127;GO:0045717;GO:0045892;GO:0045944;GO:0046872;GO:0048366;GO:0051567;GO:0051726;GO:0065004;GO:0070531;GO:0071158;GO:0080182
2	Zm00001d023568	GO:0048316
2	Zm00001d023570	GO:0003723
2	Zm00001d023571	GO:0004553;GO:0005975;GO:0008422;GO:1901657
2	Zm00001d023573	GO:0004553;GO:0005975
2	Zm00001d023575	GO:0004553;GO:0005576;GO:0005975;GO:0009809;GO:0047782;GO:1901657
2	Zm00001d023576	GO:0003723;GO:0004519;GO:0005739;GO:0009451;GO:0043231
2	Zm00001d023577	GO:0005886;GO:0006952;GO:0007165;GO:0043531
2	Zm00001d023578	GO:0004672;GO:0004674;GO:0005524;GO:0005634;GO:0005737;GO:0006468;GO:0006897;GO:0008360;GO:0016055;GO:0018105;GO:0046777
2	Zm00001d023579	GO:0003723;GO:0004519;GO:0005739;GO:0008270;GO:0009451;GO:0043231
2	Zm00001d023580	GO:0009143;GO:0047429
2	Zm00001d024354	GO:0003677;GO:0003700;GO:0005634;GO:0006355;GO:0007275
2	Zm00001d024357	GO:0005634;GO:0009299;GO:0009416;GO:0090698
2	Zm00001d024376	GO:0005829;GO:0006520;GO:0006545;GO:0006567;GO:0008732;GO:0016829
2	Zm00001d024384	GO:0006520;GO:0016829
2	Zm00001d024474	GO:0005576
2	Zm00001d024525	GO:0000981;GO:0001135;GO:0003677;GO:0005634;GO:0006357;GO:0030154;GO:0043565;GO:0044212
2	Zm00001d024529	GO:0005739;GO:0009926;GO:0009941;GO:0010224
2	Zm00001d024530	GO:0004672;GO:0004674;GO:0004683;GO:0005516;GO:0005524;GO:0005634;GO:0005737;GO:0006468;GO:0009416;GO:0009931;GO:0018105;GO:0035556;GO:0046777;GO:0046898
2	Zm00001d024531	GO:0004672;GO:0005524;GO:0006468;GO:0030247
2	Zm00001d024532	GO:0004672;GO:0005524;GO:0006468;GO:0030247
2	Zm00001d026241	GO:0005634;GO:0042406;GO:0051082
2	Zm00001d026273	GO:0004672;GO:0004674;GO:0004675;GO:0005524;GO:0005886;GO:0006468;GO:0007166;GO:0009664;GO:0009965;GO:0010068;GO:0042335;GO:0042545;GO:0046777;GO:0048645;GO:1905393
2	Zm00001d026277	GO:0004722;GO:0006470
2	Zm00001d026281	GO:0000394;GO:0000439;GO:0003676;GO:0005675;GO:0006289;GO:0006351;GO:0006357;GO:0006366;GO:0008270
2	Zm00001d026374	GO:0016021
2	Zm00001d026375	GO:0003677;GO:0006355
2	Zm00001d026376	GO:0005773;GO:0005794;GO:0005829;GO:0005886;GO:0009055;GO:0015035;GO:0045454;GO:0048046
2	Zm00001d026379	GO:0000981;GO:0003677;GO:0005654;GO:0005737;GO:0007275
2	Zm00001d026386	GO:0004450;GO:0005739;GO:0006102;GO:0008152;GO:0009534;GO:0009570;GO:0055114
2	Zm00001d026387	GO:0016788
2	Zm00001d000740	GO:0000723;GO:0003678;GO:0006281
2	Zm00001d002455	GO:0005774;GO:0005777;GO:0005829;GO:0006635
2	Zm00001d002456	GO:0005737;GO:0005886;GO:0006813;GO:0009555;GO:0015079;GO:0016020;GO:0071805
2	Zm00001d002457	GO:0003937;GO:0004643;GO:0006164;GO:0009220;GO:0009409;GO:0009570;GO:0010319
2	Zm00001d002458	GO:0000178;GO:0006396
2	Zm00001d002461	GO:0003977;GO:0003983;GO:0005737;GO:0005829;GO:0006011;GO:0006047;GO:0006048;GO:0008152;GO:0009553;GO:0009555;GO:0009793;GO:0019276;GO:0052630;GO:0070569
2	Zm00001d002462	GO:0003735;GO:0005840;GO:0006412;GO:0022627
2	Zm00001d002468	GO:0000288;GO:0000932;GO:0005488;GO:0005634;GO:0007275;GO:0017148;GO:0030015
2	Zm00001d002473	GO:0004675;GO:0005886;GO:0006468;GO:0007166
2	Zm00001d002474	GO:0004650;GO:0005576;GO:0009556;GO:0009827;GO:0009860;GO:0010584
2	Zm00001d002475	GO:0005385;GO:0005886;GO:0016021;GO:0071577
2	Zm00001d002477	GO:0009507;GO:0070072
2	Zm00001d002478	GO:0003723;GO:0004519;GO:0005739;GO:0009451;GO:0009560
2	Zm00001d002479	GO:0008270;GO:0009809;GO:0016491;GO:0045551;GO:0055114
2	Zm00001d002480	GO:0000287;GO:0008152;GO:0009570;GO:0009686;GO:0009740;GO:0009899;GO:0010333;GO:0042546
2	Zm00001d002481	GO:0000287;GO:0008152;GO:0010333
2	Zm00001d002482	GO:0000287;GO:0008152;GO:0010333
2	Zm00001d002483	GO:0005634;GO:0005783;GO:0009555;GO:0010025;GO:0016740;GO:0016747;GO:0019344;GO:0042335;GO:0042546;GO:0042761
2	Zm00001d002500	GO:0005634;GO:0016429;GO:0030488;GO:0031515
2	Zm00001d002544	GO:0004672;GO:0004674;GO:0004712;GO:0004871;GO:0005524;GO:0005622;GO:0005634;GO:0006468;GO:0035556
2	Zm00001d002545	GO:0004109;GO:0006364;GO:0006779;GO:0009073;GO:0009570;GO:0009735;GO:0009965;GO:0015995;GO:0019243;GO:0019344;GO:0030154;GO:0042803;GO:0045893;GO:0048046;GO:0055114
2	Zm00001d002546	GO:0015079;GO:0016020;GO:0071805
2	Zm00001d002547	GO:0009793;GO:0016114;GO:0045893
2	Zm00001d002548	GO:0055085
2	Zm00001d002551	GO:0003677;GO:0003700;GO:0006355
2	Zm00001d002553	GO:0008152;GO:0016758
2	Zm00001d000764	GO:0009733
2	Zm00001d002554	GO:0000394;GO:0005634;GO:0005673;GO:0006366;GO:0006367
2	Zm00001d002688	GO:0008654;GO:0016020;GO:0016780
2	Zm00001d002693	GO:0004722;GO:0006470
2	Zm00001d002694	GO:0005737;GO:0016740;GO:0016747
2	Zm00001d002696	GO:0004672;GO:0004712;GO:0004871;GO:0005524;GO:0005622;GO:0005634;GO:0005886;GO:0006468;GO:0006499;GO:0006914;GO:0010053;GO:0035556
2	Zm00001d002698	GO:0003723
2	Zm00001d002700	GO:0000502;GO:0004175;GO:0005488;GO:0005634;GO:0005829;GO:0006094;GO:0007010;GO:0008540;GO:0009507;GO:0009630;GO:0030234;GO:0034515;GO:0042176;GO:0043161;GO:0043248;GO:0051788
2	Zm00001d002703	GO:0005516;GO:0009733
2	Zm00001d002716	GO:0004335;GO:0005524;GO:0005534;GO:0005737;GO:0005829;GO:0008152;GO:0016301;GO:0016773;GO:0046396;GO:0046835;GO:0047912
2	Zm00001d002718	GO:0005886;GO:0006812;GO:0006813;GO:0008324;GO:0009651;GO:0015081;GO:0035725;GO:0055085
2	Zm00001d002720	GO:0008375;GO:0016020
2	Zm00001d002725	GO:0009534;GO:0009941;GO:0019344;GO:0019684;GO:0019761;GO:0030003;GO:0035304;GO:0070838
2	Zm00001d002726	GO:0005737;GO:0006364;GO:0008168
2	Zm00001d002727	GO:0005634;GO:0005783;GO:0005886;GO:0036503
2	Zm00001d002731	GO:0000139;GO:0004559;GO:0004571;GO:0005509;GO:0005768;GO:0005783;GO:0005802;GO:0005886;GO:0006491;GO:0009735;GO:0016020;GO:0043161;GO:0043248;GO:0048767;GO:0051788
2	Zm00001d002733	GO:0000723;GO:0003677;GO:0003910;GO:0005524;GO:0005737;GO:0006266;GO:0006273;GO:0006297;GO:0006302;GO:0006303;GO:0006310;GO:0009506;GO:0010165;GO:0015074;GO:0032807;GO:0048046;GO:0051103;GO:0071897
2	Zm00001d002734	GO:0005886
2	Zm00001d002850	GO:0000463;GO:0002181;GO:0003723;GO:0003735;GO:0022625
2	Zm00001d002851	GO:0005388;GO:0005516;GO:0005524;GO:0005886;GO:0005887;GO:0006816;GO:0006882;GO:0009409;GO:0009414;GO:0009506;GO:0009624;GO:0016021;GO:0043231;GO:0043621;GO:0070588
2	Zm00001d000784	GO:0009733
2	Zm00001d002859	GO:0042023
2	Zm00001d002862	GO:0004045
2	Zm00001d002865	GO:0003700;GO:0006355;GO:0043565
2	Zm00001d002869	GO:0005886;GO:0022857;GO:0055085
2	Zm00001d003002	GO:0005737;GO:0005759;GO:0006457;GO:0006986;GO:0009507;GO:0046872;GO:0051082;GO:0051085;GO:0051087
2	Zm00001d003003	GO:0004553;GO:0005975
2	Zm00001d003004	GO:0004553;GO:0005618;GO:0010411;GO:0016762;GO:0042546;GO:0048046
2	Zm00001d003005	GO:0004163;GO:0005829;GO:0019287
2	Zm00001d003007	GO:0004553;GO:0005618;GO:0010411;GO:0016762;GO:0042546;GO:0048046
2	Zm00001d003009	GO:0005829;GO:0005884;GO:0007010;GO:0009737;GO:0016482;GO:0030042;GO:0032432;GO:0048767;GO:0051014;GO:0051015;GO:0051693;GO:0051764;GO:0099636
2	Zm00001d003012	GO:0008270
2	Zm00001d003104	GO:0004672;GO:0004674;GO:0004713;GO:0005524;GO:0005829;GO:0006468;GO:0009506;GO:0009737;GO:0016301;GO:0046777
2	Zm00001d003106	GO:0003723;GO:0009507
2	Zm00001d003107	GO:0002098;GO:0003676;GO:0005634;GO:0008198;GO:0016491;GO:0051213;GO:0055114
2	Zm00001d003108	GO:0003723;GO:0003867;GO:0004519;GO:0009507;GO:0016556;GO:0080156;GO:1900865
2	Zm00001d003109	GO:0005576;GO:0009505;GO:0009506;GO:0016020;GO:0016787;GO:0052689;GO:0052793;GO:0071555
2	Zm00001d003110	GO:0000023;GO:0005363;GO:0005983;GO:0006098;GO:0007154;GO:0007275;GO:0009624;GO:0009629;GO:0009706;GO:0019252;GO:0019288;GO:0019761;GO:0030003;GO:0043085;GO:0070838
2	Zm00001d003116	GO:0000981;GO:0003700;GO:0005634;GO:0005730;GO:0006351;GO:0006355;GO:0010200;GO:0016592;GO:0043565
2	Zm00001d003381	GO:0000302;GO:0004130;GO:0004601;GO:0005634;GO:0006098;GO:0006364;GO:0006979;GO:0009535;GO:0009543;GO:0009637;GO:0010103;GO:0010114;GO:0010218;GO:0015995;GO:0016688;GO:0019252;GO:0019288;GO:0019684;GO:0019760;GO:0020037;GO:0034599;GO:0042744;GO:0055114
2	Zm00001d003382	GO:0005509;GO:0009536
2	Zm00001d003386	GO:0005524;GO:0005634;GO:0006351;GO:0006355;GO:0032502
2	Zm00001d000800	GO:0006886;GO:0016192;GO:0030131
2	Zm00001d003390	GO:0016020
2	Zm00001d003392	GO:0009916;GO:0055114
2	Zm00001d003393	GO:0009916;GO:0055114
2	Zm00001d003394	GO:0005739;GO:0009409;GO:0009916;GO:0031930;GO:0045333;GO:0055114
2	Zm00001d003525	GO:0003677
2	Zm00001d003836	GO:0002020;GO:0005543;GO:0005794;GO:0005884;GO:0006623;GO:0009579;GO:0030276
2	Zm00001d004768	GO:0005524;GO:0005737;GO:0048451;GO:0048453
2	Zm00001d004770	GO:0005739;GO:0009536;GO:0016020;GO:0017128
2	Zm00001d004771	GO:0004672;GO:0004674;GO:0005509;GO:0005524;GO:0005886;GO:0006468;GO:0007166;GO:0009311;GO:0009751;GO:0009793;GO:0009826;GO:0009992;GO:0010027;GO:0010228;GO:0016226;GO:0019761;GO:0030247;GO:0048481
2	Zm00001d005745	GO:0004672;GO:0004674;GO:0005509;GO:0005524;GO:0005886;GO:0006468;GO:0007166;GO:0030247
2	Zm00001d005750	GO:0003677;GO:0006355
2	Zm00001d005752	GO:0000027;GO:0003735;GO:0005840;GO:0006412;GO:0019843;GO:0022625
2	Zm00001d005753	GO:0003700;GO:0006355;GO:0043565
2	Zm00001d005799	GO:0005524;GO:0005975;GO:0008974
2	Zm00001d006328	GO:0005198;GO:0005634;GO:0005829;GO:0006511;GO:0008541;GO:0043248
2	Zm00001d006329	GO:0006886
2	Zm00001d006330	GO:0003735;GO:0005524;GO:0005840;GO:0006412;GO:0006635;GO:0009507;GO:0016558;GO:0016887
2	Zm00001d006331	GO:0003735;GO:0005840;GO:0006412
2	Zm00001d006333	GO:0005488;GO:0006886
2	Zm00001d006336	GO:0000981;GO:0003677;GO:0005654;GO:0005737;GO:0046983
2	Zm00001d006337	GO:0009733
2	Zm00001d006341	GO:0003885;GO:0016020;GO:0050660;GO:0055114
2	Zm00001d006342	GO:0005634
2	Zm00001d006343	GO:0003676
2	Zm00001d006344	GO:0000981;GO:0001135;GO:0003677;GO:0005634;GO:0006357;GO:0030154;GO:0043565;GO:0044212
2	Zm00001d006617	GO:0000151;GO:0000209;GO:0004842;GO:0005634;GO:0005737;GO:0006487;GO:0006499;GO:0009610;GO:0016567;GO:0031624;GO:0032436;GO:0042787;GO:0061630
2	Zm00001d006623	GO:0006952;GO:0009607
2	Zm00001d006625	GO:0005524;GO:0016021;GO:0036402;GO:0055085
2	Zm00001d006626	GO:0004672;GO:0005524;GO:0006468
2	Zm00001d006627	GO:0003677
2	Zm00001d006628	GO:0000166;GO:0000462;GO:0001510;GO:0005730;GO:0006364;GO:0006406;GO:0006606;GO:0007062;GO:0009640;GO:0009793;GO:0009845;GO:0009880;GO:0009909;GO:0010072;GO:0010162;GO:0010182;GO:0010228;GO:0010564;GO:0016567;GO:0019915;GO:0030515;GO:0032040;GO:0034388;GO:0045595;GO:0048825;GO:0050826;GO:0051301
2	Zm00001d006629	GO:0000381;GO:0003676;GO:0003723;GO:0003729;GO:0005634;GO:0006364;GO:0009570;GO:0009579;GO:0009902;GO:0010027;GO:0015979;GO:0015995;GO:0019288;GO:0042793
2	Zm00001d006630	GO:0016567;GO:0043161;GO:0061630
2	Zm00001d006631	GO:0046983
2	Zm00001d006632	GO:0003676
2	Zm00001d006638	GO:0000041;GO:0003680;GO:0003700;GO:0005634;GO:0005737;GO:0009407;GO:0010359;GO:0010583
2	Zm00001d007024	GO:0005737;GO:0030001;GO:0046872;GO:0046914;GO:0046916
2	Zm00001d007025	GO:0004842;GO:0005488;GO:0016567
2	Zm00001d007029	GO:0000033;GO:0005789;GO:0006490;GO:0016757;GO:0033577
2	Zm00001d007031	GO:0005634;GO:0031072;GO:0051082
2	Zm00001d007033	GO:0005524;GO:0016021;GO:0042626;GO:0055085
2	Zm00001d007035	GO:0000166;GO:0003682;GO:0005737;GO:0009827;GO:0042800;GO:0048188;GO:0048573;GO:0080008;GO:0080182
2	Zm00001d007038	GO:0000911;GO:0000956;GO:0003723;GO:0004652;GO:0005634;GO:0006378;GO:0006623;GO:0016192;GO:0016779;GO:0031123;GO:0043631;GO:0061025
2	Zm00001d007039	GO:0004672;GO:0005524;GO:0006468
2	Zm00001d007042	GO:0003677;GO:0004003;GO:0005634;GO:0006260;GO:0006974;GO:0010073;GO:0017108;GO:0033567;GO:0043142
2	Zm00001d007043	GO:0009236;GO:0016852
2	Zm00001d007045	GO:0005215;GO:0016021
2	Zm00001d007046	GO:0005215;GO:0016021
2	Zm00001d007300	GO:0004857;GO:0005576;GO:0030599;GO:0046910;GO:0071944
2	Zm00001d007301	GO:0003723;GO:0004519;GO:0009451;GO:0043231
2	Zm00001d007302	GO:0004970;GO:0005217;GO:0005262;GO:0005576;GO:0005886;GO:0006816;GO:0007267;GO:0008066;GO:0009611;GO:0009630;GO:0009864;GO:0016020;GO:0019722;GO:0030003;GO:0045087;GO:0050832;GO:0071230
2	Zm00001d007305	GO:0005886
2	Zm00001d007307	GO:0043161;GO:0061630
2	Zm00001d007308	GO:0000041;GO:0004672;GO:0005524;GO:0005886;GO:0006468;GO:0016301;GO:0030246
2	Zm00001d007310	GO:0009507;GO:0010020
2	Zm00001d007311	GO:0003924;GO:0005525;GO:0005634
2	Zm00001d007313	GO:0003723;GO:0004519;GO:0008270;GO:0009451;GO:0043231
2	Zm00001d007315	GO:0004672;GO:0004683;GO:0005509;GO:0005516;GO:0005524;GO:0005634;GO:0005829;GO:0005886;GO:0006468;GO:0009409;GO:0009414;GO:0009737;GO:0009738;GO:0009931;GO:0018105;GO:0035556;GO:0046777;GO:0048767;GO:1901002
2	Zm00001d007475	GO:0004842;GO:0005488;GO:0016567
2	Zm00001d007477	GO:0004722;GO:0006470;GO:0043169
2	Zm00001d007478	GO:0000786;GO:0000788;GO:0003677;GO:0005634;GO:0006334;GO:0042393;GO:0046982
2	Zm00001d007479	GO:0004683;GO:0005516;GO:0005634;GO:0005773;GO:0005794;GO:0005886;GO:0009738;GO:0009931;GO:0018105;GO:0035556;GO:0046777;GO:0046872
2	Zm00001d007484	GO:0003677
2	Zm00001d007485	GO:0000786;GO:0003677;GO:0005634;GO:0006334;GO:0046982
2	Zm00001d007486	GO:0005576;GO:0009664;GO:0009826;GO:0009828;GO:0009831
2	Zm00001d007487	GO:0000963;GO:0003723;GO:0004519;GO:0005739;GO:0008380;GO:0009451;GO:0009507;GO:0009658;GO:0016072
2	Zm00001d007488	GO:0003824
2	Zm00001d007489	GO:0005096
2	Zm00001d007490	GO:0006952;GO:0045926
2	Zm00001d039356	GO:0003735;GO:0005840;GO:0006412
2	Zm00001d039361	GO:0000981;GO:0001135;GO:0003677;GO:0005634;GO:0006357;GO:0030154;GO:0043565;GO:0044212
2	Zm00001d039362	GO:0003677;GO:0006355
2	Zm00001d039365	GO:0003824;GO:0005739;GO:0006777;GO:0009507
2	Zm00001d039367	GO:0005215;GO:0016021
2	Zm00001d039368	GO:0003954;GO:0005739;GO:0005886;GO:0007043;GO:0042545;GO:0042803;GO:0048226;GO:0051536
2	Zm00001d039369	GO:0003333;GO:0015171
2	Zm00001d039370	GO:0005524;GO:0016887
2	Zm00001d039371	GO:0000023;GO:0004252;GO:0006508;GO:0008233;GO:0008236;GO:0009543;GO:0010027;GO:0010206;GO:0019252;GO:0019761
2	Zm00001d039372	GO:0000965;GO:0003678;GO:0004004;GO:0005739;GO:0006401;GO:0009220;GO:0009651;GO:0009939;GO:0010929;GO:0016817;GO:0045025;GO:0080038;GO:1901002;GO:1902584
2	Zm00001d039373	GO:0005829;GO:0006006;GO:0006096;GO:0006364;GO:0009570;GO:0009657;GO:0009773;GO:0009941;GO:0010103;GO:0010207;GO:0016020;GO:0016620;GO:0019900;GO:0035304;GO:0042802;GO:0048046;GO:0050661;GO:0051287;GO:0051289;GO:0055114;GO:0099080
2	Zm00001d039374	GO:0003723;GO:0004812;GO:0004831;GO:0005524;GO:0005737;GO:0005739;GO:0005829;GO:0006418;GO:0006437;GO:0006655;GO:0009570;GO:0009658;GO:0009793;GO:0010027;GO:0010228;GO:0016226;GO:0043039;GO:0048481
2	Zm00001d039375	GO:0004857;GO:0005618;GO:0009505;GO:0030599;GO:0042545;GO:0046910;GO:0048358;GO:0048359;GO:0071944
2	Zm00001d039376	GO:0004034;GO:0006006;GO:0016853;GO:0019318;GO:0030246;GO:0033499
2	Zm00001d039377	GO:0005975;GO:0016853;GO:0030246
2	Zm00001d039379	GO:0004034;GO:0006006;GO:0016853;GO:0019318;GO:0030246;GO:0033499
2	Zm00001d039383	GO:0003840;GO:0006751;GO:0006979;GO:0009505;GO:0009506;GO:0009611;GO:0009625;GO:0009862;GO:0016756;GO:0031348;GO:0036374;GO:0048046
2	Zm00001d039384	GO:0016491
2	Zm00001d039385	GO:0003677;GO:0003700;GO:0005622;GO:0005634;GO:0006355
2	Zm00001d039388	GO:0005576;GO:0005774;GO:0005783;GO:0005829;GO:0005886;GO:0006623;GO:0009409;GO:0009414;GO:0009535;GO:0009611;GO:0009651;GO:0009695
2	Zm00001d039487	GO:0003756;GO:0006098;GO:0006364;GO:0009535;GO:0009570;GO:0009657;GO:0010206;GO:0010207;GO:0031072;GO:0035304;GO:0051082
2	Zm00001d039488	GO:0005774;GO:0005783;GO:0005794
2	Zm00001d039489	GO:0005739;GO:0005759;GO:0006546;GO:0006636;GO:0006733;GO:0006766;GO:0009073;GO:0009107;GO:0009117;GO:0009249;GO:0009507;GO:0009695;GO:0009965;GO:0015995;GO:0016992;GO:0019288;GO:0019344;GO:0019748;GO:0030154;GO:0045893;GO:0051539
2	ENSRNA049470569	GO:0005634;GO:0005737;GO:0019005;GO:0030162;GO:0031625;GO:0042787;GO:0043161
2	Zm00001d039491	GO:0005351;GO:0005355;GO:0016021;GO:0022891;GO:0035428;GO:0046323;GO:0055085
2	Zm00001d039493	GO:0005351;GO:0005355;GO:0016021;GO:0022891;GO:0035428;GO:0046323;GO:0055085
2	Zm00001d039495	GO:0005351;GO:0005355;GO:0005886;GO:0016021;GO:0022891;GO:0035428;GO:0046323;GO:0055085
2	Zm00001d039496	GO:0006511;GO:0016579;GO:0036459
2	Zm00001d039498	GO:0016021;GO:0022857;GO:0055085
2	Zm00001d039522	GO:0004843;GO:0005634;GO:0005737;GO:0006007;GO:0006499;GO:0006511;GO:0009755;GO:0016579;GO:0036459
2	Zm00001d039524	GO:0004672;GO:0005524;GO:0005634;GO:0005737;GO:0009414;GO:0009583;GO:0009638;GO:0009640;GO:0009644;GO:0009646;GO:0009785;GO:0009882;GO:0010075;GO:0010114;GO:0010117;GO:0010118;GO:0010155;GO:0010218;GO:0010244;GO:0010310;GO:0010343;GO:0010617;GO:0016604;GO:0042752;GO:0042802;GO:0042803;GO:0046283;GO:0046777;GO:0051510;GO:0055114;GO:0060918;GO:0071000;GO:0071949;GO:0072387;GO:0099402;GO:1900426;GO:…
2	Zm00001d040094	GO:0005634;GO:0008152;GO:0015020;GO:0016758;GO:0043231;GO:0080043;GO:0080044
2	Zm00001d040096	GO:0008152;GO:0016758
2	Zm00001d040097	GO:0000786;GO:0003677;GO:0046982
2	Zm00001d000501	GO:0003978;GO:0005794;GO:0006012;GO:0009225;GO:0009723;GO:0009738;GO:0009832;GO:0019567;GO:0035556;GO:0050373;GO:0050662;GO:0052542
2	Zm00001d040106	GO:0003677
2	Zm00001d040127	GO:0043161;GO:0061630
2	Zm00001d040129	GO:0043161;GO:0061630
2	Zm00001d040130	GO:0003723;GO:0004519;GO:0005739;GO:0009451;GO:0043231
2	Zm00001d040133	GO:0006614;GO:0008312;GO:0048500
2	Zm00001d041127	GO:0005777;GO:0009507;GO:0009611;GO:0009620;GO:0009693;GO:0009695;GO:0009753;GO:0015824
2	Zm00001d041135	GO:0005576
2	Zm00001d041136	GO:0004722;GO:0006470
2	Zm00001d042108	GO:0008107;GO:0016020;GO:0042546
2	Zm00001d042256	GO:0005743;GO:0006839;GO:0009409;GO:0016021;GO:0022857;GO:0051881;GO:0055085
2	Zm00001d042259	GO:0006970;GO:0009408;GO:0009414;GO:0009507;GO:0009540;GO:0009688;GO:0009941;GO:0010114;GO:0010182;GO:0010264;GO:0016020;GO:0016123;GO:0044550;GO:0050891;GO:0052662;GO:0055114;GO:0071949
2	Zm00001d042260	GO:0016491;GO:0055114
2	Zm00001d042262	GO:0004190;GO:0006508;GO:0030163;GO:0043067
2	Zm00001d042263	GO:0005634;GO:0009507
2	Zm00001d042322	GO:0004351;GO:0005516;GO:0006536;GO:0006612;GO:0006833;GO:0009651;GO:0009750;GO:0009963;GO:0010363;GO:0030003;GO:0030170;GO:0046686;GO:0070838
2	Zm00001d042331	GO:0016491;GO:0055114
2	Zm00001d042370	GO:0016491;GO:0055114
2	Zm00001d042372	GO:0004185;GO:0006508
2	Zm00001d042373	GO:0004351;GO:0006536;GO:0030170
2	Zm00001d042380	GO:0006952;GO:0009507;GO:0009555;GO:0009611;GO:0009620;GO:0009644;GO:0009693;GO:0009695;GO:0009753;GO:0009901;GO:0010200;GO:0010597;GO:0016165;GO:0016166;GO:0016702;GO:0034440;GO:0040007;GO:0046872;GO:0055114;GO:0080086
2	Zm00001d042381	GO:0003723;GO:0004519;GO:0009451;GO:0043231
2	Zm00001d042451	GO:0009507;GO:0009536;GO:0009751
2	Zm00001d042453	GO:0003723;GO:0004519;GO:0005739;GO:0009451;GO:0043231
2	Zm00001d042460	GO:0000290;GO:0000339;GO:0000932;GO:0000956;GO:0005634;GO:0005732;GO:0005845;GO:0006397;GO:0009414;GO:0009631;GO:0010228;GO:0016070;GO:0042538;GO:1990726
2	Zm00001d042464	GO:0004857
2	Zm00001d042468	GO:0005524;GO:0016021;GO:0042626;GO:0055085
2	Zm00001d042624	GO:0003700;GO:0005634;GO:0006355;GO:0043565
2	Zm00001d042625	GO:0005783;GO:0006457;GO:0009408;GO:0009507;GO:0009644;GO:0042542
2	Zm00001d042627	GO:0005216;GO:0005242;GO:0005634;GO:0005887;GO:0006811;GO:0006813;GO:0009737;GO:0010200;GO:0015271;GO:0016020;GO:0030551;GO:0042391;GO:0050832;GO:0055075;GO:0055085
2	Zm00001d042631	GO:0003743;GO:0003924;GO:0005525;GO:0005622;GO:0006412;GO:0006413;GO:0009165;GO:0009570;GO:0009887;GO:0009888;GO:0009941;GO:0010228;GO:0010638;GO:0016926;GO:0033044;GO:0050665
2	Zm00001d042632	GO:0000293;GO:0009507;GO:0009767;GO:0016020;GO:0016491;GO:0055114
2	Zm00001d042634	GO:0005737;GO:0008152;GO:0008168;GO:0008757;GO:0032259
2	Zm00001d042636	GO:0005198;GO:0005634;GO:0005829;GO:0006457;GO:0006511;GO:0008541;GO:0009408;GO:0009506;GO:0009507;GO:0009644;GO:0034976;GO:0042023;GO:0042542;GO:0043161;GO:0043248;GO:0046686;GO:0051510;GO:0051604;GO:0051788;GO:0080129
2	Zm00001d042713	GO:0005886;GO:0006952;GO:0016021
2	Zm00001d042714	GO:0005516;GO:0005634;GO:0006950
2	Zm00001d042717	GO:0003676
2	Zm00001d042718	GO:0043161;GO:0061630
2	Zm00001d042719	GO:0000723;GO:0003678;GO:0006281
2	Zm00001d042720	GO:0005506;GO:0016705;GO:0020037;GO:0055114
2	Zm00001d042721	GO:0003677;GO:0003700;GO:0005634;GO:0006355;GO:0009834;GO:0045893;GO:0048829
2	Zm00001d042722	GO:0005622;GO:0005737;GO:0009611;GO:0009695;GO:0010181;GO:0016491;GO:0016629;GO:0055114
2	Zm00001d042723	GO:0003924;GO:0005525
2	Zm00001d042724	GO:0004364;GO:0006749;GO:0009507
2	Zm00001d042725	GO:0000394;GO:0005634;GO:0005773;GO:0006482;GO:0009086;GO:0016787;GO:0051723
2	Zm00001d042726	GO:0005634;GO:0051783;GO:1904667
2	Zm00001d042729	GO:0000160
2	Zm00001d042746	GO:0003677;GO:0003700;GO:0005634;GO:0006306;GO:0006346;GO:0006355;GO:0007267;GO:0009616;GO:0009725;GO:0009733;GO:0010150;GO:0010267;GO:0035196;GO:0042802;GO:0045892
2	Zm00001d000655	GO:0005618;GO:0030145;GO:0045735
2	Zm00001d042747	GO:0016021
2	Zm00001d042749	GO:0005215;GO:0005886;GO:0006810;GO:0006857;GO:0009624;GO:0016020
2	Zm00001d042750	GO:0046983
2	Zm00001d042752	GO:0016020
2	Zm00001d042754	GO:0005634
2	Zm00001d042755	GO:0000184;GO:0003676;GO:0003729;GO:0005730;GO:0009611;GO:0009863;GO:0009867;GO:0042742;GO:0048571
2	Zm00001d042756	GO:0004672;GO:0005524;GO:0005886;GO:0006468;GO:0009693;GO:0010200;GO:0042803
2	Zm00001d042760	GO:0005634;GO:0009506
2	Zm00001d042761	GO:0046872
2	Zm00001d042762	GO:0005618;GO:0009505;GO:0009507;GO:0010075;GO:0030599;GO:0042545;GO:0046910;GO:0071944
2	Zm00001d042763	GO:0005737;GO:0042274
2	Zm00001d042764	GO:0005488
2	Zm00001d042765	GO:0002098;GO:0004672;GO:0004674;GO:0004842;GO:0005524;GO:0005634;GO:0005829;GO:0006312;GO:0006355;GO:0006468;GO:0006979;GO:0007346;GO:0008283;GO:0008284;GO:0009560;GO:0009787;GO:0009965;GO:0010928;GO:0016567;GO:0023014;GO:0031098;GO:0031538;GO:0032147;GO:0032784;GO:0033588;GO:0035265;GO:0042981;GO:0048530;GO:0071215;GO:0080178;GO:2000024
2	Zm00001d042766	GO:0004842;GO:0005488;GO:0016567
2	Zm00001d042767	GO:0004672;GO:0005524;GO:0006468
2	Zm00001d042768	GO:0003677;GO:0006355
2	Zm00001d043029	GO:0016021;GO:0022857
2	Zm00001d043030	GO:0005737;GO:0047617
2	Zm00001d043031	GO:0000785;GO:0003682;GO:0005085;GO:0005634;GO:0005829;GO:0006007;GO:0009649;GO:0009881;GO:0010224;GO:0042803
2	Zm00001d043035	GO:0003872;GO:0006096
2	Zm00001d043036	GO:0003872;GO:0006096
2	Zm00001d043038	GO:0005509
2	Zm00001d043039	GO:0004364;GO:0005737;GO:0005886;GO:0006749
2	Zm00001d043043	GO:0000302;GO:0004130;GO:0004601;GO:0006979;GO:0009507;GO:0020037;GO:0034599;GO:0042744;GO:0055114
2	Zm00001d043044	GO:0000287;GO:0003777;GO:0005524;GO:0005739;GO:0005871;GO:0005886;GO:0007018;GO:0008017;GO:0016887;GO:0042803;GO:0043531
2	Zm00001d043046	GO:0003677
2	Zm00001d043048	GO:0051539
2	Zm00001d043049	GO:0008080;GO:0035556
2	Zm00001d043050	GO:0005739;GO:0005783;GO:0016236
2	Zm00001d043058	GO:0006511;GO:0009853;GO:0051788;GO:0080129
2	Zm00001d043060	GO:0003756;GO:0005783;GO:0006457;GO:0034976;GO:0045454
2	Zm00001d043063	GO:0003676;GO:0003723;GO:0004004;GO:0004386;GO:0005524;GO:0005739;GO:0006396
2	Zm00001d043064	GO:0003676;GO:0046983
2	Zm00001d043648	GO:0004644;GO:0006189;GO:0008864;GO:0009152;GO:0009507
2	Zm00001d043649	GO:0004672;GO:0004674;GO:0005524;GO:0005634;GO:0005737;GO:0005829;GO:0005886;GO:0006468;GO:0009651;GO:0035556;GO:0042742;GO:0048527;GO:0070300
2	Zm00001d043654	GO:0005634;GO:0005777
2	Zm00001d043655	GO:0000774;GO:0006457;GO:0009507;GO:0042803;GO:0051082;GO:0051087
2	Zm00001d043656	GO:0015095;GO:0016020;GO:0030001;GO:0046873;GO:0055085
2	Zm00001d043658	GO:0004791;GO:0006662;GO:0008047;GO:0009570;GO:0010497;GO:0010647;GO:0015035;GO:0016671;GO:0034599;GO:0043085;GO:0045454;GO:0047134;GO:0048509
2	Zm00001d043660	GO:0004252;GO:0006508
2	Zm00001d043661	GO:0004672;GO:0005524;GO:0006468
2	Zm00001d000702	GO:0000105;GO:0004424;GO:0009507
2	Zm00001d044037	GO:0004675;GO:0005886;GO:0006468;GO:0006629;GO:0007166;GO:0008081;GO:0009506
2	Zm00001d044038	GO:0000028;GO:0003723;GO:0003735;GO:0022627
2	Zm00001d048705	GO:0005634;GO:0080167
2	Zm00001d048710	GO:0003723;GO:0004519;GO:0005739;GO:0009451;GO:0043231
2	Zm00001d049351	GO:0005739;GO:0006098;GO:0006364;GO:0009507;GO:0009522;GO:0009657;GO:0009767;GO:0009768;GO:0010207;GO:0019344;GO:0030003;GO:0035304;GO:0070838
2	Zm00001d049355	GO:0031072;GO:0051082
2	Zm00001d049357	GO:0003676
2	Zm00001d049360	GO:0003676
2	Zm00001d049361	GO:0004843;GO:0005634;GO:0007346;GO:0008234;GO:0009630;GO:0016578;GO:0016579;GO:0031491;GO:0042393;GO:0045892
2	Zm00001d049362	GO:0004553;GO:0004575;GO:0005576;GO:0005618;GO:0005975;GO:0005982;GO:0005987;GO:0009827;GO:0009860;GO:0030048;GO:0042742;GO:0050832;GO:0052576;GO:0071836
2	Zm00001d049363	GO:0005215;GO:0005524;GO:0005886;GO:0009941;GO:0010315;GO:0010540;GO:0010541;GO:0016021;GO:0042626;GO:0055085
2	Zm00001d049364	GO:0005634;GO:0009055;GO:0009506;GO:0015035;GO:0045454;GO:0048653
2	Zm00001d049370	GO:0004089;GO:0006730;GO:0008270;GO:0009570
2	Zm00001d049371	GO:0004553;GO:0005975;GO:0030247;GO:0046658
2	Zm00001d049372	GO:0005524;GO:0006457;GO:0051082
2	Zm00001d049374	GO:0003723;GO:0004519;GO:0005739;GO:0005886;GO:0008270;GO:0009451;GO:0016021;GO:0042626;GO:0043231
2	Zm00001d049375	GO:0003735;GO:0006412;GO:0015934
2	Zm00001d049621	GO:0003924;GO:0005525
2	Zm00001d049623	GO:0006351
2	Zm00001d049624	GO:0008270
2	Zm00001d049627	GO:0008270
2	Zm00001d049628	GO:0009055;GO:0022900;GO:0051537
2	Zm00001d049629	GO:0016787
2	Zm00001d049630	GO:0045735
2	Zm00001d049631	GO:0004722;GO:0006470
2	Zm00001d049656	GO:0000160
2	Zm00001d049657	GO:0000278;GO:0004672;GO:0004674;GO:0005524;GO:0005634;GO:0005737;GO:0005886;GO:0006396;GO:0006468;GO:0019901;GO:0035556
2	Zm00001d049659	GO:0004407;GO:0005634;GO:0010187;GO:0016575;GO:0043565;GO:1900055;GO:1990619
2	Zm00001d049660	GO:0000023;GO:0003844;GO:0004553;GO:0005975;GO:0005982;GO:0006098;GO:0009501;GO:0009570;GO:0010021;GO:0019252;GO:0019288;GO:0019760;GO:0043085;GO:0043169;GO:0071329;GO:0071332;GO:0071333;GO:0071482
2	Zm00001d049662	GO:0000723;GO:0003678;GO:0006281
2	Zm00001d049664	GO:0003677;GO:0005634;GO:0006355
2	Zm00001d049666	GO:0005506;GO:0009507;GO:0010048;GO:0010143;GO:0016020;GO:0016705;GO:0016709;GO:0019395;GO:0019825;GO:0020037;GO:0044550;GO:0052722;GO:0055114
2	Zm00001d049742	GO:0000723;GO:0003678;GO:0006281;GO:0006508;GO:0008234
2	Zm00001d052654	GO:0004664;GO:0009094;GO:0009507;GO:0010048;GO:0043481;GO:0047769;GO:0048440
2	Zm00001d052655	GO:0005634;GO:0006914
2	Zm00001d052656	GO:0009507
2	Zm00001d052660	GO:0005634
2	Zm00001d052661	GO:0016491
2	Zm00001d052662	GO:0009941;GO:0015266;GO:0033365
2	Zm00001d052818	GO:0005524;GO:0009570;GO:0009646;GO:0009941;GO:0016887;GO:0019538;GO:0034214;GO:0034605;GO:0042803
2	Zm00001d052819	GO:0005634;GO:0005739;GO:0016746
2	Zm00001d053098	GO:0004556;GO:0005509;GO:0005576;GO:0005975
2	Zm00001d053099	GO:0005634;GO:0005737;GO:0043067
2	Zm00001d053100	GO:0016747;GO:0050734
2	Zm00001d053101	GO:0005509;GO:0005739;GO:0005774;GO:0005783;GO:0005794;GO:0005886;GO:0006457;GO:0009408;GO:0009505;GO:0009506;GO:0009507;GO:0009627;GO:0009644;GO:0034976;GO:0042542;GO:0051082
2	Zm00001d053142	GO:0015079;GO:0016020;GO:0071805
2	Zm00001d053144	GO:0004427;GO:0009678;GO:0015992;GO:0016020
2	Zm00001d053641	GO:0015079;GO:0016020;GO:0071805
2	Zm00001d027024	GO:0004033;GO:0009535;GO:0009941;GO:0010287;GO:0016491;GO:0055114
2	Zm00001d053642	GO:0005737;GO:0030001;GO:0046914;GO:0046916
2	Zm00001d053643	GO:0005737;GO:0030001;GO:0046914;GO:0046916
2	Zm00001d053648	GO:0005739;GO:0006400;GO:0008033;GO:0052381
2	Zm00001d053650	GO:0003677;GO:0003700;GO:0006355
2	Zm00001d053656	GO:0005634;GO:0006333;GO:0006346;GO:0006396;GO:0009220;GO:0009909;GO:0030619;GO:0030620;GO:0031048;GO:0048449;GO:0051567
2	ENSRNA049464139	GO:0004672;GO:0004674;GO:0005524;GO:0005886;GO:0006468
2	ENSRNA049464122	GO:0004672;GO:0005524;GO:0006468
2	Zm00001d053660	GO:0005615
2	Zm00001d053661	GO:0005768;GO:0005802;GO:0009834;GO:0010417;GO:0016020;GO:0047517;GO:0080116
2	Zm00001d053664	GO:0004820;GO:0005524;GO:0005737;GO:0005739;GO:0005768;GO:0005802;GO:0005829;GO:0006094;GO:0006426;GO:0007010;GO:0010498;GO:0015966;GO:0046686;GO:0046983;GO:0070150
2	Zm00001d053667	GO:0003700;GO:0006355
2	Zm00001d053736	GO:0003723;GO:0004519;GO:0005739;GO:0009451
2	Zm00001d053738	GO:0003676;GO:0005634;GO:0046983
2	Zm00001d053740	GO:0000712;GO:0003682;GO:0003690;GO:0005634;GO:0006312;GO:0007129;GO:0031297;GO:0036297;GO:0043240;GO:0046982;GO:0071821
2	Zm00001d053741	GO:0005524;GO:0019538
2	Zm00001d053747	GO:0004185;GO:0005576;GO:0006508;GO:0009505;GO:0009506;GO:0051603
2	Zm00001d053749	GO:0003735;GO:0005840;GO:0006412
2	Zm00001d053751	GO:0005634
2	Zm00001d053753	GO:0003723;GO:0006396;GO:0009506;GO:0016779
2	Zm00001d053754	GO:0003714;GO:0005634;GO:0009414;GO:0009611;GO:0009620;GO:0009695;GO:0009723;GO:0009733;GO:0009738;GO:0009751;GO:0009753;GO:0009867;GO:0010112;GO:0042538;GO:0042803;GO:1903507;GO:2000022
2	Zm00001d053756	GO:0000822;GO:0002237;GO:0004842;GO:0005634;GO:0005774;GO:0007165;GO:0009734;GO:0010011;GO:0010103;GO:0010152;GO:0019005;GO:0048443
2	Zm00001d053757	GO:0005886;GO:0008565;GO:0009306;GO:0009409;GO:0009535;GO:0009941;GO:0009977;GO:0010027;GO:0010103;GO:0016021;GO:0033281;GO:0045038;GO:1902458;GO:1903426;GO:2000070
2	Zm00001d053759	GO:0000245;GO:0000974;GO:0071010;GO:0071011;GO:0071012;GO:0071013;GO:0071014
2	Zm00001d013112	GO:0005215;GO:0005829;GO:0006810;GO:0006816;GO:0007030;GO:0009651;GO:0012501;GO:0016021
2	Zm00001d013113	GO:0000723;GO:0003678;GO:0006281
2	Zm00001d013114	GO:0005794;GO:0016757
2	Zm00001d013115	GO:0008033;GO:0016491;GO:0050660;GO:0055114
2	Zm00001d013116	GO:0003333;GO:0005886;GO:0006865;GO:0010075;GO:0015171
2	Zm00001d013119	GO:0016788
2	Zm00001d013120	GO:0001522;GO:0003723;GO:0005634;GO:0009909;GO:0009982;GO:0031119;GO:0034968;GO:0048449
2	Zm00001d013122	GO:0005737;GO:0006623;GO:0008284;GO:0009610;GO:0016192;GO:0016197;GO:0043161;GO:0043248;GO:0051788;GO:0061025
2	Zm00001d013125	GO:0004252;GO:0005829;GO:0006508;GO:0009507;GO:0030244;GO:0048193;GO:0070008
2	Zm00001d013126	GO:0005634;GO:0005886;GO:0006820;GO:0008381;GO:0016020;GO:0055085
2	Zm00001d013127	GO:0016491;GO:0055114
2	Zm00001d013128	GO:0004560;GO:0005773;GO:0005975
2	Zm00001d013131	GO:0003676;GO:0008270
2	Zm00001d013304	GO:0003677;GO:0005739;GO:0008131;GO:0009851;GO:0009911;GO:0010228;GO:0010229;GO:0016491;GO:0016575;GO:0048825;GO:0055114
2	Zm00001d013307	GO:0004791;GO:0005737;GO:0006662;GO:0015035;GO:0016671;GO:0034599;GO:0045454;GO:0047134
2	Zm00001d013309	GO:0005506;GO:0006631;GO:0016705;GO:0018685;GO:0019825;GO:0020037;GO:0055114
2	Zm00001d013310	GO:0004672;GO:0004674;GO:0005524;GO:0005737;GO:0006468;GO:0007155;GO:0007346;GO:0009793;GO:0010090;GO:0010098;GO:0010103;GO:0010229;GO:0016301;GO:0023014;GO:0031098;GO:0032147;GO:0042981;GO:0045010;GO:0048765;GO:0071555
2	Zm00001d013311	GO:0005215;GO:0005886;GO:0005887;GO:0006810;GO:0006826;GO:0006833;GO:0009414;GO:0010106;GO:0015250;GO:0016020;GO:0034220
2	Zm00001d014382	GO:0004672;GO:0004842;GO:0005524;GO:0005886;GO:0006468;GO:0016301;GO:0016567
2	Zm00001d014384	GO:0004084;GO:0009081
2	Zm00001d014386	GO:0005089
2	Zm00001d014503	GO:0004252;GO:0006508;GO:0009505;GO:0048046;GO:0048359;GO:0080001
2	Zm00001d014548	GO:0004252;GO:0005576;GO:0005618;GO:0006508;GO:0009897;GO:0010103;GO:0042127
2	Zm00001d014549	GO:0004602;GO:0005739;GO:0005829;GO:0005886;GO:0006333;GO:0006979;GO:0007623;GO:0009407;GO:0009507;GO:0009651;GO:0046686;GO:0048046;GO:0055114
2	Zm00001d001551	GO:0000373;GO:0003723;GO:0005739;GO:0008270;GO:0009507;GO:0009658;GO:0010468;GO:0015979
2	Zm00001d014550	GO:0000166;GO:0005388;GO:0005507;GO:0005886;GO:0005887;GO:0010043;GO:0010273;GO:0015662;GO:0016021;GO:0019829;GO:0030001;GO:0043231
2	Zm00001d014553	GO:0008152;GO:0016758;GO:0043231;GO:0080043;GO:0080044
2	Zm00001d014554	GO:0000166;GO:0005388;GO:0005507;GO:0005887;GO:0016021;GO:0019829;GO:0030001;GO:0043231
2	Zm00001d014555	GO:0003941;GO:0006563;GO:0008721;GO:0030378;GO:0043621;GO:0070178
2	Zm00001d014556	GO:0004672;GO:0005524;GO:0006468
2	Zm00001d014557	GO:0003676;GO:0005634;GO:0008270;GO:0009560
2	Zm00001d015163	GO:0003779;GO:0015629;GO:0030042
2	Zm00001d015164	GO:0000166;GO:0005886;GO:0012505
2	Zm00001d015181	GO:0000244;GO:0000398;GO:0005634;GO:0005687;GO:0005690;GO:0006346;GO:0009845;GO:0015030;GO:0046540;GO:0070417;GO:0071011;GO:0097526
2	ENSRNA049458826	GO:0004252;GO:0006508
2	ENSRNA049458782	GO:0003677;GO:0005737;GO:0005886
2	ENSRNA049458812	GO:0051087
2	ENSRNA049458795	GO:0000325;GO:0005524;GO:0005774;GO:0005887;GO:0009407;GO:0010583;GO:0016021;GO:0042626;GO:0055085;GO:1902417;GO:1902418
2	ENSRNA049458846	GO:0000469;GO:0005975;GO:0009045
2	ENSRNA049458874	GO:0003677
2	ENSRNA049458448	GO:0005886;GO:0006813;GO:0009674;GO:0010107;GO:0015079;GO:0016020;GO:0071805
2	ENSRNA049458758	GO:0005488;GO:0005634;GO:0005774;GO:0005829
2	Zm00001d015184	GO:0005524
2	Zm00001d015186	GO:0003700;GO:0005634;GO:0006355;GO:0007623;GO:0010492;GO:0043565;GO:0048768;GO:0051301
2	Zm00001d015189	GO:0000272;GO:0016161
2	Zm00001d015193	GO:0005739;GO:0006486;GO:0016051;GO:0016757;GO:0016758
2	Zm00001d015195	GO:0005576;GO:0005618;GO:0009505;GO:0016572;GO:0030599;GO:0042545
2	Zm00001d015372	GO:0009507;GO:0016295;GO:0016296;GO:0019344;GO:0047381;GO:0047617
2	Zm00001d001590	GO:0006629;GO:0008374
2	Zm00001d015375	GO:0005319;GO:0006810;GO:0006869;GO:0009706;GO:0009707;GO:0019243;GO:0043190
2	Zm00001d015376	GO:0003676;GO:0005634
2	Zm00001d015538	GO:0003676;GO:0005634
2	Zm00001d001622	GO:0003867;GO:0005739;GO:0005774;GO:0005794;GO:0005829;GO:0005985;GO:0006020;GO:0006540;GO:0006541;GO:0006635;GO:0006816;GO:0006979;GO:0007030;GO:0008270;GO:0008483;GO:0009407;GO:0009450;GO:0009651;GO:0009860;GO:0009865;GO:0010033;GO:0010154;GO:0010183;GO:0019484;GO:0030170;GO:0034387;GO:0043161;GO:0046686;GO:0048364;GO:0048367;GO:0050897;GO:0051788;GO:0080129
2	Zm00001d015718	GO:0000079;GO:0004693;GO:0005737;GO:0010440;GO:0019901;GO:0051726
2	Zm00001d016012	GO:0003991;GO:0005737;GO:0006526;GO:0009534;GO:0034618;GO:0042450
2	Zm00001d016013	GO:0003735;GO:0005840;GO:0006412
2	Zm00001d016049	GO:0009570;GO:0009733;GO:0009926;GO:0010223;GO:0016121;GO:0016124;GO:0016702;GO:0045549;GO:0055114;GO:1901601
2	Zm00001d016052	GO:0003743;GO:0005852;GO:0006413;GO:0031369
2	Zm00001d016054	GO:0005215;GO:0005887;GO:0006810;GO:0006826;GO:0009651;GO:0009705;GO:0010106;GO:0010167;GO:0010413;GO:0015200;GO:0015250;GO:0015706;GO:0016020;GO:0034220;GO:0042807;GO:0045492
2	Zm00001d016152	GO:0005634;GO:0005737;GO:0008289
2	Zm00001d016154	GO:0005737;GO:0005975;GO:0006099;GO:0006107;GO:0006108;GO:0006734;GO:0030060;GO:0055114
2	Zm00001d016156	GO:0003677;GO:0003700;GO:0006355
2	Zm00001d016157	GO:0003676
2	Zm00001d016158	GO:0003747;GO:0006415
2	Zm00001d016159	GO:0003677;GO:0003700;GO:0006355
2	Zm00001d016271	GO:0003700;GO:0006355
2	Zm00001d016273	GO:0000981;GO:0001135;GO:0003677;GO:0003700;GO:0005634;GO:0006355;GO:0006357;GO:0043565;GO:0044212;GO:0044839;GO:0045893;GO:0048235;GO:0048555;GO:0055047
2	Zm00001d016274	GO:0003948;GO:0004067;GO:0005576;GO:0006516;GO:0016787;GO:0033345;GO:0051604
2	Zm00001d016275	GO:0008152;GO:0016758
2	Zm00001d016501	GO:0003700;GO:0005634;GO:0006355;GO:0008283;GO:0009641;GO:0009733;GO:0009735;GO:0009826;GO:0010016;GO:0010017;GO:0010218;GO:0042803;GO:0043565;GO:0045892;GO:0048364
2	Zm00001d016502	GO:0005737;GO:0008641
2	Zm00001d016506	GO:0004672;GO:0005524;GO:0005886;GO:0006468;GO:0016301
2	Zm00001d016508	GO:0005829;GO:0009611;GO:0016787
2	Zm00001d016511	GO:0003677;GO:0003700;GO:0006355
2	Zm00001d017078	GO:0003677;GO:0003700;GO:0006355
2	Zm00001d017084	GO:0003677;GO:0003700;GO:0006355
2	Zm00001d017085	GO:0005576;GO:0005739;GO:0006406;GO:0006606;GO:0009640;GO:0009793;GO:0009845;GO:0009909;GO:0009933;GO:0010162;GO:0010182;GO:0010228;GO:0010344;GO:0012511;GO:0016020;GO:0016021;GO:0016567;GO:0019915;GO:0019953;GO:0050826
2	Zm00001d017087	GO:0005506;GO:0016705;GO:0020037;GO:0055114
2	Zm00001d017088	GO:0005634;GO:0009570
2	Zm00001d017089	GO:0003723;GO:0004519;GO:0009451;GO:0043231
2	Zm00001d017090	GO:0009055;GO:0046658
2	Zm00001d017091	GO:0005507;GO:0005886;GO:0009055;GO:0031225;GO:0046658
2	Zm00001d017686	GO:0005576;GO:0016788
2	Zm00001d017689	GO:0004672;GO:0004675;GO:0005524;GO:0005886;GO:0006468;GO:0007166
2	Zm00001d017691	GO:0005956;GO:0019887
2	Zm00001d017692	GO:0000398;GO:0003676;GO:0003723
2	Zm00001d017696	GO:0004252;GO:0005576;GO:0005618;GO:0006508
2	Zm00001d017697	GO:0000786;GO:0003677;GO:0005634;GO:0006334
2	Zm00001d017698	GO:0042393
2	Zm00001d017699	GO:0000079;GO:0019901
2	Zm00001d017700	GO:0003729;GO:0004519;GO:0005739;GO:0006364;GO:0006399;GO:0009451;GO:0009507;GO:0009658;GO:0019288;GO:0045036
2	Zm00001d017702	GO:0003700;GO:0006355;GO:0008270;GO:0043565
2	Zm00001d017703	GO:0000009;GO:0000030;GO:0005783;GO:0006487;GO:0016757;GO:0030433
2	Zm00001d017704	GO:0003700;GO:0006355;GO:0043565
2	Zm00001d017707	GO:0005737;GO:0005886;GO:0006857;GO:0009624;GO:0010039;GO:0015198;GO:0048316;GO:0051980;GO:0055085
2	Zm00001d017977	GO:0003700;GO:0006355;GO:0043565
2	Zm00001d017978	GO:0004672;GO:0005524;GO:0006468
2	Zm00001d017979	GO:0010215;GO:0016049;GO:0031225
2	Zm00001d017983	GO:0006508;GO:0008234
2	Zm00001d017984	GO:0000723;GO:0003678;GO:0006281
2	Zm00001d017985	GO:0000989;GO:0005622;GO:0005634;GO:0006355;GO:0008270;GO:0009640
2	Zm00001d017986	GO:0004672;GO:0005524;GO:0006468
2	Zm00001d017987	GO:0005829;GO:0030276
2	Zm00001d017988	GO:0000977;GO:0001085;GO:0001228;GO:0003682;GO:0003700;GO:0005634;GO:0005667;GO:0006355;GO:0008270;GO:0030154;GO:0043565
2	Zm00001d017989	GO:0005634
2	Zm00001d017991	GO:0009535;GO:0010258;GO:0010598;GO:0016655;GO:0055114
2	Zm00001d017995	GO:0003777;GO:0005524;GO:0005737;GO:0005871;GO:0005886;GO:0007018;GO:0008017;GO:0016887
2	Zm00001d018409	GO:0006914;GO:1990316
2	Zm00001d018410	GO:0005381;GO:0005384;GO:0006880;GO:0016020;GO:0030026;GO:0071281;GO:0071421
2	Zm00001d018411	GO:0000023;GO:0003746;GO:0003924;GO:0005524;GO:0005525;GO:0005739;GO:0005829;GO:0006098;GO:0006354;GO:0006364;GO:0006414;GO:0006415;GO:0009507;GO:0009570;GO:0009658;GO:0009793;GO:0009845;GO:0009902;GO:0009941;GO:0010027;GO:0010207;GO:0010228;GO:0016150;GO:0016226;GO:0019252;GO:0035304;GO:0042793;GO:0043085;GO:0045893;GO:0048046;GO:0048481;GO:0070125
2	Zm00001d018414	GO:0005634;GO:0005829;GO:0005886;GO:0006986;GO:0009165;GO:0009611;GO:0009644;GO:0034605;GO:0042542;GO:0046686;GO:0051131;GO:0051879;GO:0070417;GO:0070678
2	Zm00001d018415	GO:0000326;GO:0004197;GO:0006508;GO:0006624;GO:0008233;GO:0051603;GO:1990019
2	Zm00001d018416	GO:0005886;GO:0009506
2	Zm00001d018417	GO:0009733
2	Zm00001d018418	GO:0004672;GO:0004674;GO:0005524;GO:0005622;GO:0006468;GO:0018105;GO:0018107;GO:0035556
2	Zm00001d018419	GO:0003677;GO:0003700;GO:0005634;GO:0006355;GO:0042546;GO:0043565;GO:0044036;GO:0048759;GO:1901348
2	Zm00001d018420	GO:0007275
2	Zm00001d018421	GO:0000325;GO:0004553;GO:0004575;GO:0005975;GO:0006598;GO:0006816;GO:0006826;GO:0007030;GO:0009611;GO:0009617;GO:0009651;GO:0009805;GO:0010106;GO:0010167;GO:0015706;GO:0016132;GO:0042398;GO:0071370
2	Zm00001d018422	GO:0004190;GO:0005576;GO:0006508;GO:0009505;GO:0030163
2	Zm00001d018423	GO:0005778;GO:0005779;GO:0006098;GO:0016559;GO:0042802;GO:0044375
2	Zm00001d001760	GO:0003682;GO:0003886;GO:0005634;GO:0006270;GO:0006275;GO:0006342;GO:0006346;GO:0008168;GO:0008283;GO:0009909;GO:0010069;GO:0010216;GO:0010425;GO:0016572;GO:0031048;GO:0051567;GO:0051726
2	Zm00001d018431	GO:0004672;GO:0005524;GO:0006468
2	Zm00001d018433	GO:0005576;GO:0005768;GO:0005802;GO:0006664;GO:0046527
2	Zm00001d018434	GO:0003885;GO:0016020;GO:0055114
2	Zm00001d018436	GO:0005773;GO:0005886;GO:0009506
2	Zm00001d018439	GO:0003677
2	Zm00001d018440	GO:0005829;GO:0005886;GO:0006952;GO:0008106;GO:0009744;GO:0009813;GO:0010224;GO:0047501;GO:0047504;GO:0055114;GO:0080167
2	Zm00001d018441	GO:0005737
2	Zm00001d018443	GO:0000271;GO:0005794;GO:0016757
2	Zm00001d018444	GO:0005985;GO:0016157
2	Zm00001d018445	GO:0004553;GO:0005576;GO:0005774;GO:0005975;GO:0009044
2	Zm00001d018447	GO:0004791;GO:0005737;GO:0006662;GO:0015035;GO:0016671;GO:0034599;GO:0045454;GO:0047134
2	Zm00001d018449	GO:0036513;GO:0042787;GO:0044390;GO:0046872;GO:0071712;GO:1904264
2	Zm00001d018450	GO:0005634;GO:0008284;GO:0009560
2	Zm00001d018451	GO:0009827;GO:0009860;GO:0016021;GO:0030148;GO:0042284;GO:0046513
2	Zm00001d018452	GO:0005576;GO:0006949;GO:0009506;GO:0019953
2	Zm00001d018454	GO:0004672;GO:0005524;GO:0006468
2	Zm00001d018455	GO:0003676
2	Zm00001d035316	GO:0000502;GO:0005634;GO:0005829;GO:0005886;GO:0006635;GO:0006888;GO:0008541;GO:0009407;GO:0009507;GO:0009640;GO:0009735;GO:0010090;GO:0010388;GO:0030234;GO:0042023;GO:0043090;GO:0043161;GO:0048767;GO:0051302;GO:0051510;GO:0051604;GO:0051788;GO:0080129
2	Zm00001d035408	GO:0002098;GO:0004402;GO:0005719;GO:0005829;GO:0006357;GO:0008080;GO:0008283;GO:0009294;GO:0010084;GO:0010928;GO:0033588;GO:0035265;GO:0051536;GO:0051604;GO:0090708;GO:2000025
2	Zm00001d035411	GO:0005737;GO:0006869
2	Zm00001d035412	GO:0005886;GO:0009507
2	Zm00001d035413	GO:0005488;GO:0005634;GO:0005794;GO:0005829;GO:0009651;GO:0009723;GO:0009734;GO:0009744;GO:0009750
2	Zm00001d035416	GO:0003677;GO:0003689;GO:0003887;GO:0005524;GO:0005634;GO:0005663;GO:0006260;GO:0006261;GO:0006281;GO:0009360
2	Zm00001d035420	GO:0004222;GO:0009507
2	Zm00001d035421	GO:0008113;GO:0055114
2	Zm00001d001319	GO:0005737
2	Zm00001d001324	GO:0005886;GO:0006810;GO:0016021;GO:0022857
2	Zm00001d035454	GO:0000712;GO:0003690;GO:0005634;GO:0006281;GO:0006661;GO:0007129;GO:0031297;GO:0043240;GO:0051382;GO:0071821
2	Zm00001d035845	GO:0004719;GO:0005829;GO:0006464;GO:0007568;GO:0009651;GO:0009737;GO:0009845;GO:0030091
2	Zm00001d035846	GO:0000023;GO:0008152;GO:0008168;GO:0016556;GO:0019252
2	Zm00001d035848	GO:0003824;GO:0005737;GO:0006979;GO:0009506;GO:0034484;GO:0047274;GO:0052692;GO:0080167
2	ENSRNA049479461	GO:0005634;GO:0046983
2	ENSRNA049479432	GO:0004672;GO:0004675;GO:0005524;GO:0005768;GO:0005886;GO:0006468;GO:0006898;GO:0007169;GO:0010359;GO:0016045;GO:0042742;GO:0052544
2	Zm00001d037566	GO:0003824
2	Zm00001d037573	GO:0003824
2	Zm00001d037574	GO:0004553;GO:0005975;GO:0009507
2	Zm00001d037576	GO:0005506;GO:0016020;GO:0016705;GO:0016709;GO:0020037;GO:0044550;GO:0055114
2	Zm00001d037577	GO:0003677;GO:0006338;GO:0009560;GO:0016514;GO:0040029
2	Zm00001d037967	GO:0010167;GO:0015706
2	Zm00001d037970	GO:0003743
2	Zm00001d037971	GO:0003723
2	Zm00001d037972	GO:0003830;GO:0005794;GO:0006487;GO:0008375;GO:0016020
2	Zm00001d037973	GO:0003677;GO:0006355
2	Zm00001d037975	GO:0003723;GO:0004519;GO:0005739;GO:0009451
2	Zm00001d037978	GO:0005886
2	Zm00001d037979	GO:0008270
2	Zm00001d037980	GO:0005783
2	Zm00001d037981	GO:0006355;GO:0008270
2	Zm00001d038136	GO:0004867;GO:0005576
2	Zm00001d038139	GO:0004867;GO:0005576
2	Zm00001d038142	GO:0005634
2	Zm00001d038147	GO:0005507;GO:0005777;GO:0008131;GO:0009308;GO:0009507;GO:0048038;GO:0055114
2	Zm00001d038149	GO:0009852;GO:0016491;GO:0055114
2	Zm00001d038150	GO:0003824;GO:0008152
2	Zm00001d038235	GO:0003723;GO:0004519;GO:0009451;GO:0043231
2	Zm00001d038239	GO:0005739
2	Zm00001d038244	GO:0008422;GO:1901657
2	Zm00001d038249	GO:0004553;GO:0005975
2	Zm00001d038251	GO:0008422;GO:1901657
2	Zm00001d038257	GO:0004096;GO:0006979;GO:0020037;GO:0055114
2	Zm00001d038258	GO:0005634;GO:0009561;GO:0009960;GO:0010091;GO:0010224;GO:0042023;GO:0051783;GO:1900426;GO:1904667
2	Zm00001d038262	GO:0003676;GO:0005634;GO:0005737;GO:0006397;GO:0008143;GO:0043488;GO:1900364
2	Zm00001d038299	GO:0003700;GO:0006355;GO:0043565
2	Zm00001d038301	GO:0003676
2	Zm00001d038303	GO:0003676
2	Zm00001d038304	GO:0003676;GO:0005634
2	Zm00001d038306	GO:0005887;GO:0006612;GO:0006833;GO:0009651;GO:0009750;GO:0009963;GO:0010363;GO:0015171;GO:0015800;GO:0015804;GO:0030003;GO:0070838
2	Zm00001d038308	GO:0000387
2	Zm00001d038310	GO:0003924;GO:0005525
2	Zm00001d038311	GO:0004497;GO:0005506;GO:0005783;GO:0009647;GO:0010268;GO:0016125;GO:0016132;GO:0016705;GO:0020037;GO:0055114
2	Zm00001d038316	GO:0005524;GO:0005886;GO:0006855;GO:0009506;GO:0016020;GO:0016021;GO:0016887;GO:0042626
2	Zm00001d038348	GO:0005634;GO:0005737;GO:0030001;GO:0046872;GO:0046914;GO:0046916
2	Zm00001d038529	GO:0005737;GO:0030001;GO:0046914;GO:0046916
2	Zm00001d038531	GO:0005737;GO:0030001;GO:0046914;GO:0046916
2	Zm00001d038533	GO:0003777;GO:0005737;GO:0005871;GO:0007018;GO:0016887;GO:0030001;GO:0046872;GO:0046914;GO:0046916
2	Zm00001d038534	GO:0005737;GO:0030001;GO:0046914;GO:0046916
2	Zm00001d038535	GO:0000139;GO:0003777;GO:0004571;GO:0005524;GO:0005739;GO:0005783;GO:0005871;GO:0006491;GO:0007018;GO:0008017;GO:0009060;GO:0009845;GO:0016887
2	Zm00001d038536	GO:0005886
2	Zm00001d038537	GO:0005488;GO:0005634;GO:0009506;GO:0071339;GO:0097344
2	Zm00001d038667	GO:0005634
2	Zm00001d038670	GO:0004672;GO:0005524;GO:0006468
2	Zm00001d038671	GO:0000398;GO:0003676;GO:0003968;GO:0005730;GO:0006306;GO:0006346;GO:0007267;GO:0009616;GO:0009751;GO:0009855;GO:0010014;GO:0010073;GO:0010267;GO:0010495;GO:0030422;GO:0035196;GO:0043687;GO:0045893;GO:0050832;GO:0070919
2	Zm00001d038672	GO:0006952;GO:0009507;GO:0009607;GO:0016020;GO:0016556
2	Zm00001d038673	GO:0005886;GO:0009651;GO:0009737;GO:0009739;GO:2000377
2	Zm00001d038674	GO:0004601;GO:0006979;GO:0020037;GO:0042744;GO:0055114
2	Zm00001d038675	GO:0008374
2	Zm00001d038676	GO:0003676;GO:0003824;GO:0050660;GO:0055114
2	Zm00001d038681	GO:0000045;GO:0005634;GO:0005829;GO:0007030;GO:0019888;GO:0031468;GO:0043130;GO:0043161;GO:0051117;GO:0061025
2	Zm00001d038682	GO:0005794;GO:0042991
2	Zm00001d038684	GO:0000162;GO:0004049;GO:0005737;GO:0005950;GO:0008152;GO:0009617;GO:0010600
2	Zm00001d038685	GO:0003723;GO:0004519;GO:0005739;GO:0009451
2	Zm00001d038686	GO:0004672;GO:0004674;GO:0005524;GO:0005774;GO:0005886;GO:0006468;GO:0007169;GO:0009506;GO:0010075
2	Zm00001d038687	GO:0005868;GO:0007017;GO:0008092;GO:0008574;GO:0010970;GO:0030286;GO:0045505;GO:0051959;GO:0060271;GO:2000582
2	Zm00001d038688	GO:0019904
2	Zm00001d038689	GO:0003333;GO:0005886;GO:0015171
2	Zm00001d038691	GO:0009507;GO:0019288
2	Zm00001d038693	GO:0003779;GO:0005576;GO:0048451;GO:0048453
2	Zm00001d038923	GO:0003700;GO:0005634;GO:0006355
2	Zm00001d038926	GO:0000977;GO:0045944;GO:0046983
2	Zm00001d001475	GO:0003676;GO:0003729;GO:0005634;GO:0005737;GO:0005829;GO:0019048;GO:0035197;GO:0042742;GO:0051607
2	Zm00001d018823	GO:0016021;GO:0022891;GO:0055085
2	Zm00001d019084	GO:0003676;GO:0008270
2	Zm00001d019086	GO:0003677;GO:0003700;GO:0006355
2	Zm00001d019087	GO:0009107;GO:0009249;GO:0015979;GO:0016992
2	Zm00001d019089	GO:0005524;GO:0009611;GO:0009651;GO:0009737;GO:0009897;GO:0010222;GO:0010588;GO:0015245;GO:0015908;GO:0016020;GO:0016021;GO:0016887;GO:0042626;GO:0042803;GO:0080051
2	Zm00001d019090	GO:0010287
2	Zm00001d019091	GO:0046872
2	Zm00001d019092	GO:0005634
2	Zm00001d019093	GO:0000287;GO:0003862;GO:0005737;GO:0005829;GO:0006744;GO:0009098;GO:0009570;GO:0009941;GO:0051287;GO:0055114
2	Zm00001d019096	GO:0003723;GO:0004519;GO:0005739;GO:0008270;GO:0009451;GO:0043231
2	Zm00001d020296	GO:0004842;GO:0031146
2	Zm00001d020297	GO:0005381;GO:0005384;GO:0006880;GO:0016020;GO:0030026;GO:0071281;GO:0071421
2	Zm00001d020298	GO:0000932;GO:0003676;GO:0004535;GO:0017148;GO:0030015;GO:0043928
2	Zm00001d020303	GO:0005886;GO:0006810;GO:0016021;GO:0022857
2	Zm00001d020461	GO:0000287;GO:0004427;GO:0005737;GO:0006796
2	Zm00001d020476	GO:0005739;GO:0005886
2	Zm00001d020697	GO:0005829
2	Zm00001d020706	GO:0005576;GO:0005886;GO:0006810;GO:0016020;GO:0016021;GO:0022857
2	Zm00001d020708	GO:0003700;GO:0005634;GO:0005829;GO:0005886;GO:0005929;GO:0006355;GO:0006888;GO:0008081;GO:0009536;GO:0009620;GO:0010359;GO:0035091;GO:0043090;GO:0061512
2	Zm00001d020788	GO:0004601;GO:0006979;GO:0009505;GO:0009506;GO:0009664;GO:0020037;GO:0042744;GO:0055114
2	Zm00001d020790	GO:0004601;GO:0006979;GO:0020037;GO:0042744;GO:0055114
2	Zm00001d020791	GO:0004601;GO:0006979;GO:0009505;GO:0009506;GO:0009664;GO:0020037;GO:0042744;GO:0055114
2	Zm00001d020794	GO:0004601;GO:0006979;GO:0009505;GO:0009506;GO:0009664;GO:0020037;GO:0042744;GO:0055114
2	Zm00001d020804	GO:0004601;GO:0006979;GO:0020037;GO:0055114
2	Zm00001d020807	GO:0006629;GO:0008081
2	Zm00001d020810	GO:0004672;GO:0005524;GO:0005886;GO:0006468;GO:0016301
2	Zm00001d020826	GO:0000166;GO:0001056;GO:0003899;GO:0005666;GO:0006351;GO:0006384
2	Zm00001d020827	GO:0000166;GO:0001056;GO:0003899;GO:0005666;GO:0005886;GO:0006351;GO:0006384
2	Zm00001d020828	GO:0003676
2	Zm00001d020834	GO:0008440
2	Zm00001d020835	GO:0005634;GO:0005802;GO:0005829;GO:0006623;GO:0006886;GO:0016192;GO:0030124;GO:0030125;GO:0030131
2	Zm00001d020837	GO:0005634
2	Zm00001d020838	GO:0003677;GO:0005634;GO:0006355;GO:0009725
2	Zm00001d020840	GO:0000166;GO:0005634;GO:0007062;GO:0009640;GO:0009793;GO:0009845;GO:0009880;GO:0009908;GO:0009909;GO:0010072;GO:0010162;GO:0010182;GO:0010228;GO:0010564;GO:0016567;GO:0019915;GO:0045595;GO:0048366;GO:0048825;GO:0050826;GO:0051301;GO:0080008
2	Zm00001d020845	GO:0003677;GO:0003700;GO:0005634;GO:0006355;GO:0007155;GO:0009735;GO:0009737;GO:0009741;GO:0010014;GO:0010089;GO:0010090;GO:0010413;GO:0042803;GO:0043565;GO:0044212;GO:0045010;GO:0045491;GO:0045492;GO:0045893;GO:0046982;GO:0048759;GO:0048765;GO:0050832;GO:0071365;GO:0071555;GO:0090059;GO:1901348
2	Zm00001d020887	GO:0000059;GO:0000060;GO:0005643;GO:0005829;GO:0006487;GO:0006607;GO:0006610;GO:0006886;GO:0008139;GO:0008536;GO:0008565;GO:0031965;GO:0034399;GO:0035280;GO:0052541;GO:0052546
2	Zm00001d020898	GO:0003777;GO:0004497;GO:0005506;GO:0005524;GO:0007018;GO:0008017;GO:0016705;GO:0020037;GO:0055114
2	Zm00001d020935	GO:0005634;GO:0008270;GO:0018024;GO:0034968
2	Zm00001d020936	GO:0000285;GO:0005524;GO:0006458;GO:0010008;GO:0016307;GO:0042147;GO:0044183;GO:0046488;GO:0046854;GO:0051082;GO:0061077
2	Zm00001d020937	GO:0005457;GO:0005459;GO:0005460;GO:0005794;GO:0005886;GO:0006863;GO:0015783;GO:0015786;GO:0072334
2	Zm00001d020938	GO:0005634;GO:0005829;GO:0007021;GO:0009524;GO:0009790;GO:0009793;GO:0051301
2	Zm00001d020939	GO:0005768;GO:0005802;GO:0008168;GO:0008757;GO:0032259
2	Zm00001d020940	GO:0004576;GO:0004579;GO:0005774;GO:0005783;GO:0005886;GO:0006486;GO:0008250;GO:0009505;GO:0016021;GO:0018279
2	Zm00001d020941	GO:0003677;GO:0006355
2	Zm00001d020943	GO:0005769;GO:0005886;GO:0015095;GO:0015693;GO:0016021
2	Zm00001d021315	GO:0004672;GO:0005524;GO:0006468
2	Zm00001d021316	GO:0003677;GO:0004386;GO:0005524;GO:0005634;GO:0006270;GO:0006275;GO:0008283;GO:0009855;GO:0009887;GO:0010051;GO:0045951;GO:0046686;GO:0048439;GO:0048519;GO:0051726
2	Zm00001d021321	GO:0005739;GO:0009658
2	Zm00001d021324	GO:0005215;GO:0005887;GO:0006810;GO:0009705;GO:0015250;GO:0016020;GO:0034220;GO:0042807
2	Zm00001d021330	GO:0009535;GO:0009941
2	Zm00001d021332	GO:0005739;GO:0005777;GO:0006625;GO:0006626;GO:0009507
2	Zm00001d021335	GO:0005634
2	Zm00001d021731	GO:0004866;GO:0004867;GO:0015066
2	Zm00001d021738	GO:0004482;GO:0005634;GO:0005845;GO:0006370;GO:0036265
2	Zm00001d021810	GO:0016021;GO:0055085
2	Zm00001d021812	GO:0003824;GO:0008152;GO:0008936;GO:0019674
2	Zm00001d021813	GO:0004185;GO:0006508;GO:0051603
2	Zm00001d021815	GO:0005516;GO:0005524;GO:0005739;GO:0009507;GO:0016036;GO:0016887;GO:0019243;GO:0019375;GO:0042631
2	Zm00001d021816	GO:0003723;GO:0004519;GO:0005739;GO:0080156
2	Zm00001d001269	GO:0006281
2	Zm00001d021817	GO:0004252;GO:0005739;GO:0005759;GO:0006508;GO:0008270;GO:0009535;GO:0009840;GO:0019243;GO:0050897
2	Zm00001d021820	GO:0008152;GO:0008194;GO:0016758;GO:0043231;GO:0080043;GO:0080044
2	Zm00001d021821	GO:0005634
2	Zm00001d021822	GO:0055085
2	Zm00001d021823	GO:0055085
2	Zm00001d021826	GO:0015078;GO:0015991;GO:0033179
2	Zm00001d021827	GO:0003676
2	Zm00001d021866	GO:0004672;GO:0004674;GO:0005524;GO:0005886;GO:0006468;GO:0007166;GO:0030247
2	Zm00001d021867	GO:0005739;GO:0009706
2	Zm00001d021868	GO:0000160;GO:0005634;GO:0005829
2	Zm00001d021869	GO:0008152;GO:0016758
2	Zm00001d021873	GO:0009690;GO:0016614;GO:0019139;GO:0050660;GO:0055114
2	Zm00001d021875	GO:0005509;GO:0009409;GO:0009544;GO:0009654;GO:0009767;GO:0015979;GO:0019898;GO:0045156
2	Zm00001d021876	GO:0005509;GO:0009654;GO:0015979;GO:0019898
2	Zm00001d021877	GO:0005794;GO:0008107;GO:0008417;GO:0009832;GO:0009969;GO:0016020;GO:0042546
2	Zm00001d021878	GO:0005737;GO:0009685;GO:0016491;GO:0052634;GO:0052635;GO:0055114
2	Zm00001d021879	GO:0006508;GO:0008152;GO:0008237;GO:0009850;GO:0010178;GO:0016787
2	Zm00001d021880	GO:0005215;GO:0005887;GO:0006810;GO:0015250;GO:0016020;GO:0034220
2	Zm00001d021882	GO:0003723;GO:0004519;GO:0009451;GO:0043231
2	Zm00001d021883	GO:0003677;GO:0005634;GO:0006355;GO:0009725
2	Zm00001d021887	GO:0005634;GO:0005829
2	Zm00001d021891	GO:0000387;GO:0001510;GO:0005682;GO:0005685;GO:0005686;GO:0005730;GO:0005732;GO:0005829;GO:0008380;GO:0030532;GO:0046540;GO:0071011;GO:0071013
2	Zm00001d022120	GO:0005737;GO:0006559;GO:0006598;GO:0006952;GO:0006979;GO:0009555;GO:0009611;GO:0009805;GO:0009819;GO:0009963;GO:0010224;GO:0016841;GO:0042398;GO:0043234;GO:0045548;GO:0046244;GO:0046274;GO:0080167
2	Zm00001d022124	GO:0005737;GO:0006559;GO:0016841
2	Zm00001d022125	GO:0004001;GO:0005507;GO:0005634;GO:0005829;GO:0005886;GO:0006166;GO:0006169;GO:0019200;GO:0046835
2	Zm00001d001276	GO:0004672;GO:0004674;GO:0005524;GO:0005886;GO:0006468
2	Zm00001d022130	GO:0009733
2	Zm00001d022131	GO:0004672;GO:0004674;GO:0005524;GO:0005886;GO:0006468;GO:0007166;GO:0030247
2	Zm00001d022133	GO:0004672;GO:0004674;GO:0005509;GO:0005524;GO:0005576;GO:0005886;GO:0006468;GO:0007166;GO:0030247
2	Zm00001d022134	GO:0004672;GO:0005509;GO:0005524;GO:0006468;GO:0030247
2	Zm00001d022139	GO:0001666;GO:0005634;GO:0005886;GO:0005887;GO:0006612;GO:0006862;GO:0006888;GO:0008519;GO:0009506;GO:0009737;GO:0009862;GO:0010310;GO:0010311;GO:0010363;GO:0015695;GO:0015696;GO:0015802;GO:0016020;GO:0043069;GO:0043090;GO:0043269;GO:0043621;GO:0051258;GO:0061025;GO:0072488;GO:0080167;GO:0080181
2	Zm00001d022141	GO:0003682
2	Zm00001d022142	GO:0004672;GO:0005524;GO:0006468
2	Zm00001d022143	GO:0003676;GO:0004004;GO:0005524;GO:0005634;GO:0005730;GO:0005737;GO:0005887;GO:0008026;GO:0008519;GO:0010501;GO:0015695;GO:0072488
2	Zm00001d022144	GO:0003676;GO:0003729;GO:0005622;GO:0005829;GO:0006810;GO:0030529
2	Zm00001d008176	GO:0003677
2	Zm00001d008177	GO:0002229;GO:0009617;GO:0009620;GO:0009627;GO:0009697;GO:0009751;GO:0010150;GO:0016491;GO:0016706;GO:0019748;GO:0046244;GO:0055114
2	Zm00001d008578	GO:0008270;GO:0043161;GO:0061630
2	Zm00001d008579	GO:0005576
2	Zm00001d008580	GO:0005634;GO:0005737;GO:0019789;GO:0031625;GO:0061630
2	Zm00001d008581	GO:0003700;GO:0005634;GO:0006355;GO:0043565
2	Zm00001d008582	GO:0005634;GO:0008270;GO:0009741;GO:0010200;GO:0030003;GO:0043161;GO:0061630;GO:0070838
2	Zm00001d008584	GO:0003676
2	Zm00001d008585	GO:0005794;GO:0016757
2	Zm00001d008586	GO:0005739;GO:0005743;GO:0005886;GO:0008381;GO:0009941;GO:0009992;GO:0016020;GO:0016021;GO:0034599;GO:0055085
2	Zm00001d008588	GO:0016491;GO:0051537;GO:0055114
2	Zm00001d008591	GO:0004812;GO:0004827;GO:0005524;GO:0005737;GO:0005829;GO:0006418;GO:0006433;GO:0009506;GO:0016020;GO:0017101
2	Zm00001d008592	GO:0005506;GO:0008610;GO:0009507;GO:0010291;GO:0016119;GO:0016123;GO:0016491;GO:0055114
2	Zm00001d008594	GO:0001944;GO:0003824;GO:0005737;GO:0006979;GO:0009058;GO:0009611;GO:0009612;GO:0009693;GO:0009723;GO:0009733;GO:0009737;GO:0009753;GO:0010200;GO:0016847;GO:0030170;GO:0042802;GO:0051301;GO:0071281
2	Zm00001d008792	GO:0009507;GO:0016020
2	Zm00001d008793	GO:0004536;GO:0005634;GO:0016788
2	Zm00001d008794	GO:0007165
2	Zm00001d008795	GO:0005829;GO:0006511;GO:0009507
2	Zm00001d008799	GO:0000226;GO:0000911;GO:0002237;GO:0004672;GO:0004674;GO:0005524;GO:0005886;GO:0006260;GO:0006306;GO:0006468;GO:0007169;GO:0008283;GO:0009855;GO:0010014;GO:0010075;GO:0010103;GO:0030244;GO:0048443;GO:0051567;GO:0090696
2	Zm00001d008800	GO:0005737;GO:0006629;GO:0016021;GO:0016627
2	Zm00001d008001	GO:0006952;GO:0045926
2	Zm00001d008815	GO:0000786;GO:0003677;GO:0005634;GO:0006334;GO:0009414;GO:0031492
2	Zm00001d008900	GO:0008840;GO:0009089;GO:0009507
2	Zm00001d008902	GO:0004843;GO:0005886;GO:0006820;GO:0006863;GO:0006873;GO:0008308;GO:0009270;GO:0009737;GO:0010037;GO:0010193;GO:0015698;GO:0015711;GO:0016021;GO:0019901;GO:0019903;GO:0030433;GO:0036266;GO:0050891;GO:0055085;GO:0071630;GO:0072671;GO:0090332;GO:1902456
2	Zm00001d008903	GO:0007389;GO:0008361;GO:0009505;GO:0009664;GO:0009832;GO:0009926;GO:0010015;GO:0040007;GO:0046658;GO:0048046
2	Zm00001d008904	GO:0005985;GO:0016157
2	Zm00001d008905	GO:0005794;GO:0006007;GO:0008378;GO:0009969;GO:0016020
2	Zm00001d008907	GO:0005506;GO:0016705;GO:0020037;GO:0055114
2	Zm00001d009230	GO:0004784;GO:0005615;GO:0006801;GO:0006878;GO:0008270;GO:0009570;GO:0015680;GO:0016532;GO:0019430;GO:0030001;GO:0046872;GO:0055114
2	Zm00001d009231	GO:0005576;GO:0007267;GO:0009553;GO:0010430;GO:0016614;GO:0016832;GO:0046593;GO:0050660;GO:0055114
2	Zm00001d009912	GO:0005794;GO:0007037;GO:0009705;GO:0016021;GO:0055085
2	Zm00001d009913	GO:0005634;GO:0005643;GO:0006606;GO:0008536;GO:0046907
2	Zm00001d009915	GO:0000398;GO:0000993;GO:0005634;GO:0006306;GO:0006346;GO:0006355;GO:0007131;GO:0008284;GO:0009630;GO:0009640;GO:0009910;GO:0010090;GO:0010388;GO:0010638;GO:0016020;GO:0016567;GO:0016570;GO:0016571;GO:0016572;GO:0016579;GO:0016593;GO:0030422;GO:0031048;GO:0033044;GO:0035196;GO:0043687;GO:0045893;GO:0051276;GO:0051567;GO:0051569
2	Zm00001d009919	GO:0003677;GO:0003700;GO:0005634;GO:0006355;GO:0009631;GO:0043565
2	Zm00001d009921	GO:0003677;GO:0003700;GO:0005634;GO:0006355;GO:0019760;GO:0043565;GO:0044212;GO:0045893;GO:0050832
2	Zm00001d009923	GO:0043161;GO:0061630
2	Zm00001d009926	GO:0005215;GO:0005886;GO:0006855;GO:0015238;GO:0015297;GO:0016020
2	Zm00001d008076	GO:0005507;GO:0005634;GO:0005737;GO:0006825;GO:0030001;GO:0046872;GO:0046914;GO:0046916
2	Zm00001d010416	GO:0043161;GO:0048437;GO:0061630
2	Zm00001d010420	GO:0005634;GO:0005768;GO:0005802;GO:0008168;GO:0008757;GO:0032259
2	Zm00001d010421	GO:0004497;GO:0005506;GO:0005739;GO:0006826;GO:0007275;GO:0010106;GO:0010167;GO:0010268;GO:0015706;GO:0016125;GO:0016132;GO:0016705;GO:0019825;GO:0020037;GO:0055114
2	Zm00001d010618	GO:0003735;GO:0005840;GO:0006412
2	Zm00001d010620	GO:0005506;GO:0016705;GO:0020037;GO:0055114
2	Zm00001d010632	GO:0005516;GO:0005634;GO:0009739
2	Zm00001d010654	GO:0005768;GO:0005802;GO:0008168;GO:0008757;GO:0016021;GO:0032259;GO:0052546
2	Zm00001d010655	GO:0004252;GO:0006508;GO:0016021
2	Zm00001d010656	GO:0006508;GO:0008234
2	Zm00001d010658	GO:0000723;GO:0003678;GO:0006281
2	Zm00001d010667	GO:0043161;GO:0061630
2	Zm00001d010670	GO:0005634;GO:0006486;GO:0006888;GO:0043090
2	Zm00001d011519	GO:0004871;GO:0005737;GO:0005834;GO:0007165
2	Zm00001d011520	GO:0003677;GO:0003700;GO:0005634;GO:0006355
2	Zm00001d011523	GO:0000922;GO:0000923;GO:0005200;GO:0005813;GO:0005815;GO:0005816;GO:0007020;GO:0008274;GO:0031122;GO:0043015;GO:0051011;GO:0051298;GO:0051321;GO:0051415;GO:0090307
2	Zm00001d011526	GO:0004672;GO:0005524;GO:0006468
2	Zm00001d011527	GO:0003677
2	Zm00001d011532	GO:0003676;GO:0003729;GO:0003743;GO:0004521;GO:0005634;GO:0005829;GO:0005887;GO:0006306;GO:0006346;GO:0007062;GO:0007155;GO:0007267;GO:0009616;GO:0009733;GO:0009850;GO:0009855;GO:0009880;GO:0009887;GO:0009926;GO:0009955;GO:0009965;GO:0010050;GO:0010072;GO:0010073;GO:0010090;GO:0010218;GO:0010228;GO:0010267;GO:0010305;GO:0010431;GO:0010589;GO:0015116;GO:0019827;GO:0019898;GO:0035195;GO:0035196;GO:…
2	Zm00001d011534	GO:0005737;GO:0047617
2	Zm00001d011536	GO:0003676
2	Zm00001d012061	GO:0005985;GO:0016157
2	Zm00001d012063	GO:0003677;GO:0004386;GO:0005524;GO:0005634;GO:0006974;GO:0071494
2	Zm00001d012067	GO:0005096;GO:0005634;GO:0005737;GO:0005886;GO:0017137;GO:0017157;GO:0019905;GO:0048235;GO:0080008
2	Zm00001d012069	GO:0003700;GO:0005634;GO:0006355
2	Zm00001d012074	GO:0005634
2	ENSRNA049475572	GO:0003677;GO:0006355
2	Zm00001d044808	GO:0004672;GO:0004674;GO:0004675;GO:0005524;GO:0005886;GO:0006468;GO:0007166;GO:0046777
2	Zm00001d044814	GO:0004514;GO:0009435
2	Zm00001d044815	GO:0004514;GO:0009435
2	Zm00001d027105	GO:0000271;GO:0005829;GO:0005876;GO:0005886;GO:0005938;GO:0007026;GO:0007067;GO:0009506;GO:0009524;GO:0009825;GO:0009832;GO:0009932;GO:0010817;GO:0016049;GO:0030243;GO:0043481;GO:0043622;GO:0048767;GO:0050821;GO:0051010;GO:0071555
2	Zm00001d046071	GO:0000271;GO:0000977;GO:0005794;GO:0005886;GO:0009833;GO:0016020;GO:0016759;GO:0016760;GO:0030244
2	Zm00001d046072	GO:0003677;GO:0003700;GO:0005634;GO:0006355;GO:0009790;GO:0009793;GO:0046983
2	Zm00001d046135	GO:0004843;GO:0005634;GO:0006511;GO:0016579;GO:0031307;GO:0036459
2	Zm00001d046136	GO:0005634;GO:0006281;GO:0010224;GO:0010228;GO:0016571;GO:0018024
2	Zm00001d046137	GO:0000027;GO:0001510;GO:0003729;GO:0003735;GO:0005618;GO:0005730;GO:0005774;GO:0005794;GO:0005840;GO:0005886;GO:0006412;GO:0009506;GO:0022625;GO:0042256;GO:0042788
2	Zm00001d046449	GO:0003735;GO:0005840;GO:0006412
2	Zm00001d046450	GO:0003676;GO:0005634;GO:0005829;GO:0009505;GO:0009506
2	Zm00001d046455	GO:0000338;GO:0004222;GO:0005634;GO:0006626;GO:0008180;GO:0009416;GO:0009640;GO:0009753;GO:0010387;GO:0010388
2	Zm00001d046456	GO:0003774;GO:0005524;GO:0016459
2	Zm00001d046457	GO:0003676;GO:0046983
2	Zm00001d046672	GO:0003964
2	Zm00001d046673	GO:0001676;GO:0003824;GO:0004467;GO:0005737;GO:0005783;GO:0008152;GO:0016207;GO:0031956;GO:0046949;GO:0080110
2	Zm00001d046675	GO:0004601;GO:0006979;GO:0020037;GO:0042744;GO:0055114
2	Zm00001d046677	GO:0004857;GO:0005576;GO:0043086;GO:0046910;GO:0080167
2	Zm00001d046680	GO:0005634
2	Zm00001d046681	GO:0006950
2	Zm00001d046883	GO:0000145;GO:0001927;GO:0005829;GO:0005886;GO:0006893;GO:0007155;GO:0009506;GO:0009846;GO:0009860;GO:0010090;GO:0045010;GO:0048765;GO:0060321;GO:0070062;GO:0071555
2	Zm00001d046891	GO:0005198;GO:0009507;GO:0009570;GO:0010236
2	Zm00001d046936	GO:0005886;GO:0006810;GO:0016021;GO:0022857
2	Zm00001d046939	GO:0004124;GO:0005737;GO:0006535;GO:0030170
2	Zm00001d046974	GO:0003824
2	Zm00001d046978	GO:0004672;GO:0004674;GO:0005516;GO:0005524;GO:0005886;GO:0006468;GO:0048544
2	Zm00001d048302	GO:0000786;GO:0003677;GO:0005634;GO:0006334;GO:0008283;GO:0031492;GO:0046982
2	Zm00001d048307	GO:0005488
2	Zm00001d048308	GO:0004672;GO:0005524;GO:0006468
2	Zm00001d048310	GO:0006812;GO:0015299;GO:0016021;GO:0016888;GO:0055085
2	Zm00001d048312	GO:0005634
2	Zm00001d048314	GO:0000786;GO:0003677;GO:0046982
2	Zm00001d048315	GO:0004571;GO:0005509;GO:0016020
2	Zm00001d048316	GO:0000723;GO:0003678;GO:0006281;GO:0006508;GO:0008234
2	Zm00001d048317	GO:0005506;GO:0016705;GO:0020037;GO:0055114
2	Zm00001d048318	GO:0050829
2	Zm00001d048319	GO:0001676;GO:0003995;GO:0003997;GO:0004812;GO:0005524;GO:0005634;GO:0005777;GO:0006418;GO:0006635;GO:0009735;GO:0033539;GO:0043161;GO:0043248;GO:0048767;GO:0050660;GO:0051788;GO:0071949
2	Zm00001d048320	GO:0004842;GO:0005488;GO:0016567
2	Zm00001d048321	GO:0009705;GO:0015140;GO:0015743
2	Zm00001d048322	GO:0001666;GO:0005739;GO:0006636;GO:0006655;GO:0006869;GO:0009707;GO:0009809;GO:0009867;GO:0015995;GO:0016036;GO:0016117;GO:0019288;GO:0019375;GO:0031408;GO:0035250;GO:0042550;GO:0046480
2	Zm00001d048323	GO:0004871;GO:0006952;GO:0009506;GO:0046658
2	Zm00001d048325	GO:0019538
2	Zm00001d048326	GO:0003700;GO:0005667;GO:0006355;GO:0046983
2	Zm00001d048329	GO:0006661;GO:0009535;GO:0009965;GO:0030154;GO:0045893
2	Zm00001d048332	GO:0004672;GO:0005524;GO:0006468
2	Zm00001d048333	GO:0005375;GO:0016021;GO:0035434
3	Zm00001d003368	GO:0003774;GO:0003777;GO:0003824;GO:0004559;GO:0004571;GO:0005515;GO:0005524;GO:0006928;GO:0007017;GO:0007018;GO:0008017;GO:0008092;GO:0015631;GO:0015923;GO:0015924;GO:0016462;GO:0016787;GO:0016817;GO:0016818;GO:0016887;GO:0030554;GO:0032403;GO:0032553;GO:0032559;GO:0035639;GO:0043167;GO:0043168;GO:0043412;GO:0044877;GO:0097367
3	Zm00001d005966	GO:0003824;GO:0016772;GO:0043412;GO:0046777;GO:0046834;GO:0046854
3	Zm00001d005969	GO:0005515
3	Zm00001d006008	GO:0005515;GO:0005524;GO:0030554;GO:0032553;GO:0032559;GO:0035639;GO:0043167;GO:0043168;GO:0097367
3	Zm00001d006079	GO:0003824;GO:0004843;GO:0008233;GO:0008234;GO:0008270;GO:0016787;GO:0019783;GO:0036459;GO:0043167;GO:0043169;GO:0043412;GO:0046872;GO:0046914;GO:0070011;GO:0070646;GO:0101005
3	Zm00001d006084	GO:0000041;GO:0003824;GO:0005524;GO:0005982;GO:0006006;GO:0006094;GO:0006206;GO:0006207;GO:0006220;GO:0006221;GO:0006996;GO:0009218;GO:0009220;GO:0016763;GO:0016772;GO:0019205;GO:0019319;GO:0019856;GO:0030243;GO:0030244;GO:0030554;GO:0032553;GO:0032559;GO:0035639;GO:0043167;GO:0043168;GO:0046364;GO:0051273;GO:0051274;GO:0072527;GO:0072528;GO:0097367;GO:1901659
3	Zm00001d006085	GO:0003824;GO:0004298;GO:0008233;GO:0016787;GO:0070003;GO:0070011
3	Zm00001d009134	GO:0003824
3	Zm00001d011731	GO:0043167;GO:0043169;GO:0046872
3	Zm00001d011738	GO:0003824
3	Zm00001d011741	GO:0000462;GO:0006996;GO:0022607;GO:0022618;GO:0034470;GO:0034622;GO:0034660;GO:0042254;GO:0042255;GO:0042256;GO:0043933;GO:0065003;GO:0070925;GO:0071826
3	Zm00001d015765	GO:0000988;GO:0000989;GO:0003712;GO:0003714;GO:0006259;GO:0006281;GO:0006473;GO:0006475;GO:0006974;GO:0006996;GO:0016573;GO:0018393;GO:0018394;GO:0043412;GO:0043543;GO:0043933;GO:0045892;GO:0051276;GO:1902589
3	Zm00001d018337	GO:0006996;GO:0009451;GO:0022607;GO:0022618;GO:0034622;GO:0042254;GO:0042255;GO:0042273;GO:0043412;GO:0043933;GO:0065003;GO:0070925;GO:0071826
3	Zm00001d019520	GO:0003824;GO:0005515;GO:0006996;GO:0008170;GO:0008270;GO:0008276;GO:0016278;GO:0016279;GO:0018024;GO:0042054;GO:0042393;GO:0043167;GO:0043169;GO:0043412;GO:0043933;GO:0046872;GO:0046914;GO:0051276;GO:1902589
3	Zm00001d019525	GO:0003824;GO:0004518;GO:0004519;GO:0009451;GO:0016787;GO:0016788;GO:0043412
3	Zm00001d020506	GO:0006259;GO:0006261;GO:0007049;GO:0022402;GO:0022607;GO:0034622;GO:0043933;GO:0065003
3	Zm00001d020510	GO:0000041;GO:0043167;GO:0043169;GO:0046872;GO:0046914
3	Zm00001d020515	GO:0003774;GO:0003777;GO:0003824;GO:0006928;GO:0007017;GO:0007018;GO:0016462;GO:0016787;GO:0016817;GO:0016818;GO:0016887
3	Zm00001d020516	GO:0000280;GO:0003774;GO:0003777;GO:0003824;GO:0005515;GO:0005524;GO:0006928;GO:0006996;GO:0007017;GO:0007018;GO:0007049;GO:0007126;GO:0008017;GO:0008092;GO:0015631;GO:0016462;GO:0016787;GO:0016817;GO:0016818;GO:0016887;GO:0022402;GO:0030554;GO:0032403;GO:0032553;GO:0032559;GO:0035639;GO:0043167;GO:0043168;GO:0043933;GO:0044877;GO:0045892;GO:0048285;GO:0051276;GO:0051321;GO:0097367;GO:1902589;GO:…
3	Zm00001d021623	GO:0003824;GO:0005509;GO:0005524;GO:0016772;GO:0030554;GO:0032553;GO:0032559;GO:0035639;GO:0043167;GO:0043168;GO:0043169;GO:0043412;GO:0046872;GO:0097367
3	Zm00001d021624	GO:0000280;GO:0006259;GO:0006974;GO:0006996;GO:0007049;GO:0007126;GO:0009451;GO:0010212;GO:0022402;GO:0034470;GO:0034660;GO:0043412;GO:0048285;GO:0051276;GO:0051321;GO:1901659;GO:1902589;GO:1903046
3	Zm00001d021626	GO:0003824;GO:0004518;GO:0004519;GO:0004521;GO:0006006;GO:0006094;GO:0009082;GO:0016787;GO:0016788;GO:0019319;GO:0019761;GO:0046364;GO:1901659
3	Zm00001d021635	GO:0006259;GO:0006281;GO:0006282;GO:0006974;GO:0006996;GO:0048584;GO:0051276;GO:1902589;GO:2001020
3	Zm00001d021770	GO:0003824
3	Zm00001d021785	GO:0003774;GO:0003824;GO:0005524;GO:0016462;GO:0016787;GO:0016817;GO:0016818;GO:0030554;GO:0032553;GO:0032559;GO:0035639;GO:0043167;GO:0043168;GO:0097367
3	Zm00001d021787	GO:0003824;GO:0003951;GO:0016772
3	Zm00001d021789	GO:0003824;GO:0008233;GO:0016787;GO:0070011
3	Zm00001d021790	GO:0008270;GO:0043167;GO:0043169;GO:0046872;GO:0046914
3	Zm00001d021793	GO:0003824;GO:0004427;GO:0009678;GO:0016462;GO:0016787;GO:0016817;GO:0016818
3	Zm00001d021799	GO:0008270;GO:0043167;GO:0043169;GO:0046872;GO:0046914
3	Zm00001d021802	GO:0005096;GO:0008047;GO:0030695;GO:0043412;GO:0043543;GO:0051345;GO:0060589
3	Zm00001d022332	GO:0000280;GO:0003697;GO:0003824;GO:0004518;GO:0004519;GO:0004520;GO:0004536;GO:0005524;GO:0006259;GO:0006281;GO:0006312;GO:0006974;GO:0006996;GO:0007049;GO:0007126;GO:0008094;GO:0010212;GO:0016444;GO:0016462;GO:0016787;GO:0016788;GO:0016817;GO:0016818;GO:0016887;GO:0022402;GO:0022607;GO:0030554;GO:0032103;GO:0032553;GO:0032559;GO:0034622;GO:0035639;GO:0043167;GO:0043168;GO:0043566;GO:0043933;GO:…
3	Zm00001d022334	GO:0003824;GO:0008146;GO:0016782
3	Zm00001d022338	GO:0003824;GO:0006259;GO:0006281;GO:0006473;GO:0006475;GO:0006974;GO:0006996;GO:0007017;GO:0007049;GO:0009616;GO:0010050;GO:0016573;GO:0016772;GO:0018393;GO:0018394;GO:0022402;GO:0043412;GO:0043543;GO:0043933;GO:0045892;GO:0051276;GO:1902589
3	Zm00001d022341	GO:0003824;GO:0003954;GO:0010181;GO:0016655;GO:0032553;GO:0043167;GO:0043168;GO:0051287;GO:0051539;GO:0097367
3	Zm00001d022347	GO:0003824;GO:0016787;GO:0016788;GO:0043167;GO:0043169;GO:0043412
3	Zm00001d022356	GO:0003724;GO:0003824;GO:0004004;GO:0005524;GO:0006220;GO:0006221;GO:0008026;GO:0008186;GO:0009218;GO:0009220;GO:0010501;GO:0016462;GO:0016787;GO:0016817;GO:0016818;GO:0016887;GO:0030554;GO:0032553;GO:0032559;GO:0034470;GO:0034660;GO:0035639;GO:0042254;GO:0043167;GO:0043168;GO:0070035;GO:0072527;GO:0072528;GO:0097367
3	Zm00001d024000	GO:0003824;GO:0016787
3	Zm00001d028143	GO:0003824;GO:0007049;GO:0008233;GO:0008234;GO:0010099;GO:0010100;GO:0010388;GO:0016787;GO:0019783;GO:0022402;GO:0043412;GO:0070011;GO:0070646;GO:0090068;GO:2000030
3	Zm00001d028560	GO:0003824;GO:0005524;GO:0005982;GO:0007167;GO:0007169;GO:0016772;GO:0019761;GO:0030243;GO:0030244;GO:0030554;GO:0032553;GO:0032559;GO:0035639;GO:0043167;GO:0043168;GO:0043412;GO:0043473;GO:0043476;GO:0043478;GO:0043479;GO:0043480;GO:0043481;GO:0046777;GO:0051273;GO:0051274;GO:0097367;GO:1901659
3	Zm00001d028567	GO:0005515;GO:0032182;GO:0043130
3	Zm00001d028568	GO:0003824;GO:0016787
3	Zm00001d028572	GO:0003824;GO:0016772;GO:0016779
3	Zm00001d029598	GO:0000988;GO:0000989;GO:0003712;GO:0003713;GO:0005515
3	Zm00001d029604	GO:0003824
3	Zm00001d029605	GO:0003824;GO:0016787
3	Zm00001d029758	GO:0003824;GO:0005509;GO:0005524;GO:0016772;GO:0030554;GO:0032553;GO:0032559;GO:0035639;GO:0043167;GO:0043168;GO:0043169;GO:0043412;GO:0046872;GO:0097367
3	Zm00001d029763	GO:0003824
3	Zm00001d029764	GO:0003824;GO:0004518;GO:0004519;GO:0008270;GO:0009451;GO:0016787;GO:0016788;GO:0043167;GO:0043169;GO:0043412;GO:0046872;GO:0046914
3	Zm00001d031747	GO:0000460;GO:0003743;GO:0006996;GO:0022607;GO:0022618;GO:0034470;GO:0034622;GO:0034660;GO:0042254;GO:0042255;GO:0042256;GO:0042273;GO:0043021;GO:0043933;GO:0044877;GO:0065003;GO:0070925;GO:0071428;GO:0071826
3	Zm00001d031750	GO:0003824;GO:0003887;GO:0006259;GO:0006261;GO:0006281;GO:0006974;GO:0016772;GO:0016779;GO:0019985;GO:0034061
3	Zm00001d031751	GO:0003824;GO:0003887;GO:0005515;GO:0006259;GO:0006261;GO:0006281;GO:0006974;GO:0016772;GO:0016779;GO:0019985;GO:0034061
3	Zm00001d031760	GO:0005515;GO:0005543;GO:0005545;GO:0006901;GO:0006996;GO:0016050;GO:0022607;GO:0030276;GO:0034622;GO:0035091;GO:0043167;GO:0043168;GO:0043933;GO:0048268;GO:0065003
3	Zm00001d035567	GO:0003824;GO:0006996;GO:0007017;GO:0016462;GO:0016787;GO:0016817;GO:0016818;GO:0022607;GO:0034622;GO:0043933;GO:0065003;GO:1902589
3	Zm00001d035569	GO:0030030
3	Zm00001d040519	GO:0030145;GO:0043167;GO:0043169;GO:0045735;GO:0046872;GO:0046914;GO:2000280
3	Zm00001d050146	GO:0000149;GO:0005484;GO:0005515;GO:0006996;GO:0016050;GO:1902589
3	Zm00001d050148	GO:0003824;GO:0005524;GO:0007167;GO:0007169;GO:0016772;GO:0030554;GO:0032553;GO:0032559;GO:0035639;GO:0043167;GO:0043168;GO:0043412;GO:0097367
3	Zm00001d053798	GO:0003824;GO:0016620;GO:0016903
3	Zm00001d053800	GO:0009071
3	Zm00001d053802	GO:0003824;GO:0004518;GO:0004519;GO:0009451;GO:0016787;GO:0016788;GO:0043412
3	Zm00001d027425	GO:0003676;GO:0003723;GO:0008270
3	Zm00001d022658	GO:0005777;GO:0016021;GO:0016560
3	Zm00001d027427	GO:0016020;GO:0016760;GO:0030244
3	Zm00001d027428	GO:0004672;GO:0004674;GO:0005524;GO:0005634;GO:0005789;GO:0005886;GO:0006468;GO:0007169;GO:0032541;GO:1990578
3	Zm00001d027429	GO:0004672;GO:0006468
3	Zm00001d027430	GO:0004672;GO:0006468
3	Zm00001d022659	GO:0016020;GO:0016760;GO:0030244
3	Zm00001d027434	GO:0000160;GO:0004427;GO:0009678;GO:0015992;GO:0016020;GO:0030247
3	Zm00001d027436	GO:0005829;GO:0006623;GO:0008233;GO:0019760;GO:0048193;GO:0061025
3	Zm00001d027568	GO:0005887;GO:0048235
3	Zm00001d027570	GO:0004970;GO:0005217;GO:0005262;GO:0005886;GO:0006816;GO:0008066;GO:0016020;GO:0019722;GO:0030003;GO:0071230
3	Zm00001d027571	GO:0004970;GO:0016020
3	Zm00001d027572	GO:0003677
3	Zm00001d027576	GO:0003723;GO:0004519;GO:0005739;GO:0005829;GO:0009451;GO:0016556;GO:0019288;GO:0043231
3	Zm00001d027577	GO:0003676;GO:0005634
3	Zm00001d027578	GO:0003676
3	Zm00001d027580	GO:0003676
3	Zm00001d027582	GO:0000786;GO:0003677;GO:0005730;GO:0007020;GO:0009534;GO:0009570;GO:0046982
3	Zm00001d027583	GO:0006486;GO:0008378;GO:0016020
3	Zm00001d027585	GO:0000786;GO:0003677;GO:0005634;GO:0006334;GO:0046982
3	Zm00001d027587	GO:0004857;GO:0005618;GO:0030599;GO:0042545;GO:0046910;GO:0071944
3	Zm00001d027589	GO:0045735
3	Zm00001d027591	GO:0003677;GO:0005622
3	Zm00001d027593	GO:0000209;GO:0004842;GO:0005634;GO:0005829;GO:0006865;GO:0008270;GO:0009737;GO:0009788;GO:0016567;GO:0042787;GO:0043161;GO:0061630
3	Zm00001d027595	GO:0003677;GO:0003700;GO:0006355
3	Zm00001d027596	GO:0009733
3	Zm00001d027599	GO:0009733
3	Zm00001d027665	GO:0000723;GO:0003678;GO:0006281
3	Zm00001d027875	GO:0005524
3	Zm00001d027876	GO:0000784;GO:0003684;GO:0005524;GO:0005634;GO:0005737;GO:0006303;GO:0006457;GO:0007062;GO:0009630;GO:0031048;GO:0031848;GO:0035312;GO:0036297;GO:0045132
3	Zm00001d027877	GO:0003714;GO:0005634;GO:0009611;GO:0031347;GO:1903507;GO:2000022
3	Zm00001d022680	GO:0005215;GO:0005381;GO:0006810;GO:0006828;GO:0009507;GO:0015086;GO:0015103;GO:0016020;GO:0034755;GO:0070574
3	Zm00001d027880	GO:0006098;GO:0006364;GO:0009507;GO:0009535;GO:0009637;GO:0009644;GO:0009744;GO:0009765;GO:0009768;GO:0009941;GO:0010114;GO:0010155;GO:0010218;GO:0010287;GO:0015979;GO:0016020;GO:0016168;GO:0019288;GO:0019761;GO:0030003;GO:0030076;GO:0031409;GO:0070838
3	Zm00001d028139	GO:0000145;GO:0005634;GO:0005829;GO:0005886;GO:0006887;GO:0006904;GO:0006952;GO:0007165
3	Zm00001d028140	GO:0005794;GO:0007020;GO:0016021
3	Zm00001d028141	GO:0000303;GO:0004028;GO:0004029;GO:0005829;GO:0006081;GO:0009269;GO:0009651;GO:0009733;GO:0009737;GO:0009743;GO:0009873;GO:0015996;GO:0016491;GO:0055114
3	Zm00001d028142	GO:0005375;GO:0005770;GO:0005774;GO:0005794;GO:0009506;GO:0009737;GO:0015089;GO:0015680;GO:0016021;GO:0035434
3	Zm00001d028473	GO:0005506;GO:0016020;GO:0016705;GO:0016709;GO:0020037;GO:0044550;GO:0055114
3	Zm00001d028475	GO:0005506;GO:0016705;GO:0020037;GO:0055114
3	Zm00001d028477	GO:0005506;GO:0016705;GO:0020037;GO:0055114
3	Zm00001d028478	GO:0004871;GO:0005634;GO:0005834;GO:0005886;GO:0007186;GO:0009737
3	Zm00001d028480	GO:0008728;GO:0009507;GO:0010150;GO:0015969;GO:0015970;GO:0015979
3	Zm00001d028546	GO:0004197;GO:0005615;GO:0005764;GO:0006508;GO:0006955;GO:0008234;GO:0051603
3	Zm00001d028547	GO:0004672;GO:0004674;GO:0004871;GO:0005524;GO:0005737;GO:0006468;GO:0035556
3	Zm00001d028548	GO:0004607;GO:0005634;GO:0005773;GO:0005783;GO:0006629;GO:0008374;GO:0019432;GO:0046027
3	Zm00001d028550	GO:0005634
3	Zm00001d028552	GO:0005743;GO:0006839;GO:0022857;GO:0031307;GO:0055085
3	Zm00001d028554	GO:0000165;GO:0003676;GO:0003700;GO:0005634;GO:0006355;GO:0006612;GO:0008270;GO:0009617;GO:0009788;GO:0009793;GO:0009862;GO:0009867;GO:0009965;GO:0010026;GO:0010027;GO:0010228;GO:0010310;GO:0010363;GO:0016226;GO:0031348;GO:0035304;GO:0044212;GO:0045893;GO:0048481
3	Zm00001d028556	GO:0005488;GO:0006886;GO:0006904;GO:0030117
3	Zm00001d028557	GO:0000723;GO:0003678;GO:0006281
3	Zm00001d028558	GO:0046983
3	Zm00001d028561	GO:0003824;GO:0006629
3	Zm00001d028565	GO:0003700;GO:0005634;GO:0006355;GO:0043565
3	Zm00001d028566	GO:0004089;GO:0006730;GO:0008270
3	Zm00001d028569	GO:0005634;GO:0006270;GO:0006275;GO:0008283;GO:0009506;GO:0010389;GO:0016572
3	Zm00001d028575	GO:0004252;GO:0005886;GO:0016021;GO:0031969
3	Zm00001d028593	GO:0004252;GO:0005634;GO:0005737;GO:0006508;GO:0008236;GO:0016020;GO:0070008
3	Zm00001d028748	GO:0006508;GO:0008236
3	Zm00001d028749	GO:0005487;GO:0005643;GO:0006606;GO:0006913;GO:0008139
3	Zm00001d028750	GO:0006810;GO:0016021
3	Zm00001d022684	GO:0005634
3	Zm00001d028751	GO:0006661
3	Zm00001d028752	GO:0004190;GO:0006508;GO:0030163
3	Zm00001d028753	GO:0004190;GO:0006508;GO:0030163
3	Zm00001d028755	GO:0006355
3	Zm00001d028862	GO:0003756;GO:0005783;GO:0005788;GO:0006457;GO:0006984;GO:0009408;GO:0009505;GO:0009507;GO:0009627;GO:0009644;GO:0016853;GO:0034976;GO:0042542;GO:0045454
3	Zm00001d028863	GO:0005545;GO:0030136;GO:0030276;GO:0048268
3	Zm00001d028866	GO:0003676
3	Zm00001d028870	GO:0003700;GO:0006355;GO:0043565
3	Zm00001d028872	GO:0005783;GO:0009061
3	Zm00001d028873	GO:0003700;GO:0006355
3	Zm00001d028874	GO:0003700;GO:0005634;GO:0006355;GO:0043565
3	Zm00001d028994	GO:0005506;GO:0005576;GO:0007275;GO:0010268;GO:0010295;GO:0016125;GO:0016132;GO:0016705;GO:0019825;GO:0020037;GO:0055114
3	Zm00001d028995	GO:0004556;GO:0005509;GO:0005975;GO:0005983;GO:0005987;GO:0009737;GO:0009739;GO:0048046
3	Zm00001d028996	GO:0001944;GO:0002679;GO:0003677;GO:0003700;GO:0005634;GO:0006355;GO:0009693;GO:0010200;GO:0035556;GO:0050832;GO:0051301
3	Zm00001d028998	GO:0005829;GO:0009903;GO:0009904
3	Zm00001d029217	GO:0005432;GO:0005509;GO:0055074
3	Zm00001d022747	GO:0003723;GO:0004519;GO:0009451;GO:0043231
3	Zm00001d029223	GO:0005737;GO:0006457
3	Zm00001d029328	GO:0003677;GO:0003700;GO:0005215;GO:0005737;GO:0005829;GO:0006355;GO:0006810;GO:0006886;GO:0006888;GO:0008270;GO:0030127
3	Zm00001d029329	GO:0008152;GO:0009056;GO:0016787
3	Zm00001d029331	GO:0008152;GO:0009056;GO:0016787
3	Zm00001d029534	GO:0005634;GO:0005829;GO:0008152;GO:0009056;GO:0016787;GO:0052689
3	Zm00001d029535	GO:0000165;GO:0002237;GO:0002679;GO:0004620;GO:0005737;GO:0006612;GO:0006629;GO:0009507;GO:0009595;GO:0009626;GO:0009646;GO:0009697;GO:0009723;GO:0009862;GO:0009867;GO:0010200;GO:0010310;GO:0010363;GO:0016020;GO:0016298;GO:0031348;GO:0031408;GO:0042742;GO:0043069;GO:0043900;GO:0045735;GO:0046686;GO:0047372;GO:0050832;GO:0051607;GO:0061025;GO:0071456
3	Zm00001d029537	GO:0003676
3	Zm00001d029539	GO:0004185;GO:0006508;GO:0051603
3	Zm00001d029540	GO:0005975;GO:0009045;GO:0030247
3	Zm00001d029599	GO:0016021
3	Zm00001d029601	GO:0005634
3	Zm00001d029603	GO:0005634;GO:0046983
3	Zm00001d029606	GO:0004089;GO:0008270;GO:0015976
3	Zm00001d029762	GO:0003680;GO:0003700;GO:0005634
3	Zm00001d029771	GO:0000023;GO:0000272;GO:0004347;GO:0005829;GO:0005982;GO:0006094;GO:0006096;GO:0009570;GO:0009664;GO:0009911;GO:0009941;GO:0019252;GO:0019288;GO:0043085
3	Zm00001d029773	GO:0009535;GO:0009579
3	Zm00001d029775	GO:0016491;GO:0055114
3	Zm00001d029777	GO:0005634
3	Zm00001d029801	GO:0003677
3	Zm00001d029803	GO:0016491;GO:0055114
3	Zm00001d029804	GO:0005215;GO:0016021
3	Zm00001d029806	GO:0005215;GO:0005345;GO:0006863;GO:0009507;GO:0015931;GO:0016020;GO:0016021
3	Zm00001d029844	GO:0005215;GO:0016021
3	Zm00001d029846	GO:0043161;GO:0061630
3	Zm00001d029847	GO:0046983
3	Zm00001d029849	GO:0043161;GO:0061630
3	Zm00001d029850	GO:0004553;GO:0005975
3	Zm00001d030312	GO:0001510;GO:0005215;GO:0005313;GO:0006814;GO:0008168;GO:0009534;GO:0009624;GO:0009941;GO:0015131;GO:0015140;GO:0015367;GO:0015729;GO:0015813;GO:0016020;GO:0019676;GO:0055085;GO:0071423
3	Zm00001d030314	GO:0003700;GO:0006355;GO:0043565
3	Zm00001d030316	GO:0003714;GO:0006351
3	Zm00001d030317	GO:0003677;GO:0005634;GO:0008327
3	Zm00001d030620	GO:0006979;GO:0009507;GO:0015824
3	Zm00001d031152	GO:0003700;GO:0006355
3	Zm00001d031171	GO:0003700;GO:0005634;GO:0006355;GO:0043565;GO:0046983
3	Zm00001d031480	GO:0004430;GO:0016301;GO:0046777;GO:0046854
3	Zm00001d031481	GO:0016888
3	Zm00001d031482	GO:0003677;GO:0003700;GO:0005634;GO:0006351;GO:0043565;GO:0046983
3	Zm00001d031483	GO:0003677;GO:0006355
3	Zm00001d031485	GO:0003964
3	Zm00001d031486	GO:0004185;GO:0006508
3	Zm00001d031487	GO:0004185;GO:0006508;GO:0051603
3	Zm00001d031489	GO:0005739
3	Zm00001d031490	GO:0004672;GO:0005524;GO:0006468
3	Zm00001d031492	GO:0008270;GO:0009651;GO:0009687;GO:0009739;GO:0010200;GO:0043161;GO:0061630
3	Zm00001d031651	GO:0004826;GO:0004842;GO:0005737;GO:0006432;GO:0031146;GO:0070042;GO:0070475
3	Zm00001d031659	GO:0004826;GO:0005794;GO:0006432;GO:0016051;GO:0047262;GO:0070042;GO:0070475
3	Zm00001d031745	GO:0004672;GO:0005524;GO:0006468
3	Zm00001d031753	GO:0000723;GO:0003678;GO:0006281
3	Zm00001d031754	GO:0006508;GO:0008234
3	Zm00001d031759	GO:0046982
3	Zm00001d031764	GO:0005215;GO:0005622;GO:0006810
3	Zm00001d033166	GO:0009522;GO:0009773;GO:0009780;GO:0009941;GO:0015979;GO:0016168;GO:0019344;GO:0030003;GO:0030093;GO:0042550;GO:0050821;GO:0070838
3	Zm00001d033167	GO:0005635;GO:0006997;GO:0009504;GO:0042803;GO:0046982
3	Zm00001d033284	GO:0008171
3	Zm00001d033379	GO:0005634
3	Zm00001d033775	GO:0003700;GO:0006355;GO:0043565
3	Zm00001d033776	GO:0005506;GO:0006098;GO:0009073;GO:0009570;GO:0016226;GO:0045893;GO:0051536
3	Zm00001d033777	GO:0003677
3	Zm00001d033780	GO:0005524;GO:0005618;GO:0005634;GO:0005774;GO:0005794;GO:0005829;GO:0005886;GO:0006457;GO:0006950;GO:0009570;GO:0048046;GO:0051082
3	Zm00001d033781	GO:0004842;GO:0005634;GO:0005737;GO:0009753;GO:0009755;GO:0010150;GO:0016567;GO:0042542;GO:0042787;GO:0061630
3	Zm00001d033782	GO:0003677;GO:0008270
3	Zm00001d033783	GO:0004672;GO:0004674;GO:0005524;GO:0005634;GO:0005737;GO:0005886;GO:0006468;GO:0035556;GO:0061630
3	Zm00001d022980	GO:0005576;GO:0005634;GO:0009507;GO:0010027;GO:0016209;GO:0016491;GO:0045454;GO:0055114
3	Zm00001d033786	GO:0046983
3	Zm00001d033886	GO:0005634;GO:0009723
3	Zm00001d033890	GO:0003700;GO:0005634;GO:0006355;GO:0007623;GO:0042752;GO:0046975;GO:0070544
3	Zm00001d033891	GO:0003700;GO:0006351;GO:0006355;GO:0043565
3	Zm00001d033892	GO:0003677;GO:0005634
3	Zm00001d033895	GO:0050832
3	Zm00001d033936	GO:0004672;GO:0005524;GO:0006468;GO:0006952;GO:0016021
3	Zm00001d033937	GO:0003677
3	Zm00001d033938	GO:0005524;GO:0006457;GO:0051082
3	Zm00001d033939	GO:0003824;GO:0050662
3	Zm00001d033941	GO:0004420;GO:0005778;GO:0005789;GO:0006816;GO:0007030;GO:0007033;GO:0008299;GO:0009536;GO:0009611;GO:0009651;GO:0009805;GO:0015936;GO:0016021;GO:0016126;GO:0019287;GO:0042282;GO:0050661;GO:0055114;GO:0060964
3	Zm00001d033942	GO:0004791;GO:0005737;GO:0035556
3	Zm00001d033943	GO:0008152;GO:0016758
3	Zm00001d033945	GO:0004852;GO:0033014
3	Zm00001d033948	GO:0003677;GO:0005634;GO:0008270
3	Zm00001d033951	GO:0009143;GO:0047429
3	Zm00001d033953	GO:0000902;GO:0005739;GO:0005783;GO:0016020;GO:0016049;GO:0034975;GO:0048193;GO:0072546
3	Zm00001d033954	GO:0004197;GO:0005615;GO:0005764;GO:0006508;GO:0008234;GO:0051603
3	Zm00001d033955	GO:0003677;GO:0003700;GO:0005634;GO:0006355;GO:0007275
3	Zm00001d034047	GO:0003723;GO:0004519;GO:0005576;GO:0005739;GO:0051707;GO:0080156
3	Zm00001d034048	GO:0003676;GO:0003723;GO:0009911;GO:0016607;GO:0048497
3	Zm00001d034049	GO:0004420;GO:0004601;GO:0006979;GO:0015936;GO:0017025;GO:0020037;GO:0050662;GO:0055114
3	Zm00001d034050	GO:0005634
3	Zm00001d034054	GO:0005634;GO:0005739;GO:0008137;GO:0009055;GO:0016020;GO:0016491;GO:0030964
3	Zm00001d034055	GO:0004445;GO:0005634;GO:0009846;GO:0046855;GO:0046856;GO:0052658;GO:0080008
3	Zm00001d034057	GO:0003735;GO:0005840;GO:0006412
3	Zm00001d034058	GO:0046983
3	Zm00001d034059	GO:0003723;GO:0003735;GO:0005840;GO:0006412
3	Zm00001d034204	GO:0016491
3	Zm00001d034205	GO:0005634;GO:0016567;GO:0043161;GO:0061630
3	Zm00001d034206	GO:0000213;GO:0000214;GO:0000379;GO:0005634
3	Zm00001d034745	GO:0006508;GO:0008234
3	Zm00001d034749	GO:0000723;GO:0003678;GO:0006281
3	Zm00001d034750	GO:0000502;GO:0004843;GO:0005634;GO:0006511;GO:0008270;GO:0009507;GO:0016579;GO:0036459
3	Zm00001d034751	GO:0000036;GO:0006633;GO:0009507;GO:0016297;GO:0016790
3	Zm00001d034752	GO:0005783;GO:0005886;GO:0009926;GO:0010252;GO:0010329;GO:0016021;GO:0055085
3	Zm00001d034754	GO:0000041;GO:0004845;GO:0004849;GO:0005524;GO:0005829;GO:0006094;GO:0006207;GO:0007010;GO:0009507;GO:0010498;GO:0016310;GO:0044206;GO:1901141;GO:2000904;GO:2001006
3	Zm00001d034755	GO:0004298;GO:0005839;GO:0051603
3	Zm00001d034756	GO:0006508;GO:0008234
3	Zm00001d034757	GO:0000785;GO:0000794;GO:0003677;GO:0005654;GO:0006302;GO:0007062;GO:0007130;GO:0009554;GO:0009556;GO:0010332;GO:0032204;GO:0032504;GO:0042138;GO:0043247;GO:0051026
3	Zm00001d034758	GO:0005634;GO:0009793;GO:0009960
3	Zm00001d034759	GO:0003677;GO:0003700;GO:0005634;GO:0006355;GO:0048653
3	Zm00001d034760	GO:0000977;GO:0001708;GO:0003677;GO:0003700;GO:0005634;GO:0006355;GO:0010093;GO:0045944;GO:0046983;GO:0048481;GO:0048507;GO:0048833
3	Zm00001d034761	GO:0005739
3	Zm00001d023325	GO:0004630;GO:0005509;GO:0005773;GO:0005886;GO:0009409;GO:0009506;GO:0009789;GO:0012501;GO:0015630;GO:0016020;GO:0046470;GO:0046473;GO:0090333
3	Zm00001d023326	GO:0016020
3	Zm00001d023327	GO:0005739;GO:0016491;GO:0016616;GO:0051287;GO:0055114
3	Zm00001d023332	GO:0004857;GO:0030599;GO:0046910;GO:0071944
3	Zm00001d023338	GO:0003924;GO:0005525;GO:0005768
3	Zm00001d023339	GO:0005634;GO:0006506;GO:0009846;GO:0009860;GO:0016757
3	ENSRNA049473160	GO:0006812;GO:0008324;GO:0016020;GO:0016021;GO:0055085
3	ENSRNA049473254	GO:0005524;GO:0016887
3	ENSRNA049473166	GO:0019538
3	ENSRNA049473210	GO:0005634;GO:0046983
3	Zm00001d023841	GO:0005093;GO:0005829;GO:0006487;GO:0006623;GO:0007264;GO:0015031;GO:0016491;GO:0048227;GO:0055114
3	Zm00001d023843	GO:0004392;GO:0006788;GO:0008168
3	Zm00001d023846	GO:0000159;GO:0005488;GO:0007165;GO:0019888
3	Zm00001d023859	GO:0000184;GO:0000932;GO:0004540;GO:0005634;GO:0005697;GO:0006406;GO:0007004;GO:0042162;GO:0043021;GO:0043487;GO:0070034;GO:0090306
3	Zm00001d023863	GO:0003924;GO:0005525;GO:0005768;GO:0005794;GO:0016192
3	Zm00001d023865	GO:0001104;GO:0006357;GO:0006486;GO:0008284;GO:0009506;GO:0009627;GO:0009630;GO:0009631;GO:0016592;GO:0045893;GO:0070847
3	Zm00001d023867	GO:0000774;GO:0001405;GO:0006457;GO:0030150;GO:0042803;GO:0051082;GO:0051087
3	Zm00001d023868	GO:0003700;GO:0004402;GO:0005634;GO:0006355;GO:0006357;GO:0032777
3	Zm00001d023931	GO:0016020;GO:0016491;GO:0016760;GO:0030244;GO:0055114
3	Zm00001d023932	GO:0000723;GO:0003678;GO:0006281;GO:0006508;GO:0008234
3	Zm00001d023998	GO:0005829;GO:0009507;GO:0016791
3	Zm00001d024203	GO:0006508;GO:0008234
3	Zm00001d024320	GO:0004722;GO:0006470
3	Zm00001d024321	GO:0005524;GO:0016021;GO:0042626;GO:0055085
3	Zm00001d024322	GO:0004072;GO:0004412;GO:0008652;GO:0009067;GO:0009090;GO:0009570;GO:0016491;GO:0050661;GO:0055114
3	Zm00001d024323	GO:0004325;GO:0005739;GO:0006612;GO:0006783;GO:0006979;GO:0009507;GO:0009611;GO:0010363;GO:0019243;GO:0030968;GO:0043069;GO:0052542;GO:0061025
3	Zm00001d024324	GO:0005215;GO:0006810;GO:0009670;GO:0015121;GO:0015714;GO:0016021;GO:0035436
3	Zm00001d024325	GO:0006457;GO:0051082
3	Zm00001d024328	GO:0005488
3	Zm00001d025095	GO:0000023;GO:0005978;GO:0006098;GO:0008878;GO:0009570;GO:0009637;GO:0009644;GO:0009744;GO:0009793;GO:0009853;GO:0010027;GO:0010114;GO:0010155;GO:0010218;GO:0016226;GO:0019252;GO:0019288;GO:0019761;GO:0030931;GO:0043085;GO:0048046;GO:0048481;GO:0048573
3	Zm00001d025098	GO:0003677;GO:0003700;GO:0005634;GO:0009567;GO:0010628;GO:0043565
3	Zm00001d025100	GO:0000506;GO:0005634;GO:0006506;GO:0017176
3	Zm00001d025310	GO:0005267;GO:0005887;GO:0009705;GO:0016020;GO:0022841;GO:0030322;GO:0071805
3	Zm00001d025425	GO:0002161;GO:0004823;GO:0005524;GO:0005737;GO:0006429
3	Zm00001d025430	GO:0004806;GO:0006629;GO:0016021
3	Zm00001d025431	GO:0010997;GO:0097027;GO:1904668
3	Zm00001d025433	GO:0005634;GO:0005783;GO:0009506;GO:0016279;GO:0018024
3	Zm00001d025437	GO:0003677
3	Zm00001d025541	GO:0003676
3	Zm00001d025542	GO:0005634;GO:0005819;GO:0005874;GO:0032147;GO:0060236
3	Zm00001d025547	GO:0005506;GO:0016020;GO:0016705;GO:0016709;GO:0020037;GO:0044550;GO:0055114
3	Zm00001d025548	GO:0003700;GO:0006355
3	Zm00001d025550	GO:0008195
3	Zm00001d025551	GO:0004722;GO:0006470
3	Zm00001d025576	GO:0003677;GO:0003682;GO:0005634;GO:0009560
3	Zm00001d025579	GO:0005739;GO:0005777;GO:0005779;GO:0007031
3	Zm00001d025580	GO:0004605;GO:0005739;GO:0005789;GO:0006655;GO:0008654;GO:0016020;GO:0016024;GO:0080186
3	Zm00001d025581	GO:0005215;GO:0009506;GO:0016020;GO:0022857;GO:0055085
3	Zm00001d025584	GO:0004842;GO:0031146
3	Zm00001d025957	GO:0005351;GO:0005354;GO:0005355;GO:0005886;GO:0016021;GO:0022891;GO:0035428;GO:0046323;GO:0055085
3	Zm00001d025958	GO:0003978;GO:0005794;GO:0006012;GO:0046983
3	Zm00001d025960	GO:0008270;GO:0043161;GO:0061630
3	Zm00001d025963	GO:0004842;GO:0031146
3	Zm00001d025966	GO:0016491;GO:0055114
3	Zm00001d025973	GO:0016747
3	Zm00001d025974	GO:0006520;GO:0016829
3	Zm00001d025979	GO:0004722;GO:0006470;GO:0043169
3	Zm00001d026180	GO:0003924;GO:0005525
3	Zm00001d026182	GO:0004477;GO:0004488;GO:0005829;GO:0006730;GO:0055114
3	Zm00001d026184	GO:0005634;GO:0009694;GO:0009753
3	Zm00001d026185	GO:0008152;GO:0016758;GO:0043231;GO:0080043;GO:0080044
3	Zm00001d026186	GO:0003700;GO:0006355;GO:0043565
3	Zm00001d026187	GO:0005783;GO:0006629;GO:0016021;GO:0016491;GO:0030148;GO:0052631;GO:0070417
3	Zm00001d026189	GO:0004185;GO:0005576;GO:0006508;GO:0016747;GO:0019748;GO:0051603
3	Zm00001d026190	GO:0016021
3	Zm00001d026191	GO:0000209;GO:0008270;GO:0042787;GO:0043161;GO:0061630
3	Zm00001d026192	GO:0005737;GO:0043130;GO:0048193;GO:0061025
3	Zm00001d026193	GO:0003951;GO:0005829;GO:0006741;GO:0019674;GO:0042736
3	Zm00001d026194	GO:0003729;GO:0005783;GO:0005789;GO:0005829;GO:0005886;GO:0006612;GO:0006862;GO:0006888;GO:0009506;GO:0010155;GO:0010363;GO:0015696;GO:0015802;GO:0043069;GO:0043090;GO:0061025
3	Zm00001d026195	GO:0009507;GO:0009832;GO:0016049;GO:0030243
3	Zm00001d026197	GO:0003723
3	ENSRNA049474894	GO:0008168;GO:0016747;GO:0035246
3	ENSRNA049474668	GO:0000160;GO:0003677;GO:0005634;GO:0005829;GO:0009736
3	Zm00001d026199	GO:0009507
3	Zm00001d026200	GO:0003735;GO:0005840;GO:0006412
3	ENSRNA049474860	GO:0003723;GO:0003735;GO:0005840;GO:0006412
3	Zm00001d026202	GO:0005634
3	Zm00001d026203	GO:0004672;GO:0004675;GO:0005524;GO:0005886;GO:0006468;GO:0007166;GO:0016301
3	Zm00001d026204	GO:0005774;GO:0005794;GO:0005829;GO:0005886;GO:0009506;GO:0043424
3	Zm00001d026205	GO:0005741;GO:0055085
3	Zm00001d026231	GO:0005634;GO:0006346;GO:0007062;GO:0008270;GO:0009640;GO:0010200;GO:0010216;GO:0010388;GO:0016567;GO:0016571;GO:0016579;GO:0018024;GO:0031048;GO:0034968;GO:0042054;GO:0042393;GO:0045132;GO:0045893;GO:0051567
3	Zm00001d026235	GO:0004672;GO:0005524;GO:0006468;GO:0015018;GO:0016020
3	Zm00001d026236	GO:0005737;GO:0030001;GO:0046872;GO:0046914;GO:0046916
3	Zm00001d026237	GO:0003824;GO:0005992
3	Zm00001d026238	GO:0005739;GO:0055070
3	Zm00001d026239	GO:0000104;GO:0005739;GO:0006099;GO:0006121;GO:0009055;GO:0009060;GO:0016491;GO:0045281;GO:0051537
3	Zm00001d026240	GO:0005634;GO:0010089;GO:0044036
3	Zm00001d026245	GO:0003723
3	Zm00001d026246	GO:0005783;GO:0016021;GO:0046513;GO:0050291
3	Zm00001d026250	GO:0000015;GO:0000287;GO:0004634;GO:0006096;GO:0009570;GO:0009735;GO:0010090
3	Zm00001d026251	GO:0003723;GO:0004519;GO:0005739;GO:0009451;GO:0043231
3	Zm00001d026401	GO:0005794;GO:0010411;GO:0016413;GO:0071554
3	Zm00001d026402	GO:0003824
3	Zm00001d026403	GO:0005634;GO:0005794;GO:0010167;GO:0010411;GO:0015706;GO:0016413
3	Zm00001d026412	GO:0005516;GO:0006661
3	Zm00001d026413	GO:0004672;GO:0004675;GO:0005524;GO:0005886;GO:0006468;GO:0007166;GO:0010228;GO:0010413;GO:0016301;GO:0016926;GO:0045492;GO:0050665
3	Zm00001d026415	GO:0005739;GO:0009507
3	Zm00001d026421	GO:0043161;GO:0061630
3	ENSRNA049474652	GO:0005634
3	Zm00001d026424	GO:0003824;GO:0003825;GO:0004805;GO:0005634;GO:0005737;GO:0005992;GO:0009744;GO:0009750;GO:0016757;GO:0070413
3	Zm00001d026425	GO:0008152;GO:0016758;GO:0043231;GO:0080043;GO:0080044
3	Zm00001d026426	GO:0008152;GO:0016758
3	Zm00001d026427	GO:0003700;GO:0006355;GO:0043565
3	Zm00001d026429	GO:0005739;GO:0016117;GO:0019761;GO:0046777
3	Zm00001d026431	GO:0000427;GO:0003677;GO:0009642;GO:0010468;GO:0042646
3	Zm00001d026434	GO:0005749;GO:0048046
3	Zm00001d026435	GO:0000911;GO:0003777;GO:0004672;GO:0004674;GO:0005524;GO:0005737;GO:0005871;GO:0006270;GO:0006275;GO:0006306;GO:0006468;GO:0007018;GO:0007346;GO:0008283;GO:0016572;GO:0016887;GO:0023014;GO:0031098;GO:0032147;GO:0042981;GO:0043622;GO:0046777;GO:0048046;GO:0051567;GO:0051726
3	Zm00001d026438	GO:0005634;GO:0006612;GO:0008270;GO:0009407;GO:0009414;GO:0009611;GO:0009723;GO:0009733;GO:0009737;GO:0009738;GO:0009863;GO:0009867;GO:0010200;GO:0010286;GO:0010363;GO:0010583;GO:0042538
3	Zm00001d026440	GO:0004842;GO:0005634;GO:0005737;GO:0016567;GO:0070696
3	Zm00001d026441	GO:0003735;GO:0005840;GO:0006412
3	Zm00001d026444	GO:0003682
3	Zm00001d026446	GO:0008080
3	Zm00001d026447	GO:0005876;GO:0051011;GO:0051225;GO:0070652
3	Zm00001d026451	GO:0000165;GO:0000304;GO:0001666;GO:0002679;GO:0004806;GO:0004871;GO:0005634;GO:0005737;GO:0006355;GO:0006612;GO:0006629;GO:0009507;GO:0009595;GO:0009626;GO:0009627;GO:0009697;GO:0009862;GO:0009867;GO:0010200;GO:0010310;GO:0010363;GO:0010618;GO:0010942;GO:0016298;GO:0031348;GO:0034976;GO:0035304;GO:0042742;GO:0042803;GO:0043069;GO:0043900;GO:0050832;GO:0061025
3	Zm00001d026452	GO:0005777;GO:0006633;GO:0050080
3	Zm00001d026453	GO:0016020
3	Zm00001d026651	GO:0005509;GO:0005544
3	Zm00001d026653	GO:0008152;GO:0016846
3	Zm00001d026655	GO:0008152;GO:0016846
3	Zm00001d026657	GO:0008152;GO:0016846
3	Zm00001d026659	GO:0008152;GO:0016846
3	Zm00001d026661	GO:0003714;GO:0005634;GO:0009611;GO:0031347;GO:1903507;GO:2000022
3	Zm00001d026662	GO:0003676;GO:0003677;GO:0005634;GO:0006281;GO:0006499;GO:0008270;GO:0050832
3	Zm00001d026663	GO:0004497;GO:0005506;GO:0016705;GO:0019825;GO:0020037;GO:0033466;GO:0055114
3	Zm00001d026664	GO:0003684;GO:0005634;GO:0006289;GO:0043161
3	Zm00001d026665	GO:0004672;GO:0004674;GO:0005524;GO:0005886;GO:0006468
3	Zm00001d026668	GO:0003676
3	Zm00001d026669	GO:0005634;GO:0046983
3	Zm00001d026671	GO:0016655;GO:0055114
3	Zm00001d026672	GO:0044255;GO:0052689
3	Zm00001d026673	GO:0004672;GO:0004674;GO:0005524;GO:0005622;GO:0005886;GO:0006468;GO:0007165;GO:0016301;GO:0018105;GO:0018107;GO:0035556
3	Zm00001d026675	GO:0003700;GO:0006355;GO:0043565
3	Zm00001d026676	GO:0001046;GO:0001228;GO:0003677;GO:0003700;GO:0005634;GO:0006355;GO:0006366;GO:0046983;GO:0048767;GO:0080147
3	Zm00001d026678	GO:0000139;GO:0005801;GO:0006888;GO:0016021
3	Zm00001d026680	GO:0003735;GO:0006412;GO:0015934
3	Zm00001d026681	GO:0003872;GO:0005524;GO:0005945;GO:0006002;GO:0006094;GO:0006096;GO:0007010;GO:0009507;GO:0010498
3	Zm00001d026683	GO:0003677
3	Zm00001d026684	GO:0003677
3	Zm00001d026685	GO:0000165;GO:0005634;GO:0006355;GO:0006612;GO:0009535;GO:0009617;GO:0009862;GO:0009867;GO:0009941;GO:0010310;GO:0010363;GO:0031348;GO:0035304
3	Zm00001d001858	GO:0003676;GO:0005634
3	Zm00001d001862	GO:0005506;GO:0016705;GO:0020037;GO:0055114
3	Zm00001d001864	GO:0004802;GO:0005829;GO:0008152;GO:0009570;GO:0046686
3	Zm00001d001866	GO:0002184;GO:0003747;GO:0003924;GO:0005525;GO:0005773;GO:0005829;GO:0008135;GO:0018444
3	Zm00001d001869	GO:0005783;GO:0072546
3	Zm00001d001870	GO:0004722;GO:0006470
3	Zm00001d001871	GO:0004672;GO:0005524;GO:0006468
3	Zm00001d001877	GO:0004672;GO:0005524;GO:0006468
3	Zm00001d001879	GO:0008152;GO:0016758;GO:0043231;GO:0080043;GO:0080044
3	Zm00001d001880	GO:0005524;GO:0006139;GO:0019205
3	Zm00001d001881	GO:0005634;GO:0016787
3	Zm00001d001882	GO:0005634;GO:0006808;GO:0008033;GO:0009507;GO:0009524;GO:0016556;GO:0017150;GO:0019243;GO:0050660;GO:0055114
3	Zm00001d001883	GO:0002213;GO:0005576;GO:0006629;GO:0006635;GO:0016298;GO:0016788
3	Zm00001d001884	GO:0003954;GO:0006949;GO:0051536;GO:0080167
3	Zm00001d001885	GO:0003333;GO:0015171;GO:0016020
3	Zm00001d000734	GO:0003989;GO:0004075;GO:0005524;GO:0005737;GO:0005886;GO:0006094;GO:0006633;GO:0007010;GO:0009630;GO:0009631;GO:0009735;GO:0010072;GO:0010498;GO:0030497;GO:0046872;GO:0048364
3	Zm00001d001894	GO:0000209;GO:0005634;GO:0005737;GO:0008270;GO:0042787;GO:0043161;GO:0061630
3	Zm00001d002012	GO:0005634
3	Zm00001d002019	GO:0000226;GO:0000910;GO:0008017
3	Zm00001d002021	GO:0000166;GO:0006487;GO:0006914;GO:0043231
3	Zm00001d002028	GO:0005096;GO:0009507
3	Zm00001d002052	GO:0016853
3	Zm00001d000744	GO:0000981;GO:0001135;GO:0003677;GO:0005634;GO:0006357;GO:0030154;GO:0043565;GO:0044212
3	Zm00001d002054	GO:0000124;GO:0003713;GO:0004402;GO:0006357;GO:0043966;GO:0070461
3	Zm00001d002055	GO:0006355;GO:0008289;GO:0043565
3	Zm00001d002062	GO:0003677;GO:0008289
3	Zm00001d002063	GO:0047262
3	Zm00001d000745	GO:0005886;GO:0006952;GO:0007165
3	Zm00001d002199	GO:0004672;GO:0005524;GO:0006468
3	Zm00001d002333	GO:0004722;GO:0006470
3	Zm00001d002738	GO:0000413;GO:0003755;GO:0005516;GO:0005528;GO:0005634;GO:0005829;GO:0006457;GO:0006499;GO:0006970;GO:0009408;GO:0009611;GO:0009644;GO:0009735;GO:0009845;GO:0016020;GO:0032266;GO:0034976;GO:0042542;GO:0046686;GO:0061077;GO:0070370;GO:0071944;GO:0080025
3	Zm00001d002739	GO:0005096
3	Zm00001d002740	GO:0008152;GO:0016758
3	Zm00001d002742	GO:0005488;GO:0046854;GO:0048015
3	Zm00001d002743	GO:0003677;GO:0046983
3	Zm00001d002744	GO:0006338;GO:0031011
3	Zm00001d002747	GO:0005737;GO:0006338;GO:0010228;GO:0031011
3	Zm00001d002748	GO:0005576;GO:0005829;GO:0016788;GO:0052689
3	Zm00001d002751	GO:0000287;GO:0008152;GO:0009507;GO:0010333;GO:0010334;GO:0034002;GO:0034768;GO:0043693;GO:0050550;GO:0050551;GO:0050552;GO:0080015
3	Zm00001d002757	GO:0005886;GO:0006952;GO:0007165;GO:0043531
3	Zm00001d002758	GO:0004040
3	Zm00001d002760	GO:0003677
3	Zm00001d002761	GO:0005739;GO:0005829;GO:0006552;GO:0009055;GO:0015996;GO:0019243;GO:0055114
3	Zm00001d002919	GO:0005315;GO:0005737;GO:0005887;GO:0006817;GO:0015114;GO:0016021;GO:0022891;GO:0055085
3	Zm00001d002925	GO:0016021;GO:0022857;GO:0055085
3	Zm00001d002928	GO:0016021;GO:0022857;GO:0055085
3	Zm00001d002929	GO:0016021;GO:0022857;GO:0055085
3	Zm00001d002937	GO:0006886;GO:0008565;GO:0016192;GO:0030123
3	Zm00001d002938	GO:0003723;GO:0004519;GO:0009451;GO:0043231
3	Zm00001d002941	GO:0006952
3	Zm00001d002942	GO:0051287;GO:0055114
3	Zm00001d002943	GO:0006952
3	Zm00001d002944	GO:0005524;GO:0005886;GO:0016021;GO:0016887;GO:0042626
3	Zm00001d002945	GO:0003723
3	Zm00001d002946	GO:0003333;GO:0005774;GO:0005886;GO:0015171
3	Zm00001d002987	GO:0000723;GO:0003678;GO:0006281;GO:0009055;GO:0015035;GO:0045454
3	Zm00001d002997	GO:0003735;GO:0005840;GO:0006412
3	Zm00001d003033	GO:0004197;GO:0005615;GO:0005764;GO:0006508;GO:0008234;GO:0009723;GO:0009737;GO:0009739;GO:0010150;GO:0010282;GO:0010623;GO:0051603
3	Zm00001d003038	GO:0008442;GO:0051287;GO:0055114
3	Zm00001d003040	GO:0004722;GO:0006470;GO:0043169
3	Zm00001d003041	GO:0003677;GO:0003700;GO:0005634;GO:0006355;GO:0009793
3	Zm00001d003047	GO:0000723;GO:0003678;GO:0006281;GO:0006508;GO:0008234
3	Zm00001d003049	GO:0005524;GO:0016021;GO:0042626;GO:0055085
3	Zm00001d003050	GO:0005506;GO:0016020;GO:0016705;GO:0016709;GO:0020037;GO:0044550;GO:0055114
3	Zm00001d003051	GO:0006508;GO:0008234
3	Zm00001d003052	GO:0004553;GO:0005975
3	Zm00001d003053	GO:0008152;GO:0016758;GO:0043231;GO:0080043;GO:0080044
3	Zm00001d003239	GO:0006508;GO:0008234
3	Zm00001d003242	GO:0000155;GO:0000160;GO:0004673;GO:0004674;GO:0004872;GO:0005783;GO:0005789;GO:0006355;GO:0009723;GO:0009738;GO:0010105;GO:0030968;GO:0035556;GO:0038199;GO:0051740;GO:2000904
3	Zm00001d003245	GO:0005215;GO:0006810;GO:0016020
3	Zm00001d003246	GO:0016410;GO:0016747
3	Zm00001d003247	GO:0000118;GO:0000956;GO:0003714;GO:0005634;GO:0005834;GO:0006342;GO:0006357;GO:0009409;GO:0009640;GO:0010388;GO:0016567;GO:0016572;GO:0016575;GO:0016579;GO:0045893;GO:0051567;GO:0080008
3	Zm00001d003363	GO:0009733
3	Zm00001d003364	GO:0003824;GO:0005634;GO:0005829;GO:0008152;GO:0016791
3	Zm00001d003365	GO:0004497;GO:0004499;GO:0050660;GO:0050661;GO:0055114
3	Zm00001d003367	GO:0004499;GO:0050660;GO:0050661;GO:0055114
3	Zm00001d003369	GO:0004499;GO:0050660;GO:0050661;GO:0055114
3	Zm00001d003370	GO:0000156;GO:0000160;GO:0009507
3	Zm00001d003372	GO:0006098;GO:0006364;GO:0009507;GO:0009543;GO:0009793;GO:0010027;GO:0010228;GO:0015995;GO:0016226;GO:0019288;GO:0031977;GO:0048481
3	Zm00001d003415	GO:0005215;GO:0006810;GO:0016020
3	Zm00001d003418	GO:0000139;GO:0000938;GO:0005794;GO:0005829;GO:0006896;GO:0009507;GO:0019905;GO:0042147
3	Zm00001d003419	GO:0009706
3	Zm00001d003552	GO:0005618;GO:0030145;GO:0045735
3	Zm00001d003553	GO:0003676;GO:0006351;GO:0006379;GO:0008270
3	Zm00001d003554	GO:0003735;GO:0005840;GO:0006354;GO:0006412;GO:0008097;GO:0009507;GO:0042254
3	Zm00001d003555	GO:0004124;GO:0005507;GO:0005739;GO:0006096;GO:0006535;GO:0006833;GO:0006955;GO:0006972;GO:0007030;GO:0009266;GO:0009507;GO:0009651;GO:0009684;GO:0009750;GO:0019288;GO:0019344;GO:0019499;GO:0019500;GO:0019761;GO:0030170;GO:0032880;GO:0042744;GO:0046686;GO:0050017;GO:0051410;GO:0080147
3	Zm00001d003556	GO:0006465;GO:0006508;GO:0006627;GO:0008236;GO:0016020;GO:0033108;GO:0042720
3	Zm00001d000809	GO:0004190;GO:0005576;GO:0006508;GO:0030163;GO:0031225
3	Zm00001d003566	GO:0003968
3	Zm00001d003567	GO:0003968;GO:0016441
3	Zm00001d003645	GO:0006508;GO:0008236;GO:0016020
3	Zm00001d003646	GO:0003968
3	Zm00001d003648	GO:0003676
3	Zm00001d003649	GO:0009507
3	Zm00001d003650	GO:0003676;GO:0004553;GO:0005975
3	Zm00001d003652	GO:0000023;GO:0004556;GO:0005886;GO:0005975;GO:0005983;GO:0006098;GO:0009570;GO:0009664;GO:0010303;GO:0015996;GO:0016556;GO:0019252;GO:0019288;GO:0019761;GO:0051060
3	Zm00001d003653	GO:0003676;GO:0005634
3	Zm00001d003654	GO:0000271;GO:0004871;GO:0005634;GO:0005886;GO:0009638;GO:0009664;GO:0009785;GO:0009825;GO:0009832;GO:0009932;GO:0010155;GO:0010817;GO:0016567;GO:0043481;GO:0046777;GO:0048767
3	Zm00001d003710	GO:0005524;GO:0016021;GO:0042626;GO:0055085
3	Zm00001d003713	GO:0008270;GO:0016491;GO:0055114
3	Zm00001d000827	GO:0000226;GO:0000911;GO:0005634;GO:0016572;GO:0042127
3	Zm00001d003859	GO:0005576;GO:0016020;GO:0030570
3	Zm00001d003861	GO:0005829;GO:0016616;GO:0016618;GO:0030267;GO:0051287;GO:0055114
3	Zm00001d003864	GO:0003824;GO:0005634;GO:0006793;GO:0008270;GO:0009451;GO:0016462;GO:0016787;GO:0019239
3	Zm00001d000871	GO:0004672;GO:0005524;GO:0006468
3	Zm00001d004298	GO:0004601;GO:0005576;GO:0006979;GO:0009505;GO:0009506;GO:0009664;GO:0020037;GO:0042744;GO:0055114
3	Zm00001d004361	GO:0000244;GO:0000278;GO:0006396;GO:0006457;GO:0009408;GO:0009507;GO:0009644;GO:0042542
3	Zm00001d004698	GO:0004672;GO:0005524;GO:0006468
3	Zm00001d004699	GO:0046373;GO:0046556
3	Zm00001d004702	GO:0005886;GO:0005975;GO:0016125;GO:0016758;GO:0030259;GO:0043231;GO:0048316;GO:0051507;GO:0080043;GO:0080044
3	Zm00001d004703	GO:0009507
3	Zm00001d004721	GO:0005215;GO:0005737;GO:0005829;GO:0006487;GO:0006810;GO:0006886;GO:0006888;GO:0007029;GO:0007030;GO:0008270;GO:0008284;GO:0008361;GO:0016049;GO:0030127;GO:0032876;GO:0048232;GO:0080119
3	Zm00001d005392	GO:0004497;GO:0004499;GO:0009735;GO:0009742;GO:0009851;GO:0010600;GO:0050660;GO:0050661;GO:0055114;GO:0103075
3	Zm00001d005393	GO:0003676;GO:0005634;GO:0005737;GO:0006139;GO:0008408
3	Zm00001d005394	GO:0003676
3	Zm00001d005395	GO:0005739;GO:0005773;GO:0008289
3	Zm00001d005396	GO:0004739;GO:0005739;GO:0005829;GO:0006086;GO:0008152;GO:0009570;GO:0009941;GO:0043231
3	Zm00001d005586	GO:0000398;GO:0003676;GO:0005681
3	Zm00001d005587	GO:0000023;GO:0005524;GO:0006098;GO:0006364;GO:0009570;GO:0009902;GO:0010027;GO:0015979;GO:0015995;GO:0016117;GO:0016226;GO:0019252;GO:0019288;GO:0043085;GO:0051536
3	Zm00001d005590	GO:0003872;GO:0006096
3	Zm00001d005591	GO:0005509;GO:0005886
3	Zm00001d005663	GO:0005739
3	Zm00001d005664	GO:0000287;GO:0008152;GO:0010333
3	Zm00001d005666	GO:0030246
3	Zm00001d005671	GO:0005506;GO:0016020;GO:0016705;GO:0016709;GO:0020037;GO:0044550;GO:0055114
3	Zm00001d005672	GO:0003735;GO:0005840;GO:0006412
3	Zm00001d005674	GO:0016747
3	Zm00001d005675	GO:0005739;GO:0005829;GO:0009903;GO:0009904
3	Zm00001d005678	GO:0003676
3	Zm00001d005679	GO:0003676;GO:0005634
3	Zm00001d005680	GO:0004672;GO:0005524;GO:0006468
3	Zm00001d005681	GO:0016747
3	Zm00001d005781	GO:0005506;GO:0016705;GO:0020037;GO:0055114
3	Zm00001d005782	GO:0000287;GO:0008152;GO:0010333
3	Zm00001d005783	GO:0003700;GO:0005667;GO:0006355;GO:0046983
3	Zm00001d005784	GO:0000103;GO:0004020;GO:0004781;GO:0005829;GO:0009570;GO:0009970
3	Zm00001d005785	GO:0004864;GO:0009966;GO:0043666
3	Zm00001d005786	GO:0003723;GO:0005634;GO:0009737;GO:0070935
3	Zm00001d005787	GO:0003677;GO:0008270
3	Zm00001d005961	GO:0030246
3	Zm00001d005964	GO:0005794;GO:0009507;GO:0009834;GO:0016413;GO:0045492;GO:1990937
3	Zm00001d005965	GO:0004185;GO:0005886;GO:0006952;GO:0007165;GO:0043531;GO:0051603
3	Zm00001d005968	GO:0043531
3	Zm00001d005970	GO:0003735;GO:0006412;GO:0015934
3	Zm00001d005971	GO:0005524
3	Zm00001d006001	GO:0005506;GO:0016705;GO:0020037;GO:0055114
3	Zm00001d006004	GO:0000741;GO:0003676;GO:0003730;GO:0005634;GO:0005829;GO:0006396;GO:0006606;GO:0008173;GO:0009560;GO:0046872;GO:0061158
3	Zm00001d006009	GO:0004252;GO:0005794;GO:0006890;GO:0016021
3	Zm00001d006010	GO:0000139;GO:0009834;GO:0010417;GO:0015018;GO:0016020;GO:0042285
3	Zm00001d006011	GO:0003676
3	Zm00001d006017	GO:0005737;GO:0009855;GO:0009944;GO:0010014;GO:0010075
3	Zm00001d006020	GO:0005506;GO:0016020;GO:0016705;GO:0016709;GO:0020037;GO:0044550;GO:0055114
3	Zm00001d006021	GO:0003723;GO:0004519;GO:0004672;GO:0004674;GO:0005524;GO:0005576;GO:0005886;GO:0006468;GO:0007169;GO:0009451;GO:0043231
3	Zm00001d006024	GO:0003824;GO:0009058;GO:0030170
3	Zm00001d006025	GO:0000303;GO:0003994;GO:0005507;GO:0005524;GO:0005618;GO:0005739;GO:0005774;GO:0005794;GO:0005829;GO:0006094;GO:0006096;GO:0006101;GO:0006102;GO:0006487;GO:0006511;GO:0006833;GO:0006972;GO:0006979;GO:0007030;GO:0008152;GO:0009266;GO:0009570;GO:0009651;GO:0009733;GO:0009737;GO:0009743;GO:0009853;GO:0009873;GO:0010039;GO:0015979;GO:0046686;GO:0051788;GO:0055072;GO:0080129;GO:0090351
3	Zm00001d006026	GO:0000723;GO:0003678;GO:0006281
3	Zm00001d006070	GO:0009733
3	Zm00001d006071	GO:0017148;GO:0030598
3	Zm00001d006073	GO:0003723;GO:0003735;GO:0006412;GO:0022625
3	Zm00001d006080	GO:0005576;GO:0019953
3	Zm00001d006081	GO:0003777;GO:0005524;GO:0005634;GO:0007018;GO:0008017
3	Zm00001d006082	GO:0004672;GO:0005524;GO:0006468
3	Zm00001d006089	GO:0008080
3	Zm00001d006090	GO:0005576;GO:0005783;GO:0005886;GO:0006635;GO:0016491;GO:0016558
3	Zm00001d006091	GO:0005215;GO:0006810;GO:0016020
3	Zm00001d006348	GO:0005092;GO:0007264;GO:0016491;GO:0055114
3	Zm00001d006350	GO:0006355
3	Zm00001d006351	GO:0008171;GO:0008757;GO:0019438;GO:0046983
3	Zm00001d001008	GO:0005739;GO:0006626;GO:0009407;GO:0010583
3	Zm00001d006353	GO:0004553;GO:0005975
3	Zm00001d006357	GO:0003333;GO:0005886;GO:0006865;GO:0015171
3	Zm00001d006358	GO:0004672;GO:0004674;GO:0005524;GO:0005886;GO:0006468;GO:0007169
3	Zm00001d006360	GO:0006886;GO:0006888;GO:0008270;GO:0030127
3	Zm00001d006361	GO:0006886;GO:0006888;GO:0030127
3	Zm00001d006364	GO:0005634
3	Zm00001d006365	GO:0004013;GO:0006730
3	Zm00001d006499	GO:0005886;GO:0009507
3	Zm00001d001012	GO:0005737;GO:0005886;GO:0030001;GO:0046872;GO:0046914;GO:0046916
3	Zm00001d006502	GO:0046872
3	Zm00001d006503	GO:0006621;GO:0016021;GO:0046923
3	Zm00001d006504	GO:0000956;GO:0004843;GO:0005634;GO:0006511;GO:0016579
3	Zm00001d006507	GO:0002213;GO:0005506;GO:0005576;GO:0009555;GO:0009611;GO:0009620;GO:0009694;GO:0009695;GO:0009753;GO:0010154;GO:0010200;GO:0016705;GO:0019825;GO:0020037;GO:0048480;GO:0048653;GO:0052694;GO:0055114
3	Zm00001d006508	GO:0005829;GO:0006816;GO:0006886;GO:0006888;GO:0006979;GO:0007030;GO:0008270;GO:0009651;GO:0030127
3	Zm00001d006510	GO:0004484;GO:0004651;GO:0004725;GO:0005634;GO:0006370;GO:0006470;GO:0008138;GO:0008284;GO:0009506
3	ENSRNA049466083	GO:0002679;GO:0003700;GO:0005516;GO:0005634;GO:0006355;GO:0009737;GO:0009739;GO:0009938;GO:0010200;GO:0035556;GO:0042742;GO:0043565;GO:1990841
3	Zm00001d006512	GO:0009507
3	Zm00001d006514	GO:0003743;GO:0005634;GO:0005829;GO:0006007;GO:0006446;GO:0016020
3	Zm00001d006516	GO:0052866
3	Zm00001d006622	GO:0052866
3	Zm00001d006642	GO:0003677
3	Zm00001d006649	GO:0005739
3	Zm00001d006654	GO:0008171;GO:0046983
3	Zm00001d006657	GO:0008171;GO:0008757;GO:0019438;GO:0046983
3	Zm00001d006667	GO:0004185;GO:0005576;GO:0005618;GO:0006508;GO:0051603
3	Zm00001d006670	GO:0005634;GO:0006355
3	Zm00001d006676	GO:0004672;GO:0005524;GO:0006468
3	Zm00001d006677	GO:0004190;GO:0006508
3	Zm00001d006679	GO:0004190;GO:0005765;GO:0005768;GO:0005774;GO:0006508;GO:0008233;GO:0016021;GO:0030660;GO:0071458;GO:0071556
3	Zm00001d006680	GO:0003333;GO:0005886;GO:0015171
3	Zm00001d006681	GO:0000165;GO:0001666;GO:0002213;GO:0002679;GO:0004806;GO:0005634;GO:0005737;GO:0006355;GO:0006612;GO:0006629;GO:0009409;GO:0009581;GO:0009595;GO:0009625;GO:0009697;GO:0009738;GO:0009816;GO:0009862;GO:0009867;GO:0010105;GO:0010150;GO:0010200;GO:0010225;GO:0010310;GO:0010363;GO:0010618;GO:0010942;GO:0016298;GO:0030968;GO:0031348;GO:0035304;GO:0043069;GO:0043900;GO:0050832;GO:0061025;GO:0071327;GO:…
3	Zm00001d006682	GO:0005524;GO:0005886;GO:0006605;GO:0006886;GO:0009658;GO:0009790;GO:0009941;GO:0010109;GO:0015462;GO:0016020;GO:0017038
3	Zm00001d006685	GO:0004842;GO:0031146
3	Zm00001d006699	GO:0003713;GO:0005634;GO:0006974;GO:0007131;GO:0007140;GO:0007143
3	Zm00001d006700	GO:0004550;GO:0006165;GO:0006183;GO:0006228;GO:0006241
3	Zm00001d006701	GO:0003951;GO:0005516;GO:0006741;GO:0009507;GO:0019363;GO:0019674
3	Zm00001d006702	GO:0016491;GO:0055114
3	Zm00001d006705	GO:0016491;GO:0055114
3	Zm00001d006708	GO:0008168
3	Zm00001d006710	GO:0003746;GO:0005622;GO:0005759;GO:0006414;GO:0070125
3	Zm00001d006711	GO:0003723
3	Zm00001d006712	GO:0004030;GO:0006081;GO:0055114
3	Zm00001d006713	GO:0004190;GO:0006508;GO:0030163
3	Zm00001d006714	GO:0005634;GO:0005886;GO:0009826;GO:0010330;GO:0052324;GO:0055028;GO:0072699
3	Zm00001d006715	GO:0007165;GO:0016020
3	Zm00001d006871	GO:0005634;GO:0080008
3	Zm00001d006872	GO:0005576;GO:0005768;GO:0005797;GO:0005801;GO:0005802;GO:0016021
3	Zm00001d006873	GO:0016491;GO:0055114
3	Zm00001d006874	GO:0000981;GO:0001135;GO:0003677;GO:0005634;GO:0006357;GO:0030154;GO:0043565;GO:0044212
3	Zm00001d006876	GO:0000723;GO:0003678;GO:0006281
3	Zm00001d006877	GO:0005096
3	Zm00001d001022	GO:0004842;GO:0005488;GO:0005634;GO:0005737;GO:0005886;GO:0010091;GO:0010228;GO:0016926;GO:0042023;GO:0042787;GO:0050665;GO:0061630
3	Zm00001d006880	GO:0000303;GO:0004725;GO:0005634;GO:0005737;GO:0005829;GO:0005886;GO:0006470;GO:0008219;GO:0009863;GO:0009873;GO:0031348;GO:0033550;GO:0035556;GO:0043407
3	Zm00001d006881	GO:0016853
3	Zm00001d006883	GO:0016853
3	Zm00001d006884	GO:0010309;GO:0019509;GO:0055114
3	Zm00001d006885	GO:0016853
3	Zm00001d006887	GO:0005524;GO:0005886;GO:0009737;GO:0016020;GO:0016021;GO:0016887;GO:0042626;GO:0080168
3	Zm00001d006889	GO:0004553;GO:0005975;GO:0030247;GO:0046658
[truncated: 5,690 more rows]
