# Supplementary material for: Identification of Key Tissue-Specific, Biological Processes by Integrating Enhancer Information in Maize Gene Regulatory Networks
Source: Front Genet. 2021 Jan 11;11:606285. doi: 10.3389/fgene.2020.606285 (PMC7834273; doi:10.3389/fgene.2020.606285)
Supplement: Supplementary file 10 [file Table_10.XLSX]

## Sheet: Table S10 Legend
Table S10a
enh.pos	Position of enhancer (chromosome:start-end)
strand	Strand on which the TFBS motif was found
motif start	Start position of the motif (within the enhancer)
p.value	P-value from MEME
fiveprime	Sequence in 5' of TFBS motif
site	sequence at the TFBS motif in this enhancer
TFBS motif	TFBS motif inferred from all the corresponding TFBS sequences from all enhancer
Table S10b
MITE motif (query target)	TFBS motif, see Table S10a
Target_ID	Known TFBS motif form the JASPAR database
Optimal_offset	Optimal start of the known motif compared to query
p-value	AME p-value
E-value	AME E-value
q-value	AME Benjamini-Hochberg-corrected p-value
Overlap	Number of nucleotides that overlap between queried TFBS motif and known TFBS motif
Target_consensus	Consensus motif between the queried motif and the known motif
Orientation	Indicate wether the queried motif correspond to the known motif (+) or to the complementary sequence (-)

## Sheet: Table S10a
enh.pos	strand	motif start	p.value	fiveprime	site	TFBS motif
1:227865510-227865625	-	1	9.95e-10	GAAAATTAGT	GTTCTCAAACTAGCC	GTTCYCAAACTAGCC
5:17870910-17871025	-	1	3.09e-09	AGAAAACGGG	GTTTCCAAACTAGCC	GTTCYCAAACTAGCC
6:118906277-118906374	+	82	6.44e-09	GGAAAATGTA	GTTACCAAACTAGCC	GTTCYCAAACTAGCC
2:13432082-13432196	+	99	1.09e-08	AAAAAATAGT	GTTCTCAAACTAGCT	GTTCYCAAACTAGCC
9:147887531-147887629	+	84	1.31e-08	ATAAAATAAG	GTTTTCAAACTAGCC	GTTCYCAAACTAGCC
1:257355229-257355344	+	100	3.08e-08	AGAAAAGTTG	GTTCTCAAGCTAGCT	GTTCYCAAACTAGCC
1:100706281-100706396	-	1	3.48e-08	GGGATAATGG	GTTCTAAAACTAGCC	GTTCYCAAACTAGCC
6:163999793-163999874	-	1	3.82e-08	TAAAATTGGA	TTTCCCAAACTAGCC	GTTCYCAAACTAGCC
7:140510062-140510154	+	78	4.3e-08	AGAAAATGGG	GTTCCCAAATTAGCC	GTTCYCAAACTAGCC
1:19588527-19588582	-	4	8.47e-08	CGGTTTTTGT	GTCCCTAAACTAGCT	GTTCYCAAACTAGCC
7:171315398-171315566	+	148	1.27e-07	TATTACTAGA	GTACCCAAACTAGGC	GTTCYCAAACTAGCC
5:44123028-44123144	-	1	4.31e-07	AAAAAATGAG	GTTCCTAAACTAGAC	GTTCYCAAACTAGCC
1:194351183-194351294	-	1	4.31e-07	AAAGAATAGA	GTTCTCAAACTAACT	GTTCYCAAACTAGCC
4:240558081-240558186	+	90	5.69e-07	TCAAAATAGA	ATTGCCAAACTAGCT	GTTCYCAAACTAGCC
6:163999710-163999788	+	63	8.23e-07	GTAAAATGTT	GTTTCCAAACTAACT	GTTCYCAAACTAGCC
10:10406302-10406329	+	9	2.23e-06	AATCTGTG	GCTTCTAAACTGGCC	GTTCYCAAACTAGCC
8:122266813-122267007	+	110	2.23e-06	ATCTGAATTG	GTACGAAAACTGGCC	GTTCYCAAACTAGCC
8:175470098-175470158	-	27	2.41e-06	GCAGGTCGTG	AGTCTCGAGCGAGCC	GTTCYCAAACTAGCC
3:182311478-182311560	+	64	4.79e-06	GTTGCGCTCG	GTCATTGAGCGAGCC	GTTCYCAAACTAGCC
9:111954936-111955036	-	70	5.16e-06	CTGCAGCCGC	GTCCGCGAGGCAGCC	GTTCYCAAACTAGCC
3:7091652-7091747	-	18	1.11e-05	AATTAATTAA	GGATTCAAACGAGTC	GTTCYCAAACTAGCC
4:240559416-240559486	-	41	1.43e-05	TCGCTCGACG	CTCGCAAAACGAGCT	GTTCYCAAACTAGCC
2:47112797-47112876	+	64	1.53e-05	GAAAAATGGA	ATTACCAAAGTAGTC	GTTCYCAAACTAGCC
6:163999793-163999874	-	49	2.13e-08	TTCCTAAGGT	AAATTAGTTCATTTT	AAATTAGTTYATTTT
6:118906277-118906374	+	32	2.13e-08	TTTTAAGGGG	AAATTAGTTCATTTT	AAATTAGTTYATTTT
1:227865510-227865625	-	51	2.13e-08	TTCCCAAGGG	AAATTAGTTCATTTT	AAATTAGTTYATTTT
1:100706281-100706396	+	50	2.13e-08	TTTCCAAGAA	AAATTAGTTCATTTT	AAATTAGTTYATTTT
1:35254503-35254598	+	51	2.13e-08	TTTCCAAGAA	AAATTAGTTCATTTT	AAATTAGTTYATTTT
7:140510062-140510154	-	28	6.7e-08	TTTTCAAGAA	AAATTAGTTTATTTT	AAATTAGTTYATTTT
5:44123028-44123144	+	53	6.7e-08	TTTCAAAGAA	AAATTAGTTTATTTT	AAATTAGTTYATTTT
5:17870910-17871025	+	50	9.83e-08	TTTTCAAGAG	AAATTAGTACATTTT	AAATTAGTTYATTTT
6:163999710-163999788	+	13	1.65e-07	TTTCCAAGGG	AAATTAGTATATTTT	AAATTAGTTYATTTT
4:240558081-240558186	-	43	4.6e-07	TTTTCCTAAA	AAAATAGTTTATTTT	AAATTAGTTYATTTT
9:147887531-147887629	-	51	9.13e-07	ATCAAAAAAA	AAATTAATTTATTTT	AAATTAGTTYATTTT
3:206042934-206043040	+	49	9.13e-07	TTTTCTGAAA	AAATTAATTTATTTT	AAATTAGTTYATTTT
2:13432082-13432196	+	50	9.13e-07	TTTCTAAAGA	AAATTAATTTATTTT	AAATTAGTTYATTTT
1:257355229-257355344	-	48	9.13e-07	CTCAAGAAAA	AAATTAATTTATTTT	AAATTAGTTYATTTT
7:140510156-140510252	-	42	1.23e-06	TTCCTAAGAA	ATATTAGTTTATTTT	AAATTAGTTYATTTT
8:92590714-92590901	+	41	1.54e-06	TTATATTTCT	AAATAAGTTTATTGT	AAATTAGTTYATTTT
8:92590661-92590879	+	94	1.54e-06	TTATATTTCT	AAATAAGTTTATTGT	AAATTAGTTYATTTT
4:33839541-33839749	+	70	2.08e-06	ACGATCAGTG	AAATTAATATATTTT	AAATTAGTTYATTTT
1:194351183-194351294	-	50	2.36e-06	TTTTTACCAA	AAAAAAGTTCATTTT	AAATTAGTTYATTTT
1:33995116-33995310	+	99	3.45e-06	TATTTTTAGT	AAATTAGTTAATAGT	AAATTAGTTYATTTT
7:115481617-115481742	+	85	6.78e-06	TCAGCTAAAA	AAATTAGTAGTTTTT	AAATTAGTTYATTTT
1:78653051-78653131	+	8	9.49e-06	CCGTACC	AAAATAGTACCTATT	AAATTAGTTYATTTT
1:78653042-78653114	+	17	9.49e-06	CGTCCGTACC	AAAATAGTACCTATT	AAATTAGTTYATTTT
9:154019235-154019374	+	98	9.94e-06	TGATTTGCTA	AAAGTAGTTAATAGT	AAATTAGTTYATTTT
5:211174648-211174870	-	71	9.94e-06	ACGTATAAAT	ATATTAGTATTTTTT	AAATTAGTTYATTTT
1:194350429-194350632	+	106	9.94e-06	TATTTTTGGT	AAAGTAGTTAATAGT	AAATTAGTTYATTTT
1:31360272-31360481	-	131	9.94e-06	TATGTTTCCG	AAATTAGTATTTTTC	AAATTAGTTYATTTT
5:17870910-17871025	+	26	4.63e-09	CCCGTTTTCT	AAGGGATTTCTATTT	AAGGGATTTYTATTT
3:206042934-206043040	+	27	4.63e-09	TTTTATTATT	AAGGGATTTCTATTT	AAGGGATTTYTATTT
1:100706281-100706396	+	26	4.63e-09	CCATTATCCC	AAGGGATTTCTATTT	AAGGGATTTYTATTT
5:44123028-44123144	-	77	6.79e-09	CTCCATTTTT	AGGGGATTTCTATTT	AAGGGATTTYTATTT
1:35254503-35254598	-	75	2.35e-08	TTTCCT	AAGGGATTTCTTTTT	AAGGGATTTYTATTT
9:147887531-147887629	+	27	4.38e-08	TAATTTTTCC	AAGCGATTTCTATTT	AAGGGATTTYTATTT
6:163999710-163999788	-	37	1.15e-07	ACATTTTACC	AGGAGATTTCTATTT	AAGGGATTTYTATTT
1:227865510-227865625	-	75	1.9e-07	CTGATTTTCC	ATGGGATTTTTATTT	AAGGGATTTYTATTT
1:257355229-257355344	-	75	4.33e-07	CAACTTTTCT	AAGAGATTTTCATTT	AAGGGATTTYTATTT
1:19587622-19587737	-	15	4.64e-07	TAACTACAAA	AGGGGATTTTTTTTG	AAGGGATTTYTATTT
6:163999793-163999874	+	27	5.84e-07	CCAATTTTAT	AAGGGATTTTGTTTT	AAGGGATTTYTATTT
6:118906277-118906374	-	56	5.84e-07	ACATTTTCCT	ATGAGATTTCTATTT	AAGGGATTTYTATTT
1:194351183-194351294	-	72	5.84e-07	CCATATTTTA	AAAGGATTTTCATTT	AAGGGATTTYTATTT
9:66032018-66032157	+	18	4.37e-06	GTTCCAAAAT	AGCGGAGTTCTTTTT	AAGGGATTTYTATTT
5:174498867-174498996	+	18	5.05e-06	ATCTTGTGTA	AAAGGATTTCTTGTG	AAGGGATTTYTATTT
2:47112797-47112876	+	10	5.34e-06	CATTTTTGT	AAGGAATTTTCATTC	AAGGGATTTYTATTT
7:140510156-140510252	+	19	6.95e-06	CTATTTTGCT	AAAAGATTCTTATTT	AAGGGATTTYTATTT
2:13432082-13432196	-	73	7.6e-06	CTATTTTTTC	AAGTAATTTTTATTT	AAGGGATTTYTATTT
10:144716298-144716329	+	17	1.01e-05	TTGAAAGTTA	AAACGAATTTTATTT	AAGGGATTTYTATTT

## Sheet: Table S10b
MITE motif (query target)	Target_ID	Optimal_offset	p-value	E-value	q-value	Overlap	Target_consensus	Orientation
AAATTAGTTYAT	MA1330.1	0	0.00153028	0.748306	0.433502	15	TAATTAATTACATTT	-
AAATTAGTTYAT	MA1327.1	7	0.00215159	1.05213	0.433502	15	AATTTATTAATTAATTAAGATT	-
AAATTAGTTYAT	MA1383.1	-2	0.00243249	1.18949	0.433502	13	ATTAGAATATTCTTT	+
AAATTAGTTYAT	MA0934.1	-1	0.0030023	1.46812	0.433502	8	AATTAATT	+
AAATTAGTTYAT	MA1328.1	0	0.00381575	1.8659	0.433502	15	TAATTAATGATTAAA	-
AAATTAGTTYAT	MA1329.1	0	0.00403298	1.97213	0.433502	15	TAATTAATTAAGTTT	+
AAATTAGTTYAT	MA1173.1	-1	0.00530262	2.59298	0.433502	14	AATTCGGTTACGGTT	-
AAATTAGTTYAT	MA1391.1	-1	0.00531348	2.59829	0.433502	11	AATTCGGTTAT	-
AAATTAGTTYAT	MA1269.1	1	0.00534297	2.61271	0.433502	13	AAAGTTACTTTTTC	-
AAATTAGTTYAT	MA0932.1	-1	0.00597789	2.92319	0.433502	8	AATTAATT	+
AAATTAGTTYAT	MA1355.1	-1	0.00657376	3.21457	0.433502	14	AATTAGGGTTTAATT	-
AAATTAGTTYAT	MA1037.1	0	0.00737583	3.60678	0.433502	9	AAGTTAGGT	+
AAATTAGTTYAT	MA0933.1	-1	0.00753589	3.68505	0.433502	8	AATTAAAT	+
AAATTAGTTYAT	MA1389.1	-2	0.00811803	3.96971	0.433502	13	ATTGGAATATTCTTT	-
GTTCYCAAACTAGCC	MA0556.1	-1	0.00982682	4.80532	1	14	TTCCAAAAATGGAAA	+
AAGGGATTTYTATTT	MA1191.1	1	0.000764029	0.37361	0.306358	14	TAAGATATTTTTTTA	-
AAGGGATTTYTATTT	MA1182.1	-1	0.000780622	0.381724	0.306358	12	AGATATTTTTTT	+
AAGGGATTTYTATTT	MA1168.1	0	0.00125961	0.61595	0.306358	14	AAAAGAATCTTCTT	+
AAGGGATTTYTATTT	MA1184.1	1	0.00125961	0.61595	0.306358	13	TAAGATATTTTTTT	-
AAGGGATTTYTATTT	MA1401.1	1	0.00241686	1.18185	0.323684	11	TAAGATATTTTT	-
AAGGGATTTYTATTT	MA1187.1	-1	0.00259047	1.26674	0.323684	10	AGATATTTTT	+
AAGGGATTTYTATTT	MA1183.1	-3	0.0026617	1.30157	0.323684	11	AGATATTTTTT	+
AAGGGATTTYTATTT	MA1190.1	-3	0.0026617	1.30157	0.323684	11	AGATATTTTTT	+
AAGGGATTTYTATTT	MA1185.1	-1	0.0039857	1.94901	0.430838	10	AGATATTTTT	+
AAGGGATTTYTATTT	MA1163.1	0	0.00482187	2.35789	0.469103	14	AAAAGAATATTCTT	+
AAGGGATTTYTATTT	MA1385.1	0	0.00619235	3.02806	0.529081	15	AAAAGAATATTTTAA	-
AAGGGATTTYTATTT	MA1389.1	0	0.00652606	3.19124	0.529081	15	ATTGGAATATTCTTT	-
AAGGGATTTYTATTT	MA0082.1	-5	0.00743264	3.63456	0.556227	10	ATTTCCATTTTTGG	-
AAGGGATTTYTATTT	MA1012.1	-5	0.00967801	4.73255	0.627603	10	CTTTCTATTTTTGG	+
