# Supplementary material for: Identification of Key Tissue-Specific, Biological Processes by Integrating Enhancer Information in Maize Gene Regulatory Networks
Source: Front Genet. 2021 Jan 11;11:606285. doi: 10.3389/fgene.2020.606285 (PMC7834273; doi:10.3389/fgene.2020.606285)
Supplement: Supplementary file 11 [file Table_11.XLSX]

## Sheet: Table S11
TFBS Motif	Odds Ratio	p-value (Fisher's exact test)
AAATTAGTTYATTTT	5.44	0.00042
AAGGGATTTYTATTT	9.49	0.000142
GTTCYCAAACTAGCC	8.97	2.42e-05
