# Supplementary material for: Identification of Key Tissue-Specific, Biological Processes by Integrating Enhancer Information in Maize Gene Regulatory Networks
Source: Front Genet. 2021 Jan 11;11:606285. doi: 10.3389/fgene.2020.606285 (PMC7834273; doi:10.3389/fgene.2020.606285)
Supplement: Supplementary file 12 [file Table_12.XLSX]

## Sheet: Table S12 Legend
GO.ID	Gene Ontology ID
Term	Ontology Term
Annotated	Number of annotated genes with this ID in the background (all genes present in the network)
Significant	Number of observed annotated genes with this GOID in the gene set of interest (genes whose enhancer overlaps a MITE carrying the motif)
Expected	Number of expected annotated genes with this GOID in the gene set of interest under the null hypothesis
P value (elim)	P value computed using the elim algorithm from topGO
Ontology	Ontology: BP=Biological Process, CC=Cellular Component, MF=Molecular Function

## Sheet: Table S12a HUSK_MITE
Motif	GO.ID	Term	Annotated	Significant	Expected	P value (elim)	ontology
AAGGGATTTYTATTT	GO:0030258	lipid modification	45	5	1.15	0.0053	BP
AAGGGATTTYTATTT	GO:0048366	leaf development	68	6	1.73	0.0072	BP
AAGGGATTTYTATTT	GO:0008104	protein localization	214	12	5.45	0.0076	BP
AAATTAGTTYATTTT	GO:0008017	microtubule binding	43	6	1.63	0.00507	MF
GTTCYCAAACTAGCC	GO:0016853	isomerase activity	72	9	2.77	0.0016	MF

## Sheet: Table S12b V2-IST_TIR
GO.ID	Term	Annotated	Significant	Expected	P value (elim)	ontology
GO:0043648	dicarboxylic acid metabolic process	15	3	0.18	0.00064	BP
GO:0009073	aromatic amino acid family biosynthetic process	26	3	0.31	0.00333	BP
GO:0044283	small molecule biosynthetic process	222	10	2.63	0.00534	BP
GO:1901576	organic substance biosynthetic process	1347	27	15.93	0.00814	BP
